# Supplementary material for: Conjugated linoleic acid (CLA)-induced milk fat depression: application of RNA-Seq technology to elucidate mammary gene regulation in dairy ewes
Source: Sci Rep. 2019 Mar 14;9:4473. doi: 10.1038/s41598-019-40881-3 (PMC6418271; doi:10.1038/s41598-019-40881-3)
Supplement: Supplementary file 1 — Tables S1-S5 [file 41598_2019_40881_MOESM1_ESM.xlsx]

## Sheet: Supplementary Table S1
Supplementary File for "Conjugated linoleic acid (CLA)-induced milk fat depression in dairy ewes: insights from a mammary transcriptome analysis"
Authors: Aroa Suárez-Vega, Beatriz Gutiérrez-Gil, Pablo G. Toral, Gonzalo Hervás, Juan José Arranz & Pilar Frutos
Supplementary Table S1. Significant terms from the Gene Ontology (GO) enrichment analysis performed with WebGestalt for the genes identified as upregulated in the comparison between CLA-MFD and Control.
Category	Gene Ontology ID	Gene Ontology Name	Number of genes in the GO term	PValue	False Discovery Rate (FDR)	Genes
Biological Process	GO:0001819	positive regulation of cytokine production	68	0	0	ATP6AP2;TLR6;NLRP3;SLAMF6;CSF1R;NFAM1;CYBA;CYBB;DDIT3;AGER;SCAMP5;EREG;FCER1G;NLRP1;CLEC5A;CLEC4E;CCDC88B;HGF;HMOX1;BIRC3;IFNAR1;IL1A;IL1B;IL1RAP;IL4R;IL6R;IRF1;LTB;NFKB1;NFKB2;SERPINE1;TLR8;PDE4B;PLCG2;AKIRIN2;PTAFR;PTGER4;PTGS2;HEG1;BCL3;GPSM3;IFIH1;SLC11A1;STAT6;SYK;ADAM17;TGFB1;THBS1;TLR1;TLR2;TLR4;TNF;C5AR1;NLRX1;NR4A3;HYAL2;IL18R1;RSAD2;NLRP12;ARHGEF2;MAPKAPK2;CD14;CD83;CD80;CD86;TNFRSF8;CD…
	GO:0002237	response to molecule of bacterial origin	65	0	0	HDAC5;TRIB1;TLR6;CEBPE;IRAK3;DUSP10;NLRP3;CNR2;ABCA1;SBNO2;FOS;NOCT;HCK;ICAM1;PALM3;IFNAR1;FAS;IL1B;IL10RA;IRAK2;JUN;JUNB;LTBR;CD180;MRC1;NFKB1;NFKB2;NFKBIA;NOTCH1;SERPINE1;PDE4B;PLCG2;TREM2;AKIRIN2;AXL;PTAFR;PTGER2;PTGER4;PTGS2;CXCL16;S100A8;CCL2;PRDM1;SELP;SLC11A1;STAR;ADAM17;TGFB1;THBD;TLR1;TLR2;TLR4;TNF;TNFRSF1B;C5AR1;ACOD1;ZFP36;ZC3H12A;MAPKAPK2;CD14;CD80;CD86;TNFRSF8;LY86;NR1D1
	GO:0002253	activation of immune response	79	0	0	TANK;TLR6;MASP2;IRAK3;VSIG4;CMTM3;CR2;RC3H1;NFAM1;CTSB;CTSK;CTSL;CTSS;CYBA;CYLD;A2M;FCER1G;FCGR1A;FCN2;CLEC4E;C5AR2;RABGEF1;RAPGEF1;HCK;NCKAP1L;HLA-DRA;BIRC3;CLEC4D;ICAM3;INPP5D;IRAK2;IRF1;ITGB2;LCP2;LGALS3;CD180;ARRB2;NFKB1;NFKBIA;CLEC4A;C1RL;TLR8;PDE4B;CFP;PIK3CD;PLCG2;LGMN;PSEN1;PTPN6;PTPRJ;BAX;RELB;ACTB;IFIH1;CLEC7A;SYK;BTK;TLR1;TLR2;TLR4;C1QA;C1QB;C1QC;C5AR1;ACOD1;VAV1;WAS;WIPF1;LAT2;NLRX1;N…
	GO:0002263	cell activation involved in immune response	47	0	0	CORO1A;NLRP3;SLAMF6;RC3H1;GPR183;UNC13D;PTK2B;FCER1G;FES;SBNO2;CLEC4E;RABGEF1;MILR1;DLL1;HMOX1;ICAM1;CLEC4D;IL4R;ITGAL;LCP1;LFNG;LGALS1;LGALS3;CD180;MFNG;PIK3CD;PLCG2;APBB1IP;PSEN1;C8orf4;PTAFR;PTGER4;RELB;BCL3;CLEC7A;SLC11A1;STAT6;SYK;BTK;TGFB1;TLR4;TYROBP;LAT2;NR4A3;IL18R1;CD80;CD86
	GO:0002274	myeloid leukocyte activation	43	0	0	TLR6;CNR2;CSF1;AIF1;UNC13D;FCER1G;FES;SBNO2;CD93;RABGEF1;MILR1;HMOX1;IL4R;JUN;LCP2;LTBR;TLR8;PIK3CD;KMT2E;PSEN1;PTAFR;PREX1;PTPRE;RELB;S100A12;CRTC3;SLC11A1;SPI1;SYK;BTK;TGFB1;TGFBR2;THBS1;TLR1;TLR2;TLR4;TYROBP;LAT2;NR4A3;ZC3H12A;HYAL2;CD86;CD74
	GO:0002521	leukocyte differentiation	91	0	0	HDAC5;TRIB1;IKZF1;MERTK;CEBPE;NLRP3;SLAMF6;CCR1;KLF6;CR2;CSF1;CSF1R;RC3H1;NFAM1;CYLD;AGER;GPR183;EGR3;PTK2B;FCER1G;SBNO2;KIAA0922;SIRT1;FOS;GATA1;CLEC4E;DLL1;BLNK;SNX10;HCLS1;NCKAP1L;CLEC4D;FAS;IL4R;INHBA;INPP5D;IRF1;ITGB1;JUN;JUNB;LFNG;LGALS1;LGALS3;LTBR;MFNG;MMP9;MMP14;PIK3CD;PLCG2;ATP6AP1;TREM2;PPARG;AXL;KMT2E;PSEN1;PTGER4;PREX1;PTPN6;SLC46A2;BAX;RELB;BCL3;PRDM1;BMP4;SPI1;STAT6;SYK;ADAM17;TAL1…
	GO:0002757	immune response-activating signal transduction	70	0	0	TANK;TLR6;IRAK3;CMTM3;CR2;RC3H1;NFAM1;CTSB;CTSK;CTSL;CTSS;CYBA;CYLD;FCER1G;FCGR1A;CLEC4E;C5AR2;RABGEF1;RAPGEF1;HCK;NCKAP1L;HLA-DRA;BIRC3;CLEC4D;ICAM3;INPP5D;IRAK2;IRF1;ITGB2;LCP2;LGALS3;CD180;ARRB2;NFKB1;NFKBIA;CLEC4A;TLR8;PDE4B;PIK3CD;PLCG2;LGMN;PSEN1;PTPN6;PTPRJ;BAX;RELB;ACTB;IFIH1;CLEC7A;SYK;BTK;TLR1;TLR2;TLR4;C5AR1;ACOD1;VAV1;WAS;WIPF1;LAT2;NLRX1;NR4A3;UNC93B1;SKAP2;KLHL6;RSAD2;MAPKAPK2;CD14;…
	GO:0002764	immune response-regulating signaling pathway	74	0	0	TANK;TLR6;IRAK3;CMTM3;CR2;RC3H1;NFAM1;CTSB;CTSH;CTSK;CTSL;CTSS;CYBA;CYLD;FCER1G;FCGR1A;FCGRT;FOS;CLEC4E;C5AR2;RABGEF1;RAPGEF1;HCK;NCKAP1L;HLA-DRA;BIRC3;CLEC4D;ICAM3;INPP5D;IRAK2;IRF1;ITGB2;JUN;LCP2;LGALS3;CD180;ARRB2;NFKB1;NFKBIA;CLEC4A;TLR8;PDE4B;PIK3CD;PLCG2;LGMN;PSEN1;PTPN6;PTPRJ;BAX;RELB;ACTB;IFIH1;CLEC7A;SYK;BTK;TLR1;TLR2;TLR4;C5AR1;ACOD1;VAV1;WAS;WIPF1;LAT2;NLRX1;NR4A3;UNC93B1;SKAP2;KLHL6;R…
	GO:0007159	leukocyte cell-cell adhesion	82	0	0	GPNMB;SEMA4D;HSPH1;CORO1A;VSIG4;NLRP3;SLAMF6;JAML;MAP3K8;RC3H1;CYLD;AGER;GPR183;EGR3;AIF1;FCER1G;KIAA0922;CLEC4E;CCDC88B;NCKAP1L;HLA-DRA;ICAM1;CLEC4D;IFNAR1;FAS;IL1B;IL4R;IRF1;ITGA5;ITGAL;ITGB1;ITGB2;LCP1;LFNG;LGALS1;LGALS3;PIK3CD;APBB1IP;PSEN1;PTAFR;PTGER4;PREX1;PTPN6;SLC46A2;BAX;RELB;BCL3;S100A8;S100A9;CCL2;SDC4;PRDM1;SELP;CLEC7A;BMP4;SLC11A1;STAT6;STK10;SYK;ADAM17;ZEB1;TGFB1;TGFBR2;TNF;VAV1;WA…
	GO:0009617	response to bacterium	84	0	0	HDAC5;TRIB1;TLR6;CEBPE;IRAK3;DUSP10;LYST;NLRP3;CNR2;CYBA;ABCA1;FCER1G;FCN2;NLRP1;SBNO2;STAB1;FOS;NOCT;CLEC4E;HCK;ICAM1;CLEC4D;PALM3;IFNAR1;FAS;IL1B;IL6R;IL10RA;IRAK2;JUN;JUNB;LTBR;CD180;MRC1;NFKB1;NFKB2;NFKBIA;NOTCH1;SERPINE1;PDE4B;CFP;PLCG2;TREM2;TREM1;AKIRIN2;AXL;PTAFR;PTGER2;PTGER4;PTGS2;CXCL16;BCL3;S100A8;S100A9;S100A12;CCL2;PRDM1;SELP;SLC11A1;STAR;SYK;ADAM17;TGFB1;THBD;TLR1;TLR2;TLR4;TNF;TNF…
	GO:0030098	lymphocyte differentiation	61	0	0	HDAC5;IKZF1;MERTK;NLRP3;SLAMF6;KLF6;CR2;RC3H1;NFAM1;CYLD;GPR183;EGR3;PTK2B;FCER1G;KIAA0922;CLEC4E;DLL1;BLNK;NCKAP1L;CLEC4D;FAS;IL4R;INHBA;INPP5D;IRF1;ITGB1;LFNG;LGALS1;MFNG;MMP14;PIK3CD;PLCG2;AXL;PTGER4;PREX1;PTPN6;SLC46A2;BAX;RELB;BCL3;PRDM1;BMP4;SPI1;STAT6;SYK;ADAM17;ZEB1;BTK;TGFB1;TGFBR2;VAV1;NFKBID;TNFSF9;IL18R1;RSAD2;CD83;CD80;CD86;TNFSF8;FNIP1;CD74
	GO:0030099	myeloid cell differentiation	59	0	0	TRIM10;TRIB1;IKZF1;CEBPE;RASGRP4;CCR1;CSF1;CSF1R;CSF3R;DNASE2;GPR183;PTK2B;FES;SBNO2;NBEAL2;SIRT1;FOS;CLEC5A;ZNF385A;GATA1;DLL1;SNX10;GPR171;HCLS1;NCKAP1L;FAS;INHBA;INPP5D;JUN;JUNB;LTBR;MMP9;NFKBIA;PIK3CD;ATP6AP1;PPARG;TET2;SNRK;KMT2E;PSEN1;PTPN6;RARG;RELB;BMP4;SPI1;TAL1;TGFB1;TGFBR2;KLF10;TLR4;TNF;C1QC;TYROBP;ZFP36;SCIN;CD101;CD86;ISG15;RASSF2
	GO:0032496	response to lipopolysaccharide	63	0	0	HDAC5;TRIB1;CEBPE;IRAK3;DUSP10;NLRP3;CNR2;ABCA1;SBNO2;FOS;NOCT;HCK;ICAM1;PALM3;IFNAR1;FAS;IL1B;IL10RA;IRAK2;JUN;JUNB;LTBR;CD180;MRC1;NFKB1;NFKB2;NFKBIA;NOTCH1;SERPINE1;PDE4B;PLCG2;TREM2;AKIRIN2;AXL;PTAFR;PTGER2;PTGER4;PTGS2;CXCL16;S100A8;CCL2;PRDM1;SELP;SLC11A1;STAR;ADAM17;TGFB1;THBD;TLR2;TLR4;TNF;TNFRSF1B;C5AR1;ACOD1;ZFP36;ZC3H12A;MAPKAPK2;CD14;CD80;CD86;TNFRSF8;LY86;NR1D1
	GO:0050900	leukocyte migration	67	0	0	MERTK;CORO1A;LYST;JAML;CCR1;CNR2;CSF1;CSF3R;GPR183;ECM1;S1PR1;AIF1;PTK2B;FCER1G;FN1;C5AR2;RABGEF1;HCK;NCKAP1L;HMOX1;ICAM1;IL1A;IL1B;IL6R;INPP5D;ITGA5;ITGAL;ITGAX;ITGB1;ITGB2;LGALS3;MMP9;MMP14;ATP1B3;SERPINE1;PDE4B;PECAM1;PIK3CD;TREM1;PTAFR;PTGER4;PREX1;PTPN6;CXCL16;S100A8;S100A9;S100A12;CCL2;GPSM3;SELL;SELP;STK10;SYK;ADAM17;TGFB1;THBD;THBS1;TNF;C5AR1;VAV1;CXCR4;SLC7A7;SLC16A3;NLRP12;CD44;CD58;CD74
	GO:0070486	leukocyte aggregation	75	0	0	GPNMB;SEMA4D;HSPH1;CORO1A;VSIG4;NLRP3;SLAMF6;JAML;MAP3K8;RC3H1;CYLD;AGER;GPR183;EGR3;AIF1;FCER1G;KIAA0922;CLEC4E;CCDC88B;NCKAP1L;HLA-DRA;ICAM1;CLEC4D;IFNAR1;FAS;IL1B;IL4R;IRF1;ITGAL;LCP1;LFNG;LGALS1;LGALS3;PIK3CD;APBB1IP;PSEN1;PTGER4;PREX1;PTPN6;SLC46A2;BAX;RELB;BCL3;S100A8;S100A9;CCL2;SDC4;PRDM1;CLEC7A;BMP4;SLC11A1;STAT6;STK10;SYK;ADAM17;ZEB1;TGFB1;TGFBR2;VAV1;WAS;TNFAIP8L2;TREML2;NR4A3;NFKBID;H…
	GO:0071216	cellular response to biotic stimulus	44	0	0	HDAC5;TRIB1;TLR6;CEBPE;TXNIP;NLRP3;DDIT3;ABCA1;SBNO2;HCK;HSPA5;ICAM1;IL1B;IRAK2;CD180;MRC1;NFKB1;NFKBIA;SERPINE1;PDE4B;TREM2;AXL;PTAFR;CXCL16;CCL2;PRDM1;CLEC7A;STAR;SYK;BTK;TGFB1;TLR1;TLR2;TLR4;TNF;TNFRSF1B;ACOD1;ZFP36;ZC3H12A;CD14;CD80;CD86;LY86;NR1D1
	GO:0071593	lymphocyte aggregation	70	0	0	GPNMB;HSPH1;CORO1A;VSIG4;NLRP3;SLAMF6;JAML;MAP3K8;RC3H1;CYLD;AGER;GPR183;EGR3;AIF1;FCER1G;KIAA0922;CLEC4E;CCDC88B;NCKAP1L;HLA-DRA;ICAM1;CLEC4D;IFNAR1;FAS;IL1B;IL4R;IRF1;ITGAL;LCP1;LFNG;LGALS1;LGALS3;PIK3CD;APBB1IP;PSEN1;PTGER4;PREX1;PTPN6;SLC46A2;BAX;RELB;BCL3;CCL2;SDC4;PRDM1;CLEC7A;BMP4;SLC11A1;STAT6;STK10;SYK;ADAM17;ZEB1;TGFB1;TGFBR2;VAV1;WAS;TNFAIP8L2;TREML2;NFKBID;HSH2D;TNFSF9;IL18R1;MAP3K14;…
	GO:1903706	regulation of hemopoiesis	63	0	0	TRIB1;NLRP3;CCR1;CSF1;CSF3R;RC3H1;NFAM1;CYLD;AGER;EGR3;PTK2B;FES;KIAA0922;FOS;GATA1;DLL1;GPR171;HCLS1;NCKAP1L;FAS;IL4R;INHBA;INPP5D;IRF1;JUN;LGALS1;LGALS3;MMP14;NFKBIA;NOTCH1;ATP6AP1;AXL;KMT2E;C8orf4;PTPN6;SLC46A2;RARG;PRDM1;BMP4;SPI1;SYK;TAL1;ZEB1;BTK;TGFB1;TGFBR2;KLF10;TLR4;TNF;C1QC;TYROBP;ZFP36;NFKBID;SCIN;TNFSF9;CD83;CD101;CD80;CD86;ISG15;FNIP1;CD74;RASSF2
	GO:0002366	leukocyte activation involved in immune response	46	2.22045e-16	8.65445e-14	CORO1A;NLRP3;SLAMF6;RC3H1;GPR183;UNC13D;PTK2B;FCER1G;FES;SBNO2;CLEC4E;RABGEF1;MILR1;DLL1;HMOX1;ICAM1;CLEC4D;IL4R;ITGAL;LCP1;LFNG;LGALS1;LGALS3;CD180;MFNG;PIK3CD;PLCG2;APBB1IP;PSEN1;PTAFR;PTGER4;RELB;BCL3;CLEC7A;SLC11A1;STAT6;SYK;BTK;TGFB1;TLR4;TYROBP;LAT2;NR4A3;IL18R1;CD80;CD86
	GO:0042110	T cell activation	69	2.22045e-16	8.65445e-14	GPNMB;HSPH1;CORO1A;VSIG4;NLRP3;SLAMF6;JAML;MAP3K8;RC3H1;CYLD;AGER;GPR183;EGR3;AIF1;FCER1G;KIAA0922;CLEC4E;CCDC88B;NCKAP1L;HLA-DRA;ICAM1;CLEC4D;IFNAR1;FAS;IL1B;IL4R;IRF1;ITGAL;LCP1;LFNG;LGALS1;LGALS3;PIK3CD;APBB1IP;PSEN1;PTGER4;PREX1;PTPN6;SLC46A2;BAX;RELB;BCL3;CCL2;SDC4;PRDM1;CLEC7A;BMP4;SLC11A1;STAT6;SYK;ADAM17;ZEB1;TGFB1;TGFBR2;VAV1;WAS;TNFAIP8L2;TREML2;NFKBID;HSH2D;TNFSF9;IL18R1;MAP3K14;RSAD2;…
	GO:0070489	T cell aggregation	69	2.22045e-16	8.65445e-14	GPNMB;HSPH1;CORO1A;VSIG4;NLRP3;SLAMF6;JAML;MAP3K8;RC3H1;CYLD;AGER;GPR183;EGR3;AIF1;FCER1G;KIAA0922;CLEC4E;CCDC88B;NCKAP1L;HLA-DRA;ICAM1;CLEC4D;IFNAR1;FAS;IL1B;IL4R;IRF1;ITGAL;LCP1;LFNG;LGALS1;LGALS3;PIK3CD;APBB1IP;PSEN1;PTGER4;PREX1;PTPN6;SLC46A2;BAX;RELB;BCL3;CCL2;SDC4;PRDM1;CLEC7A;BMP4;SLC11A1;STAT6;SYK;ADAM17;ZEB1;TGFB1;TGFBR2;VAV1;WAS;TNFAIP8L2;TREML2;NFKBID;HSH2D;TNFSF9;IL18R1;MAP3K14;RSAD2;…
	GO:1902105	regulation of leukocyte differentiation	48	3.33067e-16	1.23916e-13	TRIB1;NLRP3;CCR1;CSF1;RC3H1;NFAM1;CYLD;AGER;EGR3;KIAA0922;FOS;HCLS1;NCKAP1L;FAS;IL4R;INHBA;INPP5D;IRF1;JUN;LGALS1;LGALS3;MMP14;ATP6AP1;AXL;KMT2E;PTPN6;SLC46A2;PRDM1;BMP4;SYK;TAL1;ZEB1;BTK;TGFB1;TGFBR2;KLF10;TLR4;TNF;C1QC;TYROBP;NFKBID;TNFSF9;CD83;CD101;CD80;CD86;CD74;RASSF2
	GO:0071219	cellular response to molecule of bacterial origin	38	6.66134e-16	2.37057e-13	HDAC5;TRIB1;TLR6;CEBPE;NLRP3;ABCA1;SBNO2;HCK;ICAM1;IL1B;IRAK2;CD180;MRC1;NFKB1;NFKBIA;SERPINE1;PDE4B;TREM2;AXL;PTAFR;CXCL16;CCL2;PRDM1;STAR;TGFB1;TLR1;TLR2;TLR4;TNF;TNFRSF1B;ACOD1;ZFP36;ZC3H12A;CD14;CD80;CD86;LY86;NR1D1
	GO:0050865	regulation of cell activation	71	1.22125e-15	4.16496e-13	CDKN1A;GPNMB;MERTK;HSPH1;CORO1A;VSIG4;NLRP3;CNR2;MAP3K8;RC3H1;NFAM1;CYLD;AGER;GPR183;EGR3;AIF1;UNC13D;FCER1G;FES;KIAA0922;RHBDD3;RABGEF1;CCDC88B;MILR1;NCKAP1L;HLA-DRA;HMOX1;FAS;IL1B;IL4R;INHBA;INPP5D;IRF1;LGALS1;LGALS3;MMP14;PLEK;AXL;PTAFR;PTPN6;SLC46A2;PTPRE;RPS6KA1;CCL2;SDC4;PRDM1;SELP;SAMSN1;BMP4;STAT6;SYK;ZEB1;BTK;TGFB1;TGFBR2;THBD;THBS1;TLR4;VAV1;LST1;TNFAIP8L2;NR4A3;ZC3H12A;CAPN3;NFKBID;TNF…
	GO:0002683	negative regulation of immune system process	59	2.33147e-15	7.63323e-13	TRIB1;GPNMB;MERTK;IRAK3;DUSP10;VSIG4;CNR2;RC3H1;CYLD;A2M;PTK2B;FCER1G;KIAA0922;RHBDD3;C5AR2;RABGEF1;MILR1;DLL1;GPR171;HMOX1;IFIT1;FAS;IL4R;INHBA;INPP5D;IRF1;LGALS3;ARRB2;NFKBIA;NOTCH1;PPARG;AXL;HTRA1;PTGER4;PTPN6;PTPRJ;CCL2;SDC4;PRDM1;SAMSN1;BMP4;STAT6;BTK;TGFB1;THBS1;TLR4;TNF;C1QC;ACOD1;ZFP36;LST1;TNFAIP8L2;NLRX1;ZC3H12A;NFKBID;CD14;CD86;NR1D1;CD74
	GO:0042107	cytokine metabolic process	31	3.77476e-15	1.18832e-12	TLR6;CEBPE;CYBB;EREG;MAST2;HMOX1;IFNAR1;IL1A;IL1B;IL1RAP;INHBA;INPP5D;IRF1;LTB;NFKB1;TLR8;ERRFI1;TREM1;PTAFR;BCL3;SYK;THBS1;TLR1;TLR4;TNF;ZFP36;NLRP12;MAPKAPK2;CD80;CD86;TNFRSF8
	GO:1903708	positive regulation of hemopoiesis	38	4.44089e-15	1.34625e-12	TRIB1;NLRP3;CCR1;CSF1;CYLD;AGER;EGR3;FES;FOS;GATA1;HCLS1;NCKAP1L;IL4R;INHBA;INPP5D;JUN;LGALS1;LGALS3;MMP14;ATP6AP1;AXL;KMT2E;PRDM1;SYK;TAL1;BTK;TGFB1;TGFBR2;KLF10;TNF;SCIN;TNFSF9;CD83;CD101;CD80;CD86;ISG15;CD74
	GO:0001818	negative regulation of cytokine production	44	5.21805e-15	1.52535e-12	GPNMB;MERTK;IRAK3;VSIG4;NLRP3;CYLD;AGER;FN1;SIRT1;C5AR2;RABGEF1;DLL1;NCKAP1L;HGF;HMOX1;INHBA;INPP5D;ARRB2;MEFV;NFKB1;FURIN;HERC5;ERRFI1;SRGN;AXL;PTGER4;REL;RELB;BCL3;IFIH1;SLC11A1;BTK;TGFB1;THBS1;TLR4;TNF;ACOD1;ZFP36;IL1R2;NLRX1;ZC3H12A;NLRP12;CD83;ISG15
	GO:0002694	regulation of leukocyte activation	66	1.19904e-14	3.38419e-12	CDKN1A;GPNMB;MERTK;HSPH1;CORO1A;VSIG4;NLRP3;CNR2;MAP3K8;RC3H1;NFAM1;CYLD;AGER;GPR183;EGR3;AIF1;UNC13D;FCER1G;FES;KIAA0922;RHBDD3;RABGEF1;CCDC88B;MILR1;NCKAP1L;HLA-DRA;HMOX1;FAS;IL1B;IL4R;INHBA;INPP5D;IRF1;LGALS1;LGALS3;MMP14;AXL;PTAFR;PTPN6;SLC46A2;PTPRE;CCL2;SDC4;PRDM1;SAMSN1;BMP4;STAT6;SYK;ZEB1;BTK;TGFB1;TGFBR2;THBS1;TLR4;VAV1;LST1;TNFAIP8L2;NR4A3;ZC3H12A;NFKBID;TNFSF9;MAP3K14;CD83;CD80;CD86;CD…
	GO:0002250	adaptive immune response	56	1.57652e-14	4.22114e-12	TLR6;MASP2;CTSC;DUSP10;NLRP3;SLAMF6;CR2;RC3H1;CTSH;CTSL;CTSS;AGER;GPR183;UNC13D;ADGRE1;PTK2B;FCER1G;SIRT1;ICAM1;CLEC4D;FAS;IL1B;IL4R;INPP5D;IRF1;NFKB2;CLEC4A;C1RL;TLR8;PIK3CD;PTPN6;RELB;BCL3;PRDM1;SAMSN1;SLC11A1;STAT6;SYK;ADAM17;BTK;TGFB1;TLR4;C1QA;TNF;C1QB;C1QC;WAS;LAT2;TFEB;UNC93B1;IL18R1;KLHL6;RSAD2;CD80;CD86;CD74
	GO:0042089	cytokine biosynthetic process	30	1.59872e-14	4.22114e-12	TLR6;CEBPE;CYBB;EREG;MAST2;HMOX1;IFNAR1;IL1A;IL1B;IL1RAP;INHBA;INPP5D;IRF1;LTB;NFKB1;TLR8;ERRFI1;PTAFR;BCL3;SYK;THBS1;TLR1;TLR4;TNF;ZFP36;NLRP12;MAPKAPK2;CD80;CD86;TNFRSF8
	GO:0031349	positive regulation of defense response	61	3.70814e-14	9.48474e-12	TANK;TLR6;IRAK3;SLAMF6;CTSB;CTSK;CTSL;CTSS;CYBA;CYLD;EREG;FABP4;FCER1G;CLEC4E;HCK;BIRC3;CLEC4D;ICAM3;IL1B;IRAK2;IRF1;ITGB2;CD180;ARRB2;NFKB1;NFKBIA;OSM;SERPINE1;CLEC4A;TLR8;PLCG2;LGMN;PTGER4;PTGS2;RELB;S100A8;S100A9;S100A12;CCL2;GPSM3;IFIH1;CLEC7A;SYK;BTK;TGFB1;TGM2;TLR1;TLR2;TLR4;TNF;ACOD1;VAV1;NLRX1;UNC93B1;HYAL2;RSAD2;NLRP12;MAPKAPK2;CD14;CD86;NR1D1
	GO:0071222	cellular response to lipopolysaccharide	35	4.13003e-14	1.02437e-11	HDAC5;TRIB1;CEBPE;NLRP3;ABCA1;SBNO2;HCK;ICAM1;IL1B;IRAK2;CD180;MRC1;NFKB1;NFKBIA;SERPINE1;PDE4B;AXL;PTAFR;CXCL16;CCL2;PRDM1;STAR;TGFB1;TLR2;TLR4;TNF;TNFRSF1B;ACOD1;ZFP36;ZC3H12A;CD14;CD80;CD86;LY86;NR1D1
	GO:0098542	defense response to other organism	65	6.20615e-14	1.49404e-11	TLR6;IRF9;CEBPE;SERINC3;LYST;NLRP3;TAGAP;CYBA;UNC13D;FCER1G;FCN2;NLRP1;STAB1;COTL1;CLEC4E;CCDC88B;HCK;BIRC3;CLEC4D;IFIT2;IFIT1;IFIT3;IFNAR1;IFNAR2;IFNGR1;IL4R;IL6R;IRF1;NRROS;SERPINE1;HERC5;TLR8;CFP;PMAIP1;TREM1;DDIT4;C19orf66;HTRA1;BCL3;S100A8;S100A9;S100A12;SELP;IFIH1;CLEC7A;SLC11A1;SYK;ADAM17;TGFB1;TLR1;TLR2;TLR4;TNF;C5AR1;NLRX1;ZC3H12A;UNC93B1;TRIM56;HIST2H2BE;HYAL2;AP1S2;RSAD2;CD86;TNFSF8;IS…
	GO:0006909	phagocytosis	42	9.99201e-14	2.3367e-11	ABCA7;MERTK;CEBPE;CORO1A;CYBA;ABCA1;AIF1;UNC13D;FCER1G;FCGR1A;FCN2;CD93;CORO1C;RAPGEF1;HCK;NCKAP1L;ICAM3;IL1B;ITGAL;ITGB2;LRP1;PECAM1;PLCG2;TREM2;PPARG;XKR8;AXL;PTX3;ACTB;CCL2;CLEC7A;SLC11A1;SYK;TGFB1;TGM2;THBS1;TNF;VAV1;WAS;WIPF1;MEGF10;CD14
	GO:1902107	positive regulation of leukocyte differentiation	32	1.23568e-13	2.80945e-11	TRIB1;NLRP3;CCR1;CSF1;CYLD;AGER;EGR3;FOS;HCLS1;NCKAP1L;IL4R;INPP5D;JUN;LGALS1;LGALS3;MMP14;ATP6AP1;AXL;KMT2E;PRDM1;SYK;BTK;TGFB1;TGFBR2;KLF10;TNF;TNFSF9;CD83;CD101;CD80;CD86;CD74
	GO:0007249	I-kappaB kinase/NF-kappaB signaling	46	2.68896e-13	5.94842e-11	TANK;TLR6;NLRP3;CYLD;ECM1;FLNA;SIRT1;HMOX1;BIRC3;IL1A;IL1B;IRAK2;LGALS1;LTBR;MAP3K3;NFKB1;NFKB2;NFKBIA;TLR8;HACD3;C8orf4;SLC44A2;PTGS2;MIER1;REL;RELB;BCL3;S100A4;S100A12;SLC20A1;BTK;TGM2;TLR2;TLR4;TNF;NLRX1;WLS;ZC3H12A;CAPN3;NFKBID;IL18R1;SPHK1;SQSTM1;MAP3K14;NLRP12;CD14
	GO:0042035	regulation of cytokine biosynthetic process	27	2.95985e-13	6.37537e-11	TLR6;CYBB;EREG;MAST2;HMOX1;IL1A;IL1B;INHBA;INPP5D;IRF1;LTB;NFKB1;TLR8;ERRFI1;PTAFR;BCL3;SYK;THBS1;TLR1;TLR4;TNF;ZFP36;NLRP12;MAPKAPK2;CD80;CD86;TNFRSF8
	GO:0032675	regulation of interleukin-6 production	27	1.15086e-12	2.41532e-10	TLR6;IRAK3;CYBA;EREG;FCER1G;C5AR2;RABGEF1;NCKAP1L;HGF;IL1A;IL1B;IL1RAP;IL6R;INPP5D;ARRB2;AKIRIN2;PTAFR;TLR1;TLR2;TLR4;TNF;NLRX1;ZC3H12A;HYAL2;NLRP12;ARHGEF2;MAPKAPK2
	GO:0050727	regulation of inflammatory response	49	1.22213e-12	2.50079e-10	CALCRL;DUSP10;NLRP3;IL22RA2;CNR2;AGER;A2M;FABP4;FCER1G;NLRP1;SBNO2;RHBDD3;C5AR2;RABGEF1;METRNL;HCK;HGF;BIRC3;IL1B;MEFV;NFKB1;OSM;SERPINE1;CFP;PPARG;PTGER4;PTGS2;S100A8;S100A9;S100A12;CCL2;GPSM3;BTK;TGM2;TLR2;TLR4;TNF;TNFAIP6;TNFRSF1B;C5AR1;ACOD1;ZYX;IL1R2;TNFAIP8L2;NLRX1;ZC3H12A;HYAL2;SOCS3;NLRP12
	GO:0002573	myeloid leukocyte differentiation	37	1.9118e-12	3.81661e-10	TRIB1;CEBPE;CCR1;CSF1;CSF1R;GPR183;SBNO2;SIRT1;FOS;GATA1;SNX10;HCLS1;INHBA;INPP5D;JUN;JUNB;LTBR;MMP9;PIK3CD;ATP6AP1;PPARG;KMT2E;PSEN1;RELB;BMP4;SPI1;TAL1;TGFB1;TGFBR2;KLF10;TLR4;TNF;C1QC;TYROBP;CD101;CD86;RASSF2
	GO:0002285	lymphocyte activation involved in immune response	33	2.84461e-12	5.54361e-10	CORO1A;NLRP3;SLAMF6;RC3H1;GPR183;UNC13D;PTK2B;FCER1G;CLEC4E;DLL1;ICAM1;CLEC4D;IL4R;ITGAL;LCP1;LFNG;LGALS1;LGALS3;CD180;MFNG;PLCG2;APBB1IP;PSEN1;PTGER4;RELB;BCL3;SLC11A1;STAT6;TGFB1;TLR4;IL18R1;CD80;CD86
	GO:0045088	regulation of innate immune response	53	3.61422e-12	6.82199e-10	TANK;TLR6;IRAK3;DUSP10;SLAMF6;CTSB;CTSK;CTSL;CTSS;CYBA;CYLD;A2M;EREG;FCER1G;CLEC4E;HCK;BIRC3;CLEC4D;ICAM3;IFNAR1;IFNAR2;IFNGR1;IRAK2;IRF1;ITGB2;CD180;ARRB2;NFKB1;NFKBIA;CLEC4A;TLR8;PLCG2;PPARG;LGMN;PTPN6;RELB;IFIH1;CLEC7A;SYK;BTK;TLR1;TLR2;TLR4;ACOD1;VAV1;NLRX1;UNC93B1;SOCS3;RSAD2;MAPKAPK2;CD14;CD86;NR1D1
	GO:0050663	cytokine secretion	34	3.66729e-12	6.82199e-10	TLR6;NLRP3;CSF1R;ABCA1;SCAMP5;NLRP1;FN1;CLEC5A;CLEC4E;C5AR2;RABGEF1;IFNAR1;IL1A;IL1B;IL1RAP;IL4R;LCP2;NOTCH1;TLR8;TREM1;SRGN;PTGER4;S100A12;SYK;TLR1;TLR2;TLR4;TNF;IL1R2;ZC3H12A;HYAL2;NLRP12;CD14;CD58
	GO:0030217	T cell differentiation	39	4.02789e-12	7.32628e-10	NLRP3;SLAMF6;RC3H1;CYLD;GPR183;EGR3;FCER1G;KIAA0922;CLEC4E;NCKAP1L;CLEC4D;FAS;IL4R;IRF1;LFNG;PIK3CD;PTGER4;PREX1;SLC46A2;RELB;BCL3;PRDM1;BMP4;STAT6;SYK;ADAM17;ZEB1;TGFB1;TGFBR2;VAV1;NFKBID;TNFSF9;IL18R1;RSAD2;CD83;CD80;CD86;TNFSF8;CD74
	GO:0032635	interleukin-6 production	27	5.20683e-12	9.26477e-10	TLR6;IRAK3;CYBA;EREG;FCER1G;C5AR2;RABGEF1;NCKAP1L;HGF;IL1A;IL1B;IL1RAP;IL6R;INPP5D;ARRB2;AKIRIN2;PTAFR;TLR1;TLR2;TLR4;TNF;NLRX1;ZC3H12A;HYAL2;NLRP12;ARHGEF2;MAPKAPK2
	GO:0002443	leukocyte mediated immunity	46	6.25433e-12	1.08918e-09	MASP2;CTSC;CORO1A;LYST;NLRP3;SLAMF6;CR2;CTSH;AGER;UNC13D;FCER1G;FES;RABGEF1;MILR1;HMOX1;ICAM1;FAS;IL1B;IL4R;INPP5D;ARRB2;C1RL;TLR8;PIK3CD;TREM1;KMT2E;PTAFR;PTPN6;BCL3;SLC11A1;STAT6;SYK;ADAM17;BTK;TGFB1;TLR4;C1QA;TNF;C1QB;C1QC;VAV1;WAS;LAT2;NR4A3;RSAD2;CD74
	GO:0002758	innate immune response-activating signal transduction	42	6.39477e-12	1.09044e-09	TANK;TLR6;IRAK3;CTSB;CTSK;CTSL;CTSS;CYBA;CYLD;FCER1G;CLEC4E;HCK;BIRC3;CLEC4D;ICAM3;IRAK2;IRF1;ITGB2;CD180;ARRB2;NFKB1;NFKBIA;CLEC4A;TLR8;PLCG2;LGMN;RELB;IFIH1;CLEC7A;SYK;BTK;TLR1;TLR2;TLR4;ACOD1;NLRX1;UNC93B1;RSAD2;MAPKAPK2;CD14;CD86;NR1D1
	GO:0060326	cell chemotaxis	42	7.36011e-12	1.2271e-09	CORO1A;LYST;JAML;CCR1;CNR2;CSF1;CSF3R;HBEGF;GPR183;S1PR1;EGR3;AIF1;PTK2B;FCER1G;C5AR2;NCKAP1L;HGF;IL1B;IL6R;ITGB2;LGALS3;ARRB2;NOTCH1;SERPINE1;PDE4B;PIK3CD;TREM1;PREX1;CXCL16;S100A8;S100A9;S100A12;CCL2;GPSM3;SYK;ADAM17;THBS1;TIAM1;C5AR1;VAV1;CXCR4;CD74
	GO:0030595	leukocyte chemotaxis	36	7.496e-12	1.2271e-09	CORO1A;LYST;JAML;CCR1;CNR2;CSF1;CSF3R;GPR183;S1PR1;AIF1;PTK2B;FCER1G;C5AR2;NCKAP1L;IL1B;IL6R;ITGB2;LGALS3;SERPINE1;PDE4B;PIK3CD;TREM1;PREX1;CXCL16;S100A8;S100A9;S100A12;CCL2;GPSM3;SYK;ADAM17;THBS1;C5AR1;VAV1;CXCR4;CD74
	GO:0042108	positive regulation of cytokine biosynthetic process	20	1.3842e-11	2.22151e-09	TLR6;CYBB;EREG;HMOX1;IL1A;IL1B;IRF1;LTB;TLR8;PTAFR;BCL3;SYK;THBS1;TLR1;TLR4;TNF;MAPKAPK2;CD80;CD86;TNFRSF8
	GO:0002224	toll-like receptor signaling pathway	28	1.67042e-11	2.59513e-09	TANK;TLR6;IRAK3;CTSB;CTSK;CTSL;CTSS;CYBA;BIRC3;IRAK2;IRF1;ITGB2;CD180;ARRB2;NFKBIA;TLR8;LGMN;BTK;TLR1;TLR2;TLR4;ACOD1;UNC93B1;RSAD2;MAPKAPK2;CD14;CD86;NR1D1
	GO:0002218	activation of innate immune response	42	1.68041e-11	2.59513e-09	TANK;TLR6;IRAK3;CTSB;CTSK;CTSL;CTSS;CYBA;CYLD;FCER1G;CLEC4E;HCK;BIRC3;CLEC4D;ICAM3;IRAK2;IRF1;ITGB2;CD180;ARRB2;NFKB1;NFKBIA;CLEC4A;TLR8;PLCG2;LGMN;RELB;IFIH1;CLEC7A;SYK;BTK;TLR1;TLR2;TLR4;ACOD1;NLRX1;UNC93B1;RSAD2;MAPKAPK2;CD14;CD86;NR1D1
	GO:0042113	B cell activation	39	2.10516e-11	3.19088e-09	HDAC5;CDKN1A;KLF6;CR2;RC3H1;NFAM1;CYLD;GPR183;PTK2B;DLL1;BLNK;NCKAP1L;FAS;INHBA;INPP5D;ITGB1;LFNG;LGALS1;CD180;MFNG;MMP14;PIK3CD;PLCG2;PTPN6;BAX;BCL3;PRDM1;SAMSN1;STAT6;SYK;ADAM17;BTK;TGFB1;TLR4;LAT2;SKAP2;CD86;FNIP1;CD74
	GO:0002460	adaptive immune response based on somatic recombination of immune receptors built from immunoglobulin superfamily domains	38	3.11857e-11	4.57122e-09	TLR6;MASP2;CTSC;NLRP3;SLAMF6;CR2;RC3H1;CTSH;AGER;UNC13D;FCER1G;ICAM1;FAS;IL1B;IL4R;INPP5D;NFKB2;C1RL;TLR8;PTPN6;RELB;BCL3;SLC11A1;STAT6;ADAM17;BTK;TGFB1;TLR4;C1QA;TNF;C1QB;C1QC;WAS;IL18R1;KLHL6;RSAD2;CD80;CD74
	GO:0051249	regulation of lymphocyte activation	54	3.12753e-11	4.57122e-09	CDKN1A;GPNMB;MERTK;HSPH1;CORO1A;VSIG4;NLRP3;MAP3K8;RC3H1;NFAM1;CYLD;AGER;GPR183;EGR3;AIF1;KIAA0922;RHBDD3;CCDC88B;NCKAP1L;HLA-DRA;FAS;IL1B;IL4R;INHBA;INPP5D;IRF1;LGALS1;LGALS3;MMP14;AXL;PTPN6;SLC46A2;CCL2;SDC4;PRDM1;SAMSN1;BMP4;STAT6;SYK;ZEB1;BTK;TGFB1;TGFBR2;TLR4;VAV1;LST1;TNFAIP8L2;NFKBID;TNFSF9;MAP3K14;CD83;CD80;CD86;CD74
	GO:0002695	negative regulation of leukocyte activation	30	3.26753e-11	4.69206e-09	GPNMB;MERTK;VSIG4;CNR2;RC3H1;CYLD;KIAA0922;RHBDD3;RABGEF1;MILR1;HMOX1;FAS;IL4R;INHBA;INPP5D;IRF1;LGALS3;AXL;PTPN6;SDC4;PRDM1;SAMSN1;BMP4;BTK;TGFB1;LST1;TNFAIP8L2;ZC3H12A;NFKBID;CD74
	GO:0002221	pattern recognition receptor signaling pathway	32	3.58112e-11	5.05371e-09	TANK;TLR6;IRAK3;CTSB;CTSK;CTSL;CTSS;CYBA;CYLD;BIRC3;IRAK2;IRF1;ITGB2;CD180;ARRB2;NFKBIA;TLR8;LGMN;IFIH1;CLEC7A;BTK;TLR1;TLR2;TLR4;ACOD1;NLRX1;UNC93B1;RSAD2;MAPKAPK2;CD14;CD86;NR1D1
	GO:0045089	positive regulation of innate immune response	45	6.81587e-11	9.45558e-09	TANK;TLR6;IRAK3;SLAMF6;CTSB;CTSK;CTSL;CTSS;CYBA;CYLD;EREG;FCER1G;CLEC4E;HCK;BIRC3;CLEC4D;ICAM3;IRAK2;IRF1;ITGB2;CD180;ARRB2;NFKB1;NFKBIA;CLEC4A;TLR8;PLCG2;LGMN;RELB;IFIH1;CLEC7A;SYK;BTK;TLR1;TLR2;TLR4;ACOD1;VAV1;NLRX1;UNC93B1;RSAD2;MAPKAPK2;CD14;CD86;NR1D1
	GO:0071496	cellular response to external stimulus	42	8.0234e-11	1.09453e-08	CDKN1A;CNN2;CYBA;GADD45A;AIF1;ENG;SIRT1;FOS;HMOX1;HSPA5;HSPA8;ICAM1;FAS;IL1B;IRF1;JUN;KCNJ2;LTBR;ATF3;NFKB1;ATP2B1;TLR8;PDK4;PMAIP1;SLC38A2;PPARG;AXL;PTGER4;PTGS2;SIPA1;TGFB1;KLF10;TLR4;UCP2;ZC3H12A;PPP1R9B;PPM1D;CBL;MAP3K14;TNFRSF8;BAG3;FNIP1
	GO:0045619	regulation of lymphocyte differentiation	29	1.14321e-10	1.53397e-08	NLRP3;RC3H1;NFAM1;CYLD;EGR3;KIAA0922;NCKAP1L;FAS;IL4R;INHBA;INPP5D;IRF1;MMP14;AXL;PTPN6;SLC46A2;PRDM1;BMP4;SYK;ZEB1;BTK;TGFB1;TGFBR2;NFKBID;TNFSF9;CD83;CD80;CD86;CD74
	GO:0030183	B cell differentiation	26	1.50537e-10	1.98733e-08	HDAC5;KLF6;CR2;NFAM1;CYLD;GPR183;PTK2B;DLL1;BLNK;NCKAP1L;INHBA;INPP5D;ITGB1;LFNG;LGALS1;MFNG;MMP14;PLCG2;PTPN6;BAX;BCL3;PRDM1;SYK;ADAM17;BTK;FNIP1
	GO:0050866	negative regulation of cell activation	31	1.68868e-10	2.19395e-08	GPNMB;MERTK;VSIG4;CNR2;RC3H1;CYLD;KIAA0922;RHBDD3;RABGEF1;MILR1;HMOX1;FAS;IL4R;INHBA;INPP5D;IRF1;LGALS3;AXL;PTPN6;SDC4;PRDM1;SAMSN1;BMP4;BTK;TGFB1;THBD;LST1;TNFAIP8L2;ZC3H12A;NFKBID;CD74
	GO:0050707	regulation of cytokine secretion	29	2.36982e-10	3.03078e-08	TLR6;NLRP3;CSF1R;SCAMP5;NLRP1;FN1;CLEC5A;CLEC4E;C5AR2;RABGEF1;IFNAR1;IL1A;IL1B;IL1RAP;IL4R;TLR8;SRGN;PTGER4;SYK;TLR1;TLR2;TLR4;TNF;IL1R2;ZC3H12A;HYAL2;NLRP12;CD14;CD58
	GO:0045637	regulation of myeloid cell differentiation	32	3.63908e-10	4.57012e-08	TRIB1;CCR1;CSF1;CSF3R;PTK2B;FES;FOS;GATA1;DLL1;GPR171;HCLS1;NCKAP1L;FAS;INHBA;INPP5D;JUN;NFKBIA;ATP6AP1;KMT2E;RARG;SPI1;TAL1;KLF10;TLR4;TNF;C1QC;TYROBP;ZFP36;SCIN;CD101;ISG15;RASSF2
	GO:0043122	regulation of I-kappaB kinase/NF-kappaB signaling	38	3.70033e-10	4.57012e-08	TANK;TLR6;NLRP3;CYLD;ECM1;FLNA;SIRT1;HMOX1;BIRC3;IL1A;IL1B;LGALS1;LTBR;MAP3K3;NFKBIA;C8orf4;SLC44A2;PTGS2;MIER1;REL;BCL3;S100A4;S100A12;SLC20A1;TGM2;TLR2;TLR4;TNF;NLRX1;WLS;ZC3H12A;CAPN3;NFKBID;IL18R1;SPHK1;SQSTM1;MAP3K14;NLRP12
	GO:0030335	positive regulation of cell migration	53	3.74097e-10	4.57012e-08	GPNMB;SEMA4D;CORO1A;CCR1;CSF1;CSF1R;CTSH;DIAPH1;HBEGF;S1PR1;AIF1;PTK2B;FLNA;FN1;SUN2;NCKAP1L;HGF;HSPA5;ICAM1;IL1A;IL6R;ITGA5;JUN;LGALS3;MMP9;MMP14;NOTCH1;SERPINE1;PIK3CD;PLAU;PTAFR;PTGS2;SEMA6A;PREX1;CXCL16;GPSM3;SELP;BMP4;ADAM17;TGFB1;TGFBR2;THBS1;TIAM1;TNF;TNFAIP6;C5AR1;ZC3H12A;FERMT3;DOCK7;IQGAP1;NRP2;SPHK1;CD74
	GO:0048661	positive regulation of smooth muscle cell proliferation	20	5.62303e-10	6.76831e-08	CALCRL;CYBA;HBEGF;S1PR1;AIF1;EREG;ERN1;HMOX1;IL6R;JUN;MMP9;PTAFR;PTGS2;BMP4;TGFBR2;TGM2;THBS1;TNF;DDX39B;NR4A3
	GO:0040017	positive regulation of locomotion	56	5.79463e-10	6.87378e-08	GPNMB;SEMA4D;CORO1A;CCR1;CSF1;CSF1R;CTSH;DIAPH1;AGER;HBEGF;S1PR1;AIF1;PTK2B;FLNA;FN1;SUN2;NCKAP1L;HGF;HSPA5;ICAM1;IL1A;IL6R;ITGA5;JUN;LGALS3;MMP9;MMP14;NOTCH1;SERPINE1;PIK3CD;PLAU;PTAFR;PTGS2;SEMA6A;PREX1;CXCL16;GPSM3;SELP;BMP4;STX3;ADAM17;TGFB1;TGFBR2;THBS1;TIAM1;TNF;TNFAIP6;C5AR1;VPS37B;ZC3H12A;FERMT3;DOCK7;IQGAP1;NRP2;SPHK1;CD74
	GO:0050867	positive regulation of cell activation	43	7.02644e-10	8.21591e-08	CDKN1A;HSPH1;CORO1A;NLRP3;MAP3K8;CYLD;AGER;GPR183;EGR3;AIF1;FCER1G;CCDC88B;NCKAP1L;HLA-DRA;IL1B;IL4R;INPP5D;LGALS1;MMP14;PLEK;AXL;PTAFR;PTPN6;RPS6KA1;CCL2;PRDM1;SELP;STAT6;SYK;BTK;TGFB1;TGFBR2;THBS1;TLR4;VAV1;NR4A3;CAPN3;TNFSF9;MAP3K14;CD83;CD80;CD86;CD74
	GO:0002286	T cell activation involved in immune response	22	7.17425e-10	8.2706e-08	NLRP3;SLAMF6;RC3H1;GPR183;FCER1G;CLEC4E;ICAM1;CLEC4D;IL4R;ITGAL;LCP1;LGALS3;APBB1IP;PSEN1;PTGER4;RELB;BCL3;SLC11A1;STAT6;IL18R1;CD80;CD86
	GO:0097529	myeloid leukocyte migration	30	7.64959e-10	8.6961e-08	JAML;CCR1;CSF1;CSF3R;AIF1;PTK2B;FCER1G;C5AR2;NCKAP1L;IL1A;IL1B;IL6R;ITGB2;LGALS3;MMP14;SERPINE1;PDE4B;PIK3CD;TREM1;PTGER4;PREX1;S100A8;S100A9;S100A12;CCL2;SYK;THBS1;C5AR1;VAV1;CD74
	GO:0048872	homeostasis of number of cells	37	8.21442e-10	9.21028e-08	TRIM10;IKZF1;MERTK;CORO1A;CSF1;RC3H1;CYLD;ASXL1;DNASE2;GPR183;FCER1G;GATA1;SLC40A1;HCLS1;NCKAP1L;HMOX1;FAS;INHBA;INPP5D;LIPA;PDE4B;PMAIP1;TET2;AXL;KMT2E;SLC46A2;BAX;SKIL;BMP4;SPI1;ADAM17;TAL1;TGFB1;ZFP36;ISG15;CD74;RASSF2
	GO:0050730	regulation of peptidyl-tyrosine phosphorylation	36	9.58538e-10	1.06022e-07	SEMA4D;HSPH1;IL22RA2;CSF1R;HBEGF;EFNA1;EREG;PTK2B;INPP5F;GATA1;HCLS1;HGF;ICAM1;IFNAR1;IL6R;ITGA5;ITGB2;AREG;ARRB2;OSM;ERRFI1;TREM2;PSEN1;PTPN6;SAMSN1;SYK;ADAM17;TGFB1;CBL;HYAL2;IQGAP1;SOCS3;ARHGEF2;CD80;CD44;CD74
	GO:2000147	positive regulation of cell motility	53	1.33241e-09	1.45266e-07	GPNMB;SEMA4D;CORO1A;CCR1;CSF1;CSF1R;CTSH;DIAPH1;HBEGF;S1PR1;AIF1;PTK2B;FLNA;FN1;SUN2;NCKAP1L;HGF;HSPA5;ICAM1;IL1A;IL6R;ITGA5;JUN;LGALS3;MMP9;MMP14;NOTCH1;SERPINE1;PIK3CD;PLAU;PTAFR;PTGS2;SEMA6A;PREX1;CXCL16;GPSM3;SELP;BMP4;ADAM17;TGFB1;TGFBR2;THBS1;TIAM1;TNF;TNFAIP6;C5AR1;ZC3H12A;FERMT3;DOCK7;IQGAP1;NRP2;SPHK1;CD74
	GO:0051235	maintenance of location	43	1.34884e-09	1.45266e-07	CORO1A;TWF2;CYBA;FITM1;DBN1;DDIT3;DIAPH1;ABCA1;PTK2B;FLNA;SIRT1;MORC3;SUN2;GM2A;HSPA5;IL1B;MSR1;NFKB1;NFKBIA;NFKBIE;ABHD5;ENPP1;PLCG2;PPARG;SRGN;MCOLN1;PTPN6;BAX;BCL3;S100A8;S100A9;SOAT1;SORL1;SRI;TGFB1;TNF;SLC30A1;ZC3H12A;CAPN3;SCIN;DGAT1;NLRP12;ABCG1
	GO:1903037	regulation of leukocyte cell-cell adhesion	44	1.49279e-09	1.58681e-07	GPNMB;HSPH1;CORO1A;VSIG4;NLRP3;MAP3K8;RC3H1;CYLD;AGER;EGR3;AIF1;KIAA0922;CCDC88B;NCKAP1L;HLA-DRA;ICAM1;IL1B;IL4R;IRF1;LGALS1;LGALS3;PTAFR;PTPN6;SLC46A2;CCL2;SDC4;PRDM1;BMP4;SYK;ZEB1;TGFB1;TGFBR2;TNF;VAV1;TNFAIP8L2;NR4A3;NFKBID;TNFSF9;MAP3K14;CD83;CD80;CD86;CD44;CD74
	GO:1902532	negative regulation of intracellular signal transduction	56	1.60972e-09	1.68917e-07	TANK;RGS14;HSPH1;IRAK3;DUSP10;NLRP3;CYLD;DDIT3;DUSP1;DUSP6;INPP5F;SIRT1;ZNF385A;RABGEF1;RAPGEF1;IL1B;ITGB1;ARRB2;MCL1;MMP9;ATF3;NFKBIA;PDE3B;INPP5K;PLAUR;PLEK;ERRFI1;DDIT4;PREX1;PTPN6;PTPRJ;RASA2;RGS2;RGS3;ARAP3;CRTC3;BMP4;SORL1;SRI;THBS1;TIMP2;TLR4;UBE2B;NLRX1;ZC3H12A;SESN2;NFKBID;HYAL2;SOCS3;NLRP12;ARHGEF2;CD44;FNIP1;HERPUD1;CD74;RASSF2
	GO:0051250	negative regulation of lymphocyte activation	25	2.14855e-09	2.22606e-07	GPNMB;MERTK;VSIG4;RC3H1;CYLD;KIAA0922;RHBDD3;FAS;IL4R;INHBA;INPP5D;IRF1;LGALS3;AXL;PTPN6;SDC4;PRDM1;SAMSN1;BMP4;BTK;TGFB1;LST1;TNFAIP8L2;NFKBID;CD74
	GO:0097530	granulocyte migration	24	2.41053e-09	2.46627e-07	JAML;CSF1;CSF3R;FCER1G;C5AR2;NCKAP1L;IL1A;IL1B;ITGB2;LGALS3;PDE4B;PIK3CD;TREM1;PTGER4;PREX1;S100A8;S100A9;S100A12;CCL2;SYK;THBS1;C5AR1;VAV1;CD74
	GO:0042116	macrophage activation	17	2.45369e-09	2.47944e-07	TLR6;AIF1;SBNO2;CD93;IL4R;JUN;TLR8;CRTC3;SLC11A1;SYK;THBS1;TLR1;TLR2;TLR4;TYROBP;ZC3H12A;CD74
	GO:1903555	regulation of tumor necrosis factor superfamily cytokine production	23	2.62628e-09	2.62148e-07	GPNMB;IRAK3;CYBA;CYBB;FCER1G;SIRT1;C5AR2;ARRB2;ERRFI1;AXL;PTAFR;BCL3;THBS1;TLR1;TLR2;TLR4;ZFP36;ZC3H12A;ARHGEF2;MAPKAPK2;CD14;CD86;TNFRSF8
	GO:0071260	cellular response to mechanical stimulus	19	3.02285e-09	2.97775e-07	CNN2;CYBA;GADD45A;ENG;FAS;IL1B;IRF1;KCNJ2;LTBR;NFKB1;TLR8;SLC38A2;PTGER4;PTGS2;TGFB1;TLR4;MAP3K14;TNFRSF8;BAG3
	GO:0031663	lipopolysaccharide-mediated signaling pathway	16	3.05596e-09	2.97775e-07	TRIB1;HCK;IL1B;IRAK2;CD180;NFKBIA;PTAFR;CCL2;PRDM1;TGFB1;TLR2;TLR4;TNF;ACOD1;CD14;LY86
	GO:0051272	positive regulation of cellular component movement	53	3.1583e-09	3.04126e-07	GPNMB;SEMA4D;CORO1A;CCR1;CSF1;CSF1R;CTSH;DIAPH1;HBEGF;S1PR1;AIF1;PTK2B;FLNA;FN1;SUN2;NCKAP1L;HGF;HSPA5;ICAM1;IL1A;IL6R;ITGA5;JUN;LGALS3;MMP9;MMP14;NOTCH1;SERPINE1;PIK3CD;PLAU;PTAFR;PTGS2;SEMA6A;PREX1;CXCL16;GPSM3;SELP;BMP4;ADAM17;TGFB1;TGFBR2;THBS1;TIAM1;TNF;TNFAIP6;C5AR1;ZC3H12A;FERMT3;DOCK7;IQGAP1;NRP2;SPHK1;CD74
	GO:0001933	negative regulation of protein phosphorylation	50	3.63853e-09	3.46295e-07	TRIB1;CDKN1A;SEMA4D;RGS14;HSPH1;IRAK3;DUSP10;FAM129A;GADD45A;DUSP1;DUSP6;ENG;FABP4;INPP5F;SIRT1;CORO1C;PPP1R15A;RABGEF1;RAPGEF1;HGF;IL1B;JUN;ARRB2;ATF3;ENPP1;INPP5K;ERRFI1;DDIT4;PSEN1;PREX1;PTPN6;PTPRJ;BAX;RGS2;RGS3;SAMSN1;MICAL1;BMP4;SORL1;TGFB1;TLR4;UBE2B;PRR5L;ZC3H12A;CBL;HYAL2;SOCS3;NLRP12;GMFG;RASSF2
	GO:0032103	positive regulation of response to external stimulus	39	3.83391e-09	3.60696e-07	CCR1;CSF1;CYBA;AGER;S1PR1;AIF1;FABP4;PTK2B;FCER1G;NCKAP1L;IL1B;IL6R;CD180;OSM;SERPINE1;PTGER4;PTGS2;S100A8;S100A9;S100A12;CCL2;GPSM3;STX3;ADAM17;BTK;TGFB1;TGM2;THBD;THBS1;TIAM1;TLR2;TLR4;TNF;C5AR1;ACOD1;HYAL2;NLRP12;LY86;CD74
	GO:0030278	regulation of ossification	31	4.23807e-09	3.94189e-07	SEMA4D;CLIC1;CCR1;CSF1;PHOSPHO1;DDX5;ECM1;S1PR1;EGR2;PTK2B;CHSY1;NOCT;GATA1;HGF;ID3;IL6R;AREG;NOTCH1;OXT;ENPP1;ATP6AP1;BCOR;SRGN;SMURF1;PTGER4;BMP4;TGFB1;TNF;PDLIM7;ISG15;RASSF2
	GO:0071706	tumor necrosis factor superfamily cytokine production	23	5.79908e-09	5.33319e-07	GPNMB;IRAK3;CYBA;CYBB;FCER1G;SIRT1;C5AR2;ARRB2;ERRFI1;AXL;PTAFR;BCL3;THBS1;TLR1;TLR2;TLR4;ZFP36;ZC3H12A;ARHGEF2;MAPKAPK2;CD14;CD86;TNFRSF8
	GO:0031348	negative regulation of defense response	27	6.01957e-09	5.47446e-07	CALCRL;IRAK3;DUSP10;NLRP3;IL22RA2;CNR2;AGER;A2M;RABGEF1;METRNL;HGF;IFIT1;ARRB2;MEFV;NFKB1;PPARG;HTRA1;PTGER4;TNFAIP6;TNFRSF1B;ACOD1;IL1R2;TNFAIP8L2;NLRX1;ZC3H12A;SOCS3;NLRP12
	GO:1990266	neutrophil migration	21	6.70285e-09	6.01182e-07	JAML;CSF3R;FCER1G;C5AR2;NCKAP1L;IL1A;IL1B;ITGB2;LGALS3;PDE4B;PIK3CD;TREM1;PREX1;S100A8;S100A9;S100A12;CCL2;SYK;C5AR1;VAV1;CD74
	GO:0030593	neutrophil chemotaxis	20	6.75732e-09	6.01182e-07	JAML;CSF3R;FCER1G;C5AR2;NCKAP1L;IL1B;ITGB2;LGALS3;PDE4B;PIK3CD;TREM1;PREX1;S100A8;S100A9;S100A12;CCL2;SYK;C5AR1;VAV1;CD74
	GO:0071900	regulation of protein serine/threonine kinase activity	56	6.83708e-09	6.01737e-07	TRIB1;CDKN1A;TLR6;RGS14;IRAK3;DUSP10;MAP3K8;CSF1R;DAXX;GADD45A;AGER;DUSP1;DUSP6;EFNA1;ERN1;PTK2B;SIRT1;PIK3R5;SPDYA;CNPPD1;RAPGEF1;SERTAD1;HGF;IL1B;IRAK2;MAP3K3;HERC5;HACD3;INPP5K;PSEN1;CCNL1;PTPN6;PTPRJ;RGS2;RGS3;S100A12;BMP4;SORL1;SYK;ADAM17;TGFB1;THBS1;TIAM1;TLR4;TNF;C5AR1;CXCR4;CCNL2;SESN2;HYAL2;IQGAP1;MAP3K14;CCNT2;MAPKAPK2;CD74;ZEB2
	GO:0032680	regulation of tumor necrosis factor production	22	7.76195e-09	6.68753e-07	GPNMB;IRAK3;CYBA;CYBB;FCER1G;SIRT1;C5AR2;ARRB2;ERRFI1;AXL;PTAFR;BCL3;THBS1;TLR1;TLR2;TLR4;ZFP36;ZC3H12A;ARHGEF2;MAPKAPK2;CD14;TNFRSF8
	GO:0071621	granulocyte chemotaxis	22	7.76195e-09	6.68753e-07	JAML;CSF1;CSF3R;FCER1G;C5AR2;NCKAP1L;IL1B;ITGB2;LGALS3;PDE4B;PIK3CD;TREM1;PREX1;S100A8;S100A9;S100A12;CCL2;SYK;THBS1;C5AR1;VAV1;CD74
	GO:0048514	blood vessel morphogenesis	58	8.07327e-09	6.88331e-07	HDAC5;CALCRL;GPNMB;LRG1;CTSH;CYBB;ECM1;S1PR1;EFNA1;EGR3;ENG;EREG;PTK2B;VASH1;STAB1;FN1;SIRT1;DLL1;HGF;HMOX1;IL1A;IL1B;ITGA5;ITGB1;ITGB2;JUN;JUNB;LRP1;MMP14;MMP19;NOTCH1;SERPINE1;ANGPTL4;TNFRSF12A;PDE3B;PLCD1;PTGS2;HEG1;BAX;ARHGAP22;SAT1;CCL2;PRDM1;BMP4;SPI1;SYK;TAL1;BTG1;TGFB1;TGFBI;TGFBR2;THBS1;C5AR1;ZC3H12A;NRP2;SPHK1;SGPL1;QKI
	GO:0006898	receptor-mediated endocytosis	39	8.21964e-09	6.93585e-07	CALCRL;HSPH1;RAB31;GRK3;FCER1G;FCGR1A;INPP5F;PLA2R1;STAB1;LRP10;RABGEF1;DLL1;ITGB1;ITGB2;LRP1;LRPAP1;M6PR;ARRB2;MRC1;MSR1;SERPINE1;ENPP1;PLCG2;NLGN3;APOBR;CXCL16;TINAGL1;SORL1;SYK;TF;TGFBR2;TMPRSS2;PICALM;MEGF10;LOXL3;CBL;PDLIM7;CD14;CD163
	GO:0018108	peptidyl-tyrosine phosphorylation	47	9.06363e-09	7.56998e-07	MERTK;SEMA4D;HSPH1;IL22RA2;CLK1;CSF1R;CSF2RA;HBEGF;EFNA1;EREG;PTK2B;FES;INPP5F;GATA1;ABL2;HCK;HCLS1;HGF;ICAM1;IFNAR1;IL5RA;IL6R;ITGA5;ITGB2;AREG;ARRB2;OSM;ABI3;ERRFI1;TREM2;AXL;PSEN1;CLK4;PTPN6;SAMSN1;SYK;ADAM17;BTK;TGFB1;CBL;HYAL2;IQGAP1;SOCS3;ARHGEF2;CD80;CD44;CD74
	GO:0045785	positive regulation of cell adhesion	48	9.24248e-09	7.64138e-07	HSPH1;CORO1A;NLRP3;MAP3K8;CSF1;CCDC80;CYLD;DMP1;AGER;EGR3;AIF1;UNC13D;PTK2B;FLNA;FN1;CCDC88B;NCKAP1L;HLA-DRA;ICAM1;IL1B;IL4R;ITGA5;LGALS1;NINJ1;APBB1IP;PTAFR;PREX1;PTPN6;PTPRJ;PLEKHA2;CCL2;SDC4;STX3;SYK;TGFB1;TGFBR2;TGM2;TNF;VAV1;NR4A3;TNFSF9;IQGAP1;MAP3K14;CD83;CD80;CD86;CD44;CD74
	GO:0043405	regulation of MAP kinase activity	44	9.80716e-09	8.02716e-07	TRIB1;TLR6;RGS14;IRAK3;DUSP10;MAP3K8;DAXX;GADD45A;AGER;DUSP1;DUSP6;EFNA1;ERN1;PTK2B;PIK3R5;RAPGEF1;HGF;IL1B;IRAK2;MAP3K3;HACD3;INPP5K;PSEN1;PTPN6;PTPRJ;RGS2;RGS3;S100A12;BMP4;SORL1;SYK;TGFB1;THBS1;TIAM1;TLR4;TNF;C5AR1;CXCR4;HYAL2;IQGAP1;MAP3K14;MAPKAPK2;CD74;ZEB2
	GO:0032102	negative regulation of response to external stimulus	38	1.01369e-08	8.21489e-07	CALCRL;TRIB1;SEMA4D;DUSP10;NLRP3;IL22RA2;CNR2;AGER;AIF1;INPP5F;C5AR2;RABGEF1;METRNL;HGF;IFIT1;MEFV;NFKB1;NOTCH1;SERPINE1;PLAU;PLAUR;PPARG;HTRA1;PTGER4;SEMA6A;CCL2;PRDM1;THBD;THBS1;TNFAIP6;TNFRSF1B;ACOD1;IL1R2;TNFAIP8L2;NLRX1;ZC3H12A;SOCS3;NLRP12
	GO:0002697	regulation of immune effector process	43	1.02464e-08	8.22226e-07	IRAK3;DUSP10;NLRP3;SLAMF6;RC3H1;AGER;A2M;UNC13D;FCER1G;FES;C5AR2;RABGEF1;RAPGEF1;HCK;HMOX1;BIRC3;IFIT1;IL1B;IL4R;LGALS3;ARRB2;HERC5;CFP;HTRA1;PTAFR;PTPN6;STAT6;SYK;BTK;TGFB1;TLR4;TNF;C5AR1;VAV1;WAS;NLRX1;NR4A3;ZC3H12A;AP1S2;RSAD2;CD80;CD86;CD74
	GO:0018212	peptidyl-tyrosine modification	47	1.08247e-08	8.60194e-07	MERTK;SEMA4D;HSPH1;IL22RA2;CLK1;CSF1R;CSF2RA;HBEGF;EFNA1;EREG;PTK2B;FES;INPP5F;GATA1;ABL2;HCK;HCLS1;HGF;ICAM1;IFNAR1;IL5RA;IL6R;ITGA5;ITGB2;AREG;ARRB2;OSM;ABI3;ERRFI1;TREM2;AXL;PSEN1;CLK4;PTPN6;SAMSN1;SYK;ADAM17;BTK;TGFB1;CBL;HYAL2;IQGAP1;SOCS3;ARHGEF2;CD80;CD44;CD74
	GO:0042326	negative regulation of phosphorylation	52	1.09683e-08	8.63228e-07	TRIB1;CDKN1A;SEMA4D;RGS14;HSPH1;IRAK3;DUSP10;FAM129A;GADD45A;DUSP1;DUSP6;ENG;FABP4;INPP5F;SIRT1;CORO1C;PPP1R15A;RABGEF1;RAPGEF1;HGF;IL1B;INHBA;JUN;ARRB2;ATF3;ENPP1;INPP5K;ERRFI1;DDIT4;PSEN1;PREX1;PTPN6;PTPRJ;BAX;RGS2;RGS3;SAMSN1;MICAL1;BMP4;SORL1;TGFB1;TLR4;UBE2B;PRR5L;ZC3H12A;CBL;HYAL2;MIDN;SOCS3;NLRP12;GMFG;RASSF2
	GO:0045055	regulated exocytosis	40	1.11661e-08	8.70428e-07	RAB31;RAPGEF4;CORO1A;ECM1;SCAMP5;A2M;UNC13D;F5;FCER1G;FES;FLNA;FN1;RABGEF1;MILR1;HCK;HGF;HMOX1;IL4R;ITIH4;NOTCH1;ATP2A2;SERPINE1;PECAM1;PIK3CD;PLEK;SRGN;PSAP;PSEN1;PTAFR;QSOX1;SELP;STX3;SYK;BTK;TF;TGFB1;THBS1;LAT2;NR4A3;SCIN
	GO:0032640	tumor necrosis factor production	22	1.14998e-08	8.8798e-07	GPNMB;IRAK3;CYBA;CYBB;FCER1G;SIRT1;C5AR2;ARRB2;ERRFI1;AXL;PTAFR;BCL3;THBS1;TLR1;TLR2;TLR4;ZFP36;ZC3H12A;ARHGEF2;MAPKAPK2;CD14;TNFRSF8
	GO:0002768	immune response-regulating cell surface receptor signaling pathway	44	1.29863e-08	9.93395e-07	CMTM3;CR2;RC3H1;NFAM1;CYLD;FCER1G;FCGR1A;FCGRT;FOS;CLEC4E;C5AR2;RABGEF1;RAPGEF1;HCK;NCKAP1L;HLA-DRA;CLEC4D;ICAM3;INPP5D;JUN;LCP2;LGALS3;NFKB1;NFKBIA;CLEC4A;PDE4B;PIK3CD;PLCG2;PSEN1;PTPN6;PTPRJ;BAX;RELB;ACTB;CLEC7A;SYK;BTK;C5AR1;VAV1;WAS;WIPF1;LAT2;NR4A3;KLHL6
	GO:0009612	response to mechanical stimulus	32	1.38673e-08	1.04678e-06	TXNIP;CNN2;CYBA;GADD45A;ENG;PTK2B;DENND5A;FOS;ABHD12;FAS;IL1B;IRF1;JUN;JUNB;KCNJ2;LTBR;MMP14;NFKB1;NFKBIA;TLR8;SLC38A2;PPARG;PTGER4;PTGS2;TGFB1;TGFBR2;THBS1;TLR4;BTG2;MAP3K14;TNFRSF8;BAG3
	GO:0050728	negative regulation of inflammatory response	22	1.394e-08	1.04678e-06	CALCRL;DUSP10;NLRP3;IL22RA2;CNR2;AGER;RABGEF1;METRNL;HGF;MEFV;NFKB1;PPARG;PTGER4;TNFAIP6;TNFRSF1B;ACOD1;IL1R2;TNFAIP8L2;NLRX1;ZC3H12A;SOCS3;NLRP12
	GO:0002449	lymphocyte mediated immunity	33	1.9104e-08	1.42151e-06	MASP2;CTSC;CORO1A;LYST;NLRP3;SLAMF6;CR2;CTSH;AGER;UNC13D;FCER1G;ICAM1;FAS;IL1B;IL4R;INPP5D;ARRB2;C1RL;TLR8;PTPN6;BCL3;SLC11A1;STAT6;BTK;TGFB1;C1QA;TNF;C1QB;C1QC;VAV1;WAS;RSAD2;CD74
	GO:0046632	alpha-beta T cell differentiation	20	2.0096e-08	1.48185e-06	NLRP3;SLAMF6;RC3H1;GPR183;NCKAP1L;IL4R;IRF1;PTGER4;RELB;BCL3;PRDM1;STAT6;SYK;TGFBR2;IL18R1;RSAD2;CD83;CD80;CD86;TNFSF8
	GO:0002429	immune response-activating cell surface receptor signaling pathway	41	2.17557e-08	1.58992e-06	CMTM3;CR2;RC3H1;NFAM1;CYLD;FCER1G;FCGR1A;CLEC4E;C5AR2;RABGEF1;RAPGEF1;HCK;NCKAP1L;HLA-DRA;CLEC4D;ICAM3;INPP5D;LCP2;LGALS3;NFKB1;NFKBIA;CLEC4A;PDE4B;PIK3CD;PLCG2;PSEN1;PTPN6;PTPRJ;BAX;RELB;ACTB;CLEC7A;SYK;BTK;C5AR1;VAV1;WAS;WIPF1;LAT2;NR4A3;KLHL6
	GO:0002685	regulation of leukocyte migration	27	2.73986e-08	1.98458e-06	CCR1;CSF1;ECM1;AIF1;PTK2B;C5AR2;RABGEF1;NCKAP1L;HMOX1;ICAM1;IL1A;IL6R;LGALS3;MMP14;SERPINE1;PTAFR;PTGER4;CCL2;GPSM3;SELP;STK10;ADAM17;TGFB1;THBS1;TNF;C5AR1;CD74
	GO:0002696	positive regulation of leukocyte activation	39	2.82789e-08	2.03038e-06	CDKN1A;HSPH1;CORO1A;NLRP3;MAP3K8;CYLD;AGER;GPR183;EGR3;AIF1;FCER1G;CCDC88B;NCKAP1L;HLA-DRA;IL1B;IL4R;INPP5D;LGALS1;MMP14;AXL;PTAFR;PTPN6;CCL2;PRDM1;STAT6;SYK;BTK;TGFB1;TGFBR2;THBS1;TLR4;VAV1;NR4A3;TNFSF9;MAP3K14;CD83;CD80;CD86;CD74
	GO:0045639	positive regulation of myeloid cell differentiation	19	3.19325e-08	2.26388e-06	TRIB1;CCR1;CSF1;FES;FOS;GATA1;HCLS1;NCKAP1L;INHBA;INPP5D;JUN;ATP6AP1;KMT2E;TAL1;KLF10;TNF;SCIN;CD101;ISG15
	GO:0042345	regulation of NF-kappaB import into nucleus	14	3.23609e-08	2.26388e-06	NLRP3;CYLD;IL1B;NFKBIA;C8orf4;PTGS2;BCL3;TLR2;TLR4;TNF;ZC3H12A;IL18R1;SPHK1;NLRP12
	GO:0042348	NF-kappaB import into nucleus	14	3.23609e-08	2.26388e-06	NLRP3;CYLD;IL1B;NFKBIA;C8orf4;PTGS2;BCL3;TLR2;TLR4;TNF;ZC3H12A;IL18R1;SPHK1;NLRP12
	GO:0045576	mast cell activation	16	3.32684e-08	2.30764e-06	CNR2;UNC13D;FCER1G;FES;RABGEF1;MILR1;HMOX1;IL4R;LCP2;PIK3CD;PTPRE;S100A12;SYK;BTK;LAT2;NR4A3
	GO:0030198	extracellular matrix organization	43	3.75071e-08	2.57979e-06	VCAN;CTSK;CTSL;CCDC80;CTSS;DMP1;ELF3;A2M;ENG;NID2;FN1;HSPA8;ICAM1;ICAM3;ITGA5;ITGAL;ITGAX;ITGB1;ITGB2;LCP1;LRP1;MATN3;MMP9;MMP14;MMP19;NFKB2;NOTCH1;P4HA1;FURIN;SERPINE1;PECAM1;ADAMTSL4;HTRA1;BCL3;BMP1;TGFB1;TGFBI;THBS1;TIMP2;TNF;CRISPLD2;ADAMTS2;CD44
	GO:0001503	ossification	46	3.89997e-08	2.6601e-06	GPNMB;SEMA4D;CLIC1;CCR1;CSF1;VCAN;CTSK;PHOSPHO1;DDX5;DMP1;ECM1;S1PR1;EGR2;TAPT1;PTK2B;CHSY1;SBNO2;CLEC5A;NOCT;GATA1;HGF;ID3;IL6R;JUNB;AREG;MMP9;MMP14;NAB1;NOTCH1;OXT;ENPP1;ATP6AP1;BCOR;SRGN;SMURF1;PTGER4;PTGS2;BMP1;BMP4;STC1;TGFB1;KLF10;TNF;PDLIM7;ISG15;RASSF2
	GO:0043062	extracellular structure organization	43	4.10042e-08	2.77372e-06	VCAN;CTSK;CTSL;CCDC80;CTSS;DMP1;ELF3;A2M;ENG;NID2;FN1;HSPA8;ICAM1;ICAM3;ITGA5;ITGAL;ITGAX;ITGB1;ITGB2;LCP1;LRP1;MATN3;MMP9;MMP14;MMP19;NFKB2;NOTCH1;P4HA1;FURIN;SERPINE1;PECAM1;ADAMTSL4;HTRA1;BCL3;BMP1;TGFB1;TGFBI;THBS1;TIMP2;TNF;CRISPLD2;ADAMTS2;CD44
	GO:0043410	positive regulation of MAPK cascade	55	4.56735e-08	3.06424e-06	TLR6;ABCA7;GPNMB;ARL6IP5;CCR1;MAP3K8;CSF1R;DAXX;GADD45A;AGER;DUSP6;GPR183;EFNA1;ERN1;PTK2B;PIK3R5;C5AR2;RAPGEF1;HGF;ICAM1;FAS;IL1A;IL1B;IRAK2;JUN;LTBR;ARRB2;MAP3K3;OSM;HACD3;ATP6AP1;TREM2;PSAP;PSEN1;S100A12;CCL2;BMP4;SYK;TGFB1;THBS1;TIAM1;TIMP2;TLR4;TNF;TNFRSF1B;C5AR1;CXCR4;ZC3H12A;IQGAP1;MAP3K14;MAPKAPK2;CD44;CD74;RASSF2;ZEB2
	GO:0009306	protein secretion	54	4.77719e-08	3.17897e-06	TLR6;RAPGEF4;NLRP3;STXBP5;CPT1A;CSF1R;ABCA1;SCAMP5;NLRP1;FN1;SIRT1;CLEC5A;RHBDD3;CLEC4E;C5AR2;RABGEF1;HNF4A;IFNAR1;IL1A;IL1B;IL1RAP;IL1RN;IL4R;LCP2;M6PR;NOTCH1;TLR8;PLEK;TREM1;SRGN;PTGER4;S100A12;SRI;SYK;TGFB1;TIAM1;TLR1;TLR2;TLR4;TNF;UCP2;IL1R2;RHBDF2;WLS;SLC8B1;ZC3H12A;HYAL2;MIDN;RSAD2;NLRP12;CD14;NR1D1;CD58;C2CD2L
	GO:0045807	positive regulation of endocytosis	22	4.99187e-08	3.29503e-06	ABCA7;MERTK;CYBA;FCER1G;CLIP3;DLL1;RAPGEF1;NCKAP1L;IL1B;ARRB2;SERPINE1;PLCG2;PPARG;AXL;PTX3;CCL2;SLC11A1;SYK;TF;TNF;CBL;CD14
	GO:0016049	cell growth	56	5.76105e-08	3.77233e-06	PLXNC1;RASGRP2;CDKN1A;SEMA4D;TWF2;RASGRP4;ZFYVE27;TMC8;CPNE9;CYBA;DDX5;DPYSL2;HBEGF;EMP3;HTRA4;NAIF1;PTK2B;FN1;SIRT1;SGMS1;OSGIN1;HNF4A;IFRD1;INHBA;ITGB1;MMP14;TNFRSF12A;TRPV2;ENPP1;NLGN3;PPARG;HTRA1;SMURF1;SEMA6A;PTPRJ;CXCL16;RARG;RPS6KA1;S100A8;S100A9;SGK1;SIPA1;ADAM17;BTG1;TGFB1;TGFBR2;TIAM1;DDX39B;SESN2;PPP1R9B;HYAL2;IQGAP1;NRP2;SPHK1;CDA;ZEB2
	GO:0045766	positive regulation of angiogenesis	23	6.83981e-08	4.44316e-06	LRG1;CTSH;CYBB;ECM1;ENG;PTK2B;SIRT1;DLL1;HGF;HMOX1;IL1A;IL1B;ITGA5;ITGB2;SERPINE1;ANGPTL4;PTGS2;BTG1;TGFBR2;THBS1;C5AR1;ZC3H12A;SPHK1
	GO:0046631	alpha-beta T cell activation	22	7.035e-08	4.53397e-06	HSPH1;NLRP3;SLAMF6;RC3H1;AGER;GPR183;NCKAP1L;IL4R;IRF1;PTGER4;RELB;BCL3;PRDM1;STAT6;SYK;TGFBR2;IL18R1;RSAD2;CD83;CD80;CD86;TNFSF8
	GO:0001525	angiogenesis	49	7.69528e-08	4.92077e-06	HDAC5;CALCRL;GPNMB;LRG1;CTSH;CYBB;ECM1;S1PR1;EFNA1;EGR3;ENG;EREG;PTK2B;VASH1;STAB1;FN1;SIRT1;DLL1;HGF;HMOX1;IL1A;IL1B;ITGA5;ITGB1;ITGB2;JUN;MMP14;MMP19;NOTCH1;SERPINE1;ANGPTL4;TNFRSF12A;PDE3B;PLCD1;PTGS2;ARHGAP22;SAT1;CCL2;BMP4;SYK;TAL1;BTG1;TGFBI;TGFBR2;THBS1;C5AR1;ZC3H12A;NRP2;SPHK1
	GO:2000106	regulation of leukocyte apoptotic process	18	7.76471e-08	4.92668e-06	MERTK;EFNA1;FCER1G;SIRT1;HCLS1;FAS;LGALS3;AXL;SLC46A2;BAX;BMP4;ADAM17;BTK;NR4A3;NFKBID;HSH2D;FNIP1;CD74
	GO:0048660	regulation of smooth muscle cell proliferation	22	8.3238e-08	5.24079e-06	CALCRL;TRIB1;CYBA;HBEGF;S1PR1;AIF1;EREG;ERN1;HMOX1;IL6R;JUN;MMP9;PPARG;PTAFR;PTGS2;BMP4;TGFBR2;TGM2;THBS1;TNF;DDX39B;NR4A3
	GO:0050863	regulation of T cell activation	39	8.94894e-08	5.59138e-06	GPNMB;HSPH1;CORO1A;VSIG4;NLRP3;MAP3K8;RC3H1;CYLD;AGER;EGR3;AIF1;KIAA0922;CCDC88B;NCKAP1L;HLA-DRA;IL1B;IL4R;IRF1;LGALS1;LGALS3;PTPN6;SLC46A2;CCL2;SDC4;PRDM1;BMP4;SYK;ZEB1;TGFB1;TGFBR2;VAV1;TNFAIP8L2;NFKBID;TNFSF9;MAP3K14;CD83;CD80;CD86;CD74
	GO:0048545	response to steroid hormone	46	9.59542e-08	5.94989e-06	CDKN1A;TXNIP;ABHD2;CLDN4;CREBRF;CYBA;CYBB;DAXX;DDX5;DUSP1;AIF1;ENG;SIRT1;FOS;HNF4A;ICAM1;FAS;IL1RN;AREG;ARRB2;ND3;NOTCH1;ATP2B1;OXT;ERRFI1;DDIT4;PPARG;PAQR5;KDM3A;PTAFR;PTGER2;PTGS2;RARG;BMP4;STAR;STC1;TGFB1;TGFBR2;THBS1;TLR2;TNF;ACOD1;ZFP36;NR4A3;NR1D1;SAFB2
	GO:0097028	dendritic cell differentiation	13	1.05495e-07	6.49229e-06	AGER;GATA1;LGALS1;LGALS3;LTBR;TREM2;AXL;PSEN1;RELB;SPI1;TGFB1;TGFBR2;CD86
	GO:2001236	regulation of extrinsic apoptotic signaling pathway	26	1.08816e-07	6.64669e-06	TMC8;CYLD;DEDD2;GATA1;HGF;HMOX1;ICAM1;FAS;IL1A;IL1B;INHBA;LGALS3;LTBR;MCL1;ATF3;SERPINE1;TNFRSF12A;PMAIP1;BAX;TMBIM1;SKIL;BMP4;THBS1;TNF;HYAL2;ARHGEF2
	GO:0045621	positive regulation of lymphocyte differentiation	18	1.18251e-07	7.14737e-06	NLRP3;CYLD;EGR3;NCKAP1L;IL4R;INPP5D;MMP14;AXL;PRDM1;SYK;BTK;TGFB1;TGFBR2;TNFSF9;CD83;CD80;CD86;CD74
	GO:0032755	positive regulation of interleukin-6 production	16	1.18759e-07	7.14737e-06	TLR6;CYBA;EREG;FCER1G;IL1A;IL1B;IL1RAP;IL6R;AKIRIN2;PTAFR;TLR1;TLR2;TLR4;TNF;HYAL2;ARHGEF2
	GO:0022407	regulation of cell-cell adhesion	46	1.31624e-07	7.8068e-06	GPNMB;HSPH1;CORO1A;VSIG4;NLRP3;MAP3K8;RC3H1;CYLD;AGER;EGR3;AIF1;KIAA0922;CCDC88B;NCKAP1L;HLA-DRA;ICAM1;IL1B;IL1RN;IL4R;IRF1;LGALS1;LGALS3;PTAFR;PTPN6;SLC46A2;CCL2;SDC4;PRDM1;BMP4;SYK;ZEB1;TGFB1;TGFBR2;TNF;VAV1;TNFAIP8L2;NR4A3;FERMT3;NFKBID;TNFSF9;MAP3K14;CD83;CD80;CD86;CD44;CD74
	GO:0050708	regulation of protein secretion	46	1.31624e-07	7.8068e-06	TLR6;RAPGEF4;NLRP3;STXBP5;CPT1A;CSF1R;SCAMP5;NLRP1;FN1;SIRT1;CLEC5A;RHBDD3;CLEC4E;C5AR2;RABGEF1;HNF4A;IFNAR1;IL1A;IL1B;IL1RAP;IL4R;TLR8;SRGN;PTGER4;SRI;SYK;TGFB1;TIAM1;TLR1;TLR2;TLR4;TNF;UCP2;IL1R2;RHBDF2;WLS;SLC8B1;ZC3H12A;HYAL2;MIDN;RSAD2;NLRP12;CD14;NR1D1;CD58;C2CD2L
	GO:0048659	smooth muscle cell proliferation	22	1.36128e-07	8.0159e-06	CALCRL;TRIB1;CYBA;HBEGF;S1PR1;AIF1;EREG;ERN1;HMOX1;IL6R;JUN;MMP9;PPARG;PTAFR;PTGS2;BMP4;TGFBR2;TGM2;THBS1;TNF;DDX39B;NR4A3
	GO:0002292	T cell differentiation involved in immune response	15	1.37276e-07	8.02576e-06	NLRP3;SLAMF6;RC3H1;GPR183;FCER1G;CLEC4E;CLEC4D;IL4R;PTGER4;RELB;BCL3;STAT6;IL18R1;CD80;CD86
	GO:0072593	reactive oxygen species metabolic process	33	1.43924e-07	8.35472e-06	CDKN1A;TLR6;CYBA;CYBB;GADD45A;AIF1;PTK2B;PLA2R1;SIRT1;ICAM1;IL1B;ITGB2;NRROS;NCF2;PDK4;PMAIP1;POR;DDIT4;PTGS2;PREX1;PTX3;NCF1;SYK;TGFB1;TGFBR2;THBS1;TLR2;TLR4;TNF;ACOD1;VAV1;ZC3H12A;SESN2
	GO:0019915	lipid storage	16	1.50636e-07	8.68277e-06	FITM1;ABCA1;SIRT1;GM2A;IL1B;MSR1;NFKB1;NFKBIA;ABHD5;ENPP1;PPARG;SOAT1;TNF;ZC3H12A;DGAT1;ABCG1
	GO:2001233	regulation of apoptotic signaling pathway	45	1.5701e-07	8.98689e-06	CTSC;HSPH1;SERINC3;TMC8;CTSH;CYLD;DEDD2;DDIT3;SIRT1;ZNF385A;GATA1;HGF;HMOX1;ICAM1;FAS;IL1A;IL1B;INHBA;LGALS3;LTBR;ARRB2;MCL1;MMP9;MNT;ATF3;OSM;SERPINE1;TNFRSF12A;PLAUR;PMAIP1;PSEN1;BAX;S100A8;S100A9;TMBIM1;SIAH1;SKIL;BMP4;THBS1;TNF;HYAL2;ARHGEF2;CD44;HERPUD1;CD74
	GO:0035710	CD4-positive, alpha-beta T cell activation	16	1.90096e-07	1.08051e-05	NLRP3;SLAMF6;RC3H1;AGER;GPR183;NCKAP1L;IL4R;PTGER4;RELB;BCL3;STAT6;IL18R1;RSAD2;CD83;CD80;CD86
	GO:0030100	regulation of endocytosis	30	1.92011e-07	1.08387e-05	ABCA7;MERTK;CYBA;SCAMP5;FCER1G;CLIP3;ABL2;RABGEF1;DLL1;RAPGEF1;HCK;NCKAP1L;IL1B;LGALS3;LRPAP1;ARRB2;SERPINE1;PLCG2;PPARG;AXL;PTX3;CCL2;SLC11A1;SYK;TF;TGFB1;TNF;PICALM;CBL;CD14
	GO:1903039	positive regulation of leukocyte cell-cell adhesion	31	1.9639e-07	1.10099e-05	HSPH1;CORO1A;NLRP3;MAP3K8;CYLD;AGER;EGR3;AIF1;CCDC88B;NCKAP1L;HLA-DRA;ICAM1;IL1B;IL4R;LGALS1;PTAFR;PTPN6;CCL2;SYK;TGFB1;TGFBR2;TNF;VAV1;NR4A3;TNFSF9;MAP3K14;CD83;CD80;CD86;CD44;CD74
	GO:1904018	positive regulation of vasculature development	24	2.1074e-07	1.1734e-05	LRG1;CTSH;CYBB;ECM1;ENG;PTK2B;SIRT1;DLL1;HGF;HMOX1;IL1A;IL1B;ITGA5;ITGB2;NOTCH1;SERPINE1;ANGPTL4;PTGS2;BTG1;TGFBR2;THBS1;C5AR1;ZC3H12A;SPHK1
	GO:0051090	regulation of sequence-specific DNA binding transcription factor activity	44	2.19149e-07	1.2078e-05	HDAC5;TRIB1;IRAK3;NLRP3;NFAM1;CYLD;DDIT3;AGER;FLNA;SIRT1;FOS;HCK;HMOX1;ICAM1;ID3;IL1B;IL1RAP;IRAK2;ITGB2;JUN;ARRB2;NFKB1;NFKB2;NFKBIA;PPARG;S100A8;S100A9;S100A12;SGK1;CRTC3;SYK;BTK;TGFB1;TLR2;TLR4;TNF;ACOD1;ZC3H12A;CAPN3;ARID5B;NFKBID;SPHK1;NLRP12;ARHGEF2
	GO:0097191	extrinsic apoptotic signaling pathway	32	2.19869e-07	1.2078e-05	TMC8;CYLD;DAXX;DEDD2;GATA1;MKNK2;HGF;HMOX1;ICAM1;FAS;IL1A;IL1B;IL6R;INHBA;LGALS3;LTBR;MCL1;ATF3;SERPINE1;TNFRSF12A;PMAIP1;BAX;TMBIM1;SKIL;BMP4;TGFB1;THBS1;TNF;TNFRSF1B;HYAL2;ARHGEF2;BAG3
	GO:0051251	positive regulation of lymphocyte activation	35	2.28141e-07	1.24489e-05	CDKN1A;HSPH1;CORO1A;NLRP3;MAP3K8;CYLD;AGER;GPR183;EGR3;AIF1;CCDC88B;NCKAP1L;HLA-DRA;IL1B;IL4R;INPP5D;LGALS1;MMP14;AXL;PTPN6;CCL2;PRDM1;STAT6;SYK;BTK;TGFB1;TGFBR2;TLR4;VAV1;TNFSF9;MAP3K14;CD83;CD80;CD86;CD74
	GO:0042991	transcription factor import into nucleus	19	2.31568e-07	1.25522e-05	NLRP3;CYLD;FLNA;HCLS1;IL1B;NFKBIA;NFKBIE;C8orf4;PTGS2;BCL3;SRI;SYK;TLR2;TLR4;TNF;ZC3H12A;IL18R1;SPHK1;NLRP12
	GO:0032715	negative regulation of interleukin-6 production	12	2.47555e-07	1.33305e-05	IRAK3;C5AR2;RABGEF1;NCKAP1L;HGF;INPP5D;ARRB2;TLR4;TNF;NLRX1;ZC3H12A;NLRP12
	GO:0045577	regulation of B cell differentiation	10	2.62964e-07	1.40677e-05	NFAM1;CYLD;NCKAP1L;INHBA;INPP5D;MMP14;PTPN6;PRDM1;SYK;BTK
	GO:0045765	regulation of angiogenesis	31	2.71638e-07	1.44374e-05	HDAC5;GPNMB;LRG1;CTSH;CYBB;ECM1;EFNA1;ENG;PTK2B;VASH1;STAB1;SIRT1;DLL1;HGF;HMOX1;IL1A;IL1B;ITGA5;ITGB2;NOTCH1;SERPINE1;ANGPTL4;TNFRSF12A;PDE3B;PTGS2;BTG1;TGFBR2;THBS1;C5AR1;ZC3H12A;SPHK1
	GO:0006911	phagocytosis, engulfment	11	2.78058e-07	1.45413e-05	ABCA7;ABCA1;AIF1;FCER1G;FCGR1A;NCKAP1L;TREM2;PPARG;XKR8;THBS1;MEGF10
	GO:0001959	regulation of cytokine-mediated signaling pathway	24	2.78699e-07	1.45413e-05	IRAK3;CSF1;CREBRF;CYLD;ECM1;CLIP3;RABGEF1;BIRC3;PALM3;IFNAR1;IFNAR2;IFNGR1;IL1RN;IRAK2;TREM2;PPARG;AXL;PTPN6;SYK;TNF;IL1R2;SPHK1;SOCS3;CD74
	GO:0002313	mature B cell differentiation involved in immune response	8	2.78922e-07	1.45413e-05	GPR183;PTK2B;DLL1;LFNG;LGALS1;MFNG;PLCG2;BCL3
	GO:0045860	positive regulation of protein kinase activity	52	3.03331e-07	1.57137e-05	CDKN1A;TLR6;HSPH1;MAP3K8;CSF1;CSF1R;DAXX;GADD45A;AGER;DUSP6;EFNA1;EREG;ERN1;PTK2B;SIRT1;PIK3R5;SPDYA;RAPGEF1;NCKAP1L;HGF;HSPA5;IL1B;IRAK2;LCP2;MAP3K3;HACD3;PSEN1;CCNL1;BAX;S100A12;SDC4;BMP4;SLC11A1;SYK;ADAM17;TGFB1;TGFBR2;THBS1;TIAM1;TLR4;TNF;C5AR1;CXCR4;CCNL2;CAMKK1;IQGAP1;MAP3K14;CCNT2;MAPKAPK2;CD74;RASSF2;ZEB2
	GO:0032944	regulation of mononuclear cell proliferation	29	3.27649e-07	1.68667e-05	CDKN1A;GPNMB;CORO1A;VSIG4;CSF1;RC3H1;AGER;GPR183;AIF1;KIAA0922;CCDC88B;NCKAP1L;IL1B;INPP5D;IRF1;LGALS3;PTPN6;SDC4;PRDM1;BMP4;SYK;BTK;TGFB1;TLR4;LST1;TNFSF9;CD80;CD86;CD74
	GO:0043367	CD4-positive, alpha-beta T cell differentiation	15	3.68207e-07	1.88361e-05	NLRP3;SLAMF6;RC3H1;GPR183;NCKAP1L;IL4R;PTGER4;RELB;BCL3;STAT6;IL18R1;RSAD2;CD83;CD80;CD86
	GO:0045580	regulation of T cell differentiation	21	3.71925e-07	1.89081e-05	NLRP3;RC3H1;CYLD;EGR3;KIAA0922;NCKAP1L;IL4R;IRF1;SLC46A2;PRDM1;BMP4;SYK;ZEB1;TGFB1;TGFBR2;NFKBID;TNFSF9;CD83;CD80;CD86;CD74
	GO:0008625	extrinsic apoptotic signaling pathway via death domain receptors	18	3.83632e-07	1.93829e-05	TMC8;DAXX;DEDD2;HGF;HMOX1;ICAM1;FAS;LGALS3;ATF3;SERPINE1;PMAIP1;BAX;TMBIM1;SKIL;THBS1;TNF;ARHGEF2;BAG3
	GO:0071887	leukocyte apoptotic process	19	4.7007e-07	2.36045e-05	MERTK;CTSL;EFNA1;FCER1G;SIRT1;HCLS1;FAS;LGALS3;AXL;SLC46A2;BAX;BMP4;ADAM17;BTK;NR4A3;NFKBID;HSH2D;FNIP1;CD74
	GO:0045123	cellular extravasation	13	4.75956e-07	2.37542e-05	JAML;ICAM1;IL1A;ITGB1;ITGB2;PECAM1;PIK3CD;TREM1;PTAFR;PTGER4;CCL2;SELP;TNF
	GO:0006959	humoral immune response	26	5.09472e-07	2.49702e-05	MASP2;VSIG4;CR2;GPR183;A2M;FCN2;C5AR2;BLNK;NOTCH1;C1RL;CFP;TREM2;TREM1;PTPN6;BCL3;CCL2;C1QA;TNF;C1QB;C1QC;C5AR1;ACOD1;TFEB;HIST2H2BE;CD83;LY86
	GO:0033002	muscle cell proliferation	26	5.09472e-07	2.49702e-05	CALCRL;TRIB1;CYBA;HBEGF;S1PR1;AIF1;EREG;ERN1;SIRT1;HMOX1;IL6R;JUN;MMP9;NOTCH1;PPARG;PTAFR;PTGS2;BMP4;TGFBR2;TGM2;THBS1;TNF;DDX39B;NR4A3;MEGF10;PAXBP1
	GO:0050731	positive regulation of peptidyl-tyrosine phosphorylation	26	5.09472e-07	2.49702e-05	SEMA4D;HSPH1;CSF1R;HBEGF;EFNA1;EREG;PTK2B;GATA1;HCLS1;HGF;ICAM1;IL6R;ITGA5;AREG;ARRB2;OSM;TREM2;SYK;ADAM17;TGFB1;IQGAP1;SOCS3;ARHGEF2;CD80;CD44;CD74
	GO:0006887	exocytosis	46	5.87322e-07	2.86145e-05	RAB31;RAPGEF4;CORO1A;CCR1;STXBP5;ECM1;SCAMP5;A2M;UNC13D;F5;FCER1G;FES;FLNA;FN1;RABGEF1;MILR1;HCK;HGF;HMOX1;IL4R;ITIH4;NOTCH1;ATP2A2;SERPINE1;PECAM1;PIK3CD;PLEK;ATP6AP1;SMPD3;SRGN;PSAP;PSEN1;PTAFR;QSOX1;SDC4;SELP;STX3;SYK;BTK;TF;TGFB1;THBS1;LAT2;NR4A3;VMP1;SCIN
	GO:0034341	response to interferon-gamma	25	6.03619e-07	2.91589e-05	IRF9;IFI30;AIF1;FCGR1A;HCK;HLA-DRA;ICAM1;IFNGR1;IRF1;MEFV;MRC1;MT2A;PPARG;C19orf66;PTAFR;CXCL16;CCL2;SLC26A6;SLC11A1;STAR;ACOD1;SOCS3;CD86;CD44;CD58
	GO:0043123	positive regulation of I-kappaB kinase/NF-kappaB signaling	27	6.05622e-07	2.91589e-05	TLR6;ECM1;FLNA;HMOX1;BIRC3;IL1A;IL1B;LGALS1;LTBR;MAP3K3;C8orf4;SLC44A2;PTGS2;MIER1;REL;S100A4;S100A12;SLC20A1;TGM2;TLR2;TLR4;TNF;WLS;IL18R1;SPHK1;MAP3K14;NLRP12
	GO:0032943	mononuclear cell proliferation	34	6.13867e-07	2.93831e-05	CDKN1A;GPNMB;CORO1A;VSIG4;SLAMF6;CR2;CSF1;RC3H1;AGER;GPR183;AIF1;KIAA0922;CCDC88B;NCKAP1L;IL1B;INPP5D;IRF1;LGALS3;CD180;PTPN6;BAX;SDC4;PRDM1;BMP4;SLC11A1;SYK;BTK;TGFB1;TLR4;LST1;TNFSF9;CD80;CD86;CD74
	GO:0060759	regulation of response to cytokine stimulus	24	6.22495e-07	2.96228e-05	IRAK3;CSF1;CREBRF;CYLD;ECM1;CLIP3;RABGEF1;BIRC3;PALM3;IFNAR1;IFNAR2;IFNGR1;IL1RN;IRAK2;TREM2;PPARG;AXL;PTPN6;SYK;TNF;IL1R2;SPHK1;SOCS3;CD74
	GO:0042990	regulation of transcription factor import into nucleus	18	6.61756e-07	3.13091e-05	NLRP3;CYLD;FLNA;HCLS1;IL1B;NFKBIA;NFKBIE;C8orf4;PTGS2;BCL3;SRI;TLR2;TLR4;TNF;ZC3H12A;IL18R1;SPHK1;NLRP12
	GO:0070663	regulation of leukocyte proliferation	29	7.04803e-07	3.31541e-05	CDKN1A;GPNMB;CORO1A;VSIG4;CSF1;RC3H1;AGER;GPR183;AIF1;KIAA0922;CCDC88B;NCKAP1L;IL1B;INPP5D;IRF1;LGALS3;PTPN6;SDC4;PRDM1;BMP4;SYK;BTK;TGFB1;TLR4;LST1;TNFSF9;CD80;CD86;CD74
	GO:0001776	leukocyte homeostasis	17	7.64272e-07	3.57461e-05	MERTK;CORO1A;RC3H1;GPR183;FCER1G;SLC40A1;NCKAP1L;FAS;PDE4B;PMAIP1;AXL;SLC46A2;BAX;SKIL;ADAM17;TGFB1;CD74
	GO:0002687	positive regulation of leukocyte migration	20	8.63355e-07	4.01509e-05	CCR1;CSF1;AIF1;PTK2B;NCKAP1L;ICAM1;IL1A;IL6R;LGALS3;MMP14;SERPINE1;PTAFR;GPSM3;SELP;ADAM17;TGFB1;THBS1;TNF;C5AR1;CD74
	GO:0031960	response to corticosteroid	25	8.72723e-07	4.03416e-05	CDKN1A;CREBRF;CYBA;CYBB;DUSP1;AIF1;ENG;FOS;ICAM1;FAS;IL1RN;AREG;ND3;NOTCH1;ATP2B1;OXT;ERRFI1;DDIT4;PTAFR;PTGS2;STAR;STC1;TGFB1;TNF;ZFP36
	GO:0050817	coagulation	41	8.77313e-07	4.03416e-05	MERTK;CLIC1;STXBP5;DOCK11;A2M;F5;FCER1G;JMJD1C;FLNA;PIK3R5;MAFF;GATA1;GNA15;HNF4A;IRF1;LCP2;ARRB2;MAFG;SERPINC1;NFE2;SERPINE1;PLAU;PLAUR;PLCG2;PLEK;AXL;PSEN1;PTPN6;ACTB;S100A9;SELP;SYK;THBD;THBS1;TLR4;VAV1;WAS;FERMT3;DGKI;ENTPD1;GNA14
	GO:0007599	hemostasis	41	9.46969e-07	4.33013e-05	MERTK;CLIC1;STXBP5;DOCK11;A2M;F5;FCER1G;JMJD1C;FLNA;PIK3R5;MAFF;ZNF385A;GATA1;GNA15;HNF4A;IRF1;LCP2;ARRB2;MAFG;SERPINC1;NFE2;SERPINE1;PLAU;PLAUR;PLCG2;PLEK;AXL;PTPN6;ACTB;S100A9;SELP;SYK;THBD;THBS1;TLR4;VAV1;WAS;FERMT3;DGKI;ENTPD1;GNA14
	GO:0050670	regulation of lymphocyte proliferation	28	9.67195e-07	4.39805e-05	CDKN1A;GPNMB;CORO1A;VSIG4;RC3H1;AGER;GPR183;AIF1;KIAA0922;CCDC88B;NCKAP1L;IL1B;INPP5D;IRF1;LGALS3;PTPN6;SDC4;PRDM1;BMP4;SYK;BTK;TGFB1;TLR4;LST1;TNFSF9;CD80;CD86;CD74
	GO:1901342	regulation of vasculature development	32	9.82299e-07	4.44205e-05	HDAC5;GPNMB;LRG1;CTSH;CYBB;ECM1;EFNA1;ENG;PTK2B;VASH1;STAB1;SIRT1;DLL1;HGF;HMOX1;IL1A;IL1B;ITGA5;ITGB2;NOTCH1;SERPINE1;ANGPTL4;TNFRSF12A;PDE3B;PTGS2;BMP4;BTG1;TGFBR2;THBS1;C5AR1;ZC3H12A;SPHK1
	GO:0030279	negative regulation of ossification	15	1.11958e-06	5.00751e-05	SEMA4D;CCR1;ECM1;PTK2B;CHSY1;NOCT;GATA1;ID3;AREG;NOTCH1;BCOR;SRGN;SMURF1;TGFB1;TNF
	GO:0050764	regulation of phagocytosis	15	1.11958e-06	5.00751e-05	ABCA7;MERTK;CYBA;FCER1G;RAPGEF1;HCK;NCKAP1L;IL1B;PPARG;PTX3;CCL2;SLC11A1;SYK;TGFB1;TNF
	GO:0032479	regulation of type I interferon production	20	1.16879e-06	5.19921e-05	CYLD;IFNAR1;IRF1;NFKB1;NFKB2;HERC5;TLR8;PLCG2;REL;RELB;IFIH1;STAT6;SYK;TLR2;TLR4;ACOD1;NLRX1;TRIM56;CD14;ISG15
	GO:0051607	defense response to virus	31	1.23925e-06	5.48283e-05	IRF9;SERINC3;LYST;NLRP3;TAGAP;UNC13D;HCK;BIRC3;IFIT2;IFIT1;IFIT3;IFNAR1;IFNAR2;IFNGR1;IRF1;HERC5;TLR8;PMAIP1;DDIT4;C19orf66;HTRA1;IFIH1;NLRX1;ZC3H12A;UNC93B1;TRIM56;HYAL2;AP1S2;RSAD2;CD86;ISG15
	GO:0050715	positive regulation of cytokine secretion	18	1.31536e-06	5.78209e-05	NLRP3;CSF1R;SCAMP5;NLRP1;CLEC5A;CLEC4E;IFNAR1;IL1A;IL1B;IL1RAP;IL4R;PTGER4;SYK;TNF;HYAL2;NLRP12;CD14;CD58
	GO:2000379	positive regulation of reactive oxygen species metabolic process	17	1.32101e-06	5.78209e-05	CDKN1A;CYBA;GADD45A;AIF1;PTK2B;ICAM1;IL1B;ITGB2;PTGS2;PTX3;TGFB1;TGFBR2;THBS1;TLR4;TNF;ACOD1;ZC3H12A
	GO:0032606	type I interferon production	20	1.35582e-06	5.90288e-05	CYLD;IFNAR1;IRF1;NFKB1;NFKB2;HERC5;TLR8;PLCG2;REL;RELB;IFIH1;STAT6;SYK;TLR2;TLR4;ACOD1;NLRX1;TRIM56;CD14;ISG15
	GO:0043299	leukocyte degranulation	15	1.37865e-06	5.97052e-05	CORO1A;UNC13D;FCER1G;FES;RABGEF1;MILR1;HCK;HMOX1;IL4R;PIK3CD;PTAFR;SYK;BTK;LAT2;NR4A3
	GO:0051092	positive regulation of NF-kappaB transcription factor activity	22	1.40992e-06	6.06593e-05	IRAK3;NLRP3;AGER;ICAM1;IL1B;IL1RAP;IRAK2;ITGB2;NFKB1;NFKB2;NFKBIA;S100A8;S100A9;S100A12;BTK;TGFB1;TLR2;TLR4;TNF;CAPN3;SPHK1;ARHGEF2
	GO:0042742	defense response to bacterium	30	1.41551e-06	6.06593e-05	TLR6;CEBPE;LYST;CYBA;FCER1G;FCN2;NLRP1;STAB1;CLEC4E;CLEC4D;IL6R;SERPINE1;CFP;TREM1;BCL3;S100A8;S100A9;S100A12;SELP;SLC11A1;SYK;ADAM17;TLR1;TLR2;TLR4;TNF;C5AR1;HIST2H2BE;TNFSF8;ISG15
	GO:0046651	lymphocyte proliferation	33	1.47353e-06	6.28168e-05	CDKN1A;GPNMB;CORO1A;VSIG4;SLAMF6;CR2;RC3H1;AGER;GPR183;AIF1;KIAA0922;CCDC88B;NCKAP1L;IL1B;INPP5D;IRF1;LGALS3;CD180;PTPN6;BAX;SDC4;PRDM1;BMP4;SLC11A1;SYK;BTK;TGFB1;TLR4;LST1;TNFSF9;CD80;CD86;CD74
	GO:0055094	response to lipoprotein particle	8	1.6442e-06	6.97295e-05	ABCA1;FCER1G;ITGB1;ITGB2;PPARG;SYK;ADAM17;ABCG1
	GO:0007596	blood coagulation	40	1.65513e-06	6.98313e-05	MERTK;CLIC1;STXBP5;DOCK11;A2M;F5;FCER1G;JMJD1C;FLNA;PIK3R5;MAFF;GATA1;GNA15;HNF4A;IRF1;LCP2;ARRB2;MAFG;SERPINC1;NFE2;SERPINE1;PLAU;PLAUR;PLCG2;PLEK;AXL;PTPN6;ACTB;S100A9;SELP;SYK;THBD;THBS1;TLR4;VAV1;WAS;FERMT3;DGKI;ENTPD1;GNA14
	GO:0060627	regulation of vesicle-mediated transport	48	1.88905e-06	7.92919e-05	ABCA7;MERTK;RAPGEF4;CORO1A;RNF139;STXBP5;CYBA;SCAMP5;UNC13D;FCER1G;FES;INPP5F;TBC1D1;CLIP3;ABL2;RABGEF1;DLL1;RAPGEF1;HCK;NCKAP1L;HMOX1;IL1B;IL4R;LGALS3;LRPAP1;ARRB2;NOTCH1;ATP2A2;SERPINE1;PLCG2;ATP6AP1;PPARG;SMPD3;AXL;PTAFR;PTX3;CCL2;SDC4;SLC11A1;SORL1;SYK;TF;TGFB1;TNF;VPS37B;PICALM;CBL;CD14
	GO:0070661	leukocyte proliferation	34	1.94703e-06	8.13082e-05	CDKN1A;GPNMB;CORO1A;VSIG4;SLAMF6;CR2;CSF1;RC3H1;AGER;GPR183;AIF1;KIAA0922;CCDC88B;NCKAP1L;IL1B;INPP5D;IRF1;LGALS3;CD180;PTPN6;BAX;SDC4;PRDM1;BMP4;SLC11A1;SYK;BTK;TGFB1;TLR4;LST1;TNFSF9;CD80;CD86;CD74
	GO:0001558	regulation of cell growth	44	1.98374e-06	8.21994e-05	PLXNC1;RASGRP2;CDKN1A;SEMA4D;TWF2;ZFYVE27;TMC8;CPNE9;CYBA;DPYSL2;HBEGF;HTRA4;NAIF1;PTK2B;FN1;SIRT1;OSGIN1;HNF4A;IFRD1;INHBA;MMP14;TNFRSF12A;TRPV2;ENPP1;PPARG;HTRA1;SMURF1;SEMA6A;PTPRJ;CXCL16;RPS6KA1;S100A8;S100A9;SGK1;SIPA1;ADAM17;BTG1;TGFB1;DDX39B;SESN2;PPP1R9B;HYAL2;SPHK1;CDA
	GO:0002576	platelet degranulation	19	1.99727e-06	8.21994e-05	ECM1;A2M;F5;FCER1G;FLNA;FN1;HGF;ITIH4;SERPINE1;PECAM1;PLEK;SRGN;PSAP;QSOX1;SELP;SYK;TF;TGFB1;THBS1
	GO:0050766	positive regulation of phagocytosis	12	1.99849e-06	8.21994e-05	ABCA7;MERTK;CYBA;FCER1G;RAPGEF1;NCKAP1L;IL1B;PPARG;PTX3;CCL2;SLC11A1;TNF
	GO:0042346	positive regulation of NF-kappaB import into nucleus	9	2.01802e-06	8.25875e-05	IL1B;C8orf4;PTGS2;TLR2;TLR4;TNF;IL18R1;SPHK1;NLRP12
	GO:0030225	macrophage differentiation	11	2.09458e-06	8.49311e-05	TRIB1;CEBPE;CSF1;CSF1R;SIRT1;HCLS1;INHBA;MMP9;BMP4;SPI1;C1QC
	GO:0070371	ERK1 and ERK2 cascade	33	2.09604e-06	8.49311e-05	ABCA7;GPNMB;RGS14;CCR1;CSF1R;CTSH;DUSP1;DUSP6;GPR183;PTK2B;FN1;C5AR2;RAPGEF1;ICAM1;JUN;ARRB2;ATF3;ATP6AP1;ERRFI1;TREM2;PTGER4;PTPN6;CCL2;BMP4;SYK;TGFB1;TIAM1;TLR4;TNF;C5AR1;NLRP12;CD44;CD74
	GO:0033674	positive regulation of kinase activity	52	2.28836e-06	9.22673e-05	CDKN1A;TLR6;HSPH1;MAP3K8;CSF1;CSF1R;DAXX;GADD45A;AGER;DUSP6;EFNA1;EREG;ERN1;PTK2B;SIRT1;PIK3R5;SPDYA;RAPGEF1;NCKAP1L;HGF;HSPA5;IL1B;IRAK2;LCP2;MAP3K3;HACD3;PSEN1;CCNL1;BAX;S100A12;SDC4;BMP4;SLC11A1;SYK;ADAM17;TGFB1;TGFBR2;THBS1;TIAM1;TLR4;TNF;C5AR1;CXCR4;CCNL2;CAMKK1;IQGAP1;MAP3K14;CCNT2;MAPKAPK2;CD74;RASSF2;ZEB2
	GO:0002262	myeloid cell homeostasis	21	2.4203e-06	9.71085e-05	TRIM10;IKZF1;MERTK;DNASE2;FCER1G;GATA1;HCLS1;NCKAP1L;HMOX1;INHBA;INPP5D;PDE4B;AXL;KMT2E;BAX;BMP4;SPI1;ADAM17;TAL1;ZFP36;ISG15
	GO:0002444	myeloid leukocyte mediated immunity	16	2.63926e-06	0.000105377	UNC13D;FCER1G;FES;RABGEF1;MILR1;HMOX1;IL4R;PIK3CD;TREM1;KMT2E;PTAFR;SYK;ADAM17;BTK;LAT2;NR4A3
	GO:0050864	regulation of B cell activation	19	2.68771e-06	0.000106056	CDKN1A;RC3H1;NFAM1;CYLD;GPR183;NCKAP1L;FAS;INHBA;INPP5D;MMP14;PTPN6;PRDM1;SAMSN1;STAT6;SYK;BTK;TGFB1;TLR4;CD74
	GO:0002335	mature B cell differentiation	8	2.70809e-06	0.000106056	GPR183;PTK2B;DLL1;LFNG;LGALS1;MFNG;PLCG2;BCL3
	GO:0042533	tumor necrosis factor biosynthetic process	8	2.70809e-06	0.000106056	CYBB;ERRFI1;BCL3;THBS1;TLR1;TLR4;MAPKAPK2;TNFRSF8
	GO:0042534	regulation of tumor necrosis factor biosynthetic process	8	2.70809e-06	0.000106056	CYBB;ERRFI1;BCL3;THBS1;TLR1;TLR4;MAPKAPK2;TNFRSF8
	GO:0052547	regulation of peptidase activity	43	2.75248e-06	0.000107281	TANK;ARL6IP5;NLRP3;CTSH;ECM1;A2M;NLRP1;FN1;SIRT1;TNFAIP8;HGF;BIRC3;FAS;ITIH4;ARRB2;MEFV;MMP9;MMP14;SERPINC1;NAIP;FURIN;SERPINE1;PI3;PLAUR;PMAIP1;POR;PPARG;AKIRIN2;BAX;RENBP;RPS6KA1;S100A8;S100A9;MICAL1;SORL1;THBS1;TIMP2;TNF;PICALM;NLRP12;CD44;FNIP1;HERPUD1
	GO:0051051	negative regulation of transport	47	2.7814e-06	0.000107894	ARL6IP5;CORO1A;NLRP3;CYLD;SCAMP5;PTK2B;PLA2R1;FN1;SIRT1;GABRE;GDI1;C5AR2;RABGEF1;HMOX1;ICAM1;IL1B;INHBA;LGALS3;MMP9;NFKB1;NFKBIA;NFKBIE;NOTCH1;OPRL1;OSM;OXT;ENPP1;INPP5K;SRGN;CTTNBP2NL;PTGER4;PTGS2;SRI;STC1;TGFB1;THBS1;TNF;UCP2;SLC30A1;IL1R2;RHBDF2;ZC3H12A;PICALM;MIDN;RSAD2;NLRP12;CD74
	GO:0002275	myeloid cell activation involved in immune response	15	3.03885e-06	0.000117325	UNC13D;FCER1G;FES;SBNO2;RABGEF1;MILR1;HMOX1;IL4R;PIK3CD;PTAFR;SYK;BTK;TYROBP;LAT2;NR4A3
	GO:1904589	regulation of protein import	25	3.08996e-06	0.000118738	CDKN1A;RGS19;NLRP3;CYLD;FLNA;SIRT1;HCLS1;HSPA8;IL1B;NFKBIA;NFKBIE;C8orf4;PTGS2;BCL3;BMP4;SRI;TGFB1;TLR2;TLR4;TNF;ZC3H12A;HYAL2;IL18R1;SPHK1;NLRP12
	GO:0002532	production of molecular mediator involved in inflammatory response	12	3.34259e-06	0.000127846	DUSP10;FCER1G;ALOX5;IL4R;MEFV;SERPINE1;GPSM3;SYK;BTK;TLR4;IL1R2;ZC3H12A
	GO:0022409	positive regulation of cell-cell adhesion	31	3.41183e-06	0.000129887	HSPH1;CORO1A;NLRP3;MAP3K8;CYLD;AGER;EGR3;AIF1;CCDC88B;NCKAP1L;HLA-DRA;ICAM1;IL1B;IL4R;LGALS1;PTAFR;PTPN6;CCL2;SYK;TGFB1;TGFBR2;TNF;VAV1;NR4A3;TNFSF9;MAP3K14;CD83;CD80;CD86;CD44;CD74
	GO:0099024	plasma membrane invagination	11	3.72448e-06	0.000141134	ABCA7;ABCA1;AIF1;FCER1G;FCGR1A;NCKAP1L;TREM2;PPARG;XKR8;THBS1;MEGF10
	GO:0051147	regulation of muscle cell differentiation	24	3.78319e-06	0.000142698	HDAC5;DDIT3;ENG;EREG;SIRT1;DLL1;ID3;IL4R;ARRB2;MEF2A;MMP14;NOTCH1;BMP4;BNIP2;ZEB1;BTG1;TGFB1;TNF;DDX39B;CAPN3;MEGF10;GDF15;CD53;MAML1
	GO:1901654	response to ketone	25	4.2667e-06	0.000157576	CDKN1A;TXNIP;ABHD2;CLDN4;CYBA;CYBB;DUSP1;ELK1;F5;SIRT1;FOS;ICAM1;ATP2B1;OXT;ERRFI1;DDIT4;PPARG;PTAFR;PTGER2;PTGER4;STAR;TGFB1;THBS1;TLR2;ACOD1
	GO:0002279	mast cell activation involved in immune response	12	4.27391e-06	0.000157576	UNC13D;FCER1G;FES;RABGEF1;MILR1;HMOX1;IL4R;PIK3CD;SYK;BTK;LAT2;NR4A3
	GO:0010324	membrane invagination	12	4.27391e-06	0.000157576	ABCA7;ABCA1;AIF1;FCER1G;FCGR1A;NCKAP1L;TREM2;PPARG;XKR8;SMURF1;THBS1;MEGF10
	GO:0042093	T-helper cell differentiation	12	4.27391e-06	0.000157576	NLRP3;SLAMF6;RC3H1;GPR183;IL4R;PTGER4;RELB;BCL3;STAT6;IL18R1;CD80;CD86
	GO:0043303	mast cell degranulation	12	4.27391e-06	0.000157576	UNC13D;FCER1G;FES;RABGEF1;MILR1;HMOX1;IL4R;PIK3CD;SYK;BTK;LAT2;NR4A3
	GO:0030728	ovulation	8	4.30398e-06	0.000157974	EREG;SIRT1;IL4R;INHBA;MMP19;PTGS2;TNFAIP6;KMT2B
	GO:1902041	regulation of extrinsic apoptotic signaling pathway via death domain receptors	13	4.35499e-06	0.000159132	TMC8;HGF;HMOX1;ICAM1;FAS;LGALS3;ATF3;SERPINE1;PMAIP1;TMBIM1;SKIL;THBS1;ARHGEF2
	GO:0070372	regulation of ERK1 and ERK2 cascade	31	4.43718e-06	0.000161415	ABCA7;GPNMB;RGS14;CCR1;CSF1R;DUSP1;DUSP6;GPR183;PTK2B;FN1;C5AR2;RAPGEF1;ICAM1;JUN;ARRB2;ATF3;ATP6AP1;ERRFI1;TREM2;PTPN6;CCL2;BMP4;SYK;TGFB1;TIAM1;TLR4;TNF;C5AR1;NLRP12;CD44;CD74
	GO:0007229	integrin-mediated signaling pathway	17	4.99719e-06	0.000180982	PTK2B;FCER1G;FLNA;HCK;ITGA5;ITGAL;ITGAX;ITGB1;ITGB2;NEDD9;PLEK;LIMS2;SYK;TYROBP;VAV1;ZYX;FERMT3
	GO:0043281	regulation of cysteine-type endopeptidase activity involved in apoptotic process	27	5.04071e-06	0.000181754	ARL6IP5;NLRP3;CTSH;NLRP1;SIRT1;TNFAIP8;HGF;BIRC3;FAS;ARRB2;MMP9;NAIP;PLAUR;PMAIP1;POR;PPARG;BAX;RPS6KA1;S100A8;S100A9;MICAL1;THBS1;TNF;NLRP12;CD44;FNIP1;HERPUD1
	GO:0002367	cytokine production involved in immune response	15	5.27839e-06	0.00018949	IRAK3;NLRP3;FCER1G;SIRT1;HMOX1;TREM1;SLC11A1;BTK;TGFB1;TLR2;TLR4;TNF;NR4A3;RSAD2;CD74
	GO:0032611	interleukin-1 beta production	13	5.39916e-06	0.00019214	TLR6;NLRP3;ABCA1;NLRP1;IFNAR1;IL1B;ARRB2;MEFV;ERRFI1;TLR4;ZC3H12A;SPHK1;NLRP12
	GO:1903557	positive regulation of tumor necrosis factor superfamily cytokine production	13	5.39916e-06	0.00019214	CYBA;CYBB;FCER1G;PTAFR;THBS1;TLR1;TLR2;TLR4;ARHGEF2;MAPKAPK2;CD14;CD86;TNFRSF8
	GO:0019724	B cell mediated immunity	18	6.1545e-06	0.000218072	MASP2;CR2;FCER1G;FAS;IL4R;INPP5D;C1RL;TLR8;PTPN6;BCL3;STAT6;BTK;TGFB1;C1QA;TNF;C1QB;C1QC;CD74
	GO:0050729	positive regulation of inflammatory response	19	6.24604e-06	0.000219416	FABP4;FCER1G;IL1B;OSM;SERPINE1;PTGER4;PTGS2;S100A8;S100A9;S100A12;CCL2;GPSM3;BTK;TGM2;TLR2;TLR4;TNF;HYAL2;NLRP12
	GO:1903510	mucopolysaccharide metabolic process	19	6.24604e-06	0.000219416	ST3GAL6;B3GNT2;VCAN;CHSY1;GALNS;B3GAT3;GNS;HGF;IL1B;ITIH4;NFKB1;CHST11;CHST15;CHPF2;CSGALNACT2;ST3GAL1;TGFB1;HYAL2;CD44
	GO:0032602	chemokine production	15	6.3001e-06	0.000220369	CSF1R;AGER;HMOX1;IL1A;IL1B;IL4R;IL6R;MEFV;S100A8;S100A9;ADAM17;TLR2;TLR4;TNF;CD74
	GO:0033003	regulation of mast cell activation	11	6.36891e-06	0.000221828	CNR2;UNC13D;FCER1G;FES;RABGEF1;MILR1;HMOX1;IL4R;PTPRE;SYK;NR4A3
	GO:0002526	acute inflammatory response	21	6.67139e-06	0.000231378	NLRP3;A2M;FCER1G;FN1;RHBDD3;C5AR2;ICAM1;IL1A;IL1B;IL6R;ITIH4;SERPINC1;OSM;CFP;PPARG;PTGS2;S100A8;BTK;TNF;C5AR1;CD163
	GO:0002755	MyD88-dependent toll-like receptor signaling pathway	10	6.81938e-06	0.000233352	TLR6;IRAK3;IRAK2;IRF1;TLR8;BTK;TLR1;TLR2;TLR4;CD14
	GO:0002294	CD4-positive, alpha-beta T cell differentiation involved in immune response	12	6.84232e-06	0.000233352	NLRP3;SLAMF6;RC3H1;GPR183;IL4R;PTGER4;RELB;BCL3;STAT6;IL18R1;CD80;CD86
	GO:0002448	mast cell mediated immunity	12	6.84232e-06	0.000233352	UNC13D;FCER1G;FES;RABGEF1;MILR1;HMOX1;IL4R;PIK3CD;SYK;BTK;LAT2;NR4A3
	GO:0032722	positive regulation of chemokine production	12	6.84232e-06	0.000233352	CSF1R;AGER;HMOX1;IL1A;IL1B;IL4R;IL6R;ADAM17;TLR2;TLR4;TNF;CD74
	GO:0048771	tissue remodeling	22	7.02016e-06	0.000238423	GPNMB;MERTK;CSF1R;CTSK;AGER;S1PR1;ELF3;ERG;PTK2B;IL1A;INPP5D;LIPA;MMP14;PDK4;ATP6AP1;AXL;BAX;TMBIM1;SYK;TGFB1;TGM2;RASSF2
	GO:0042306	regulation of protein import into nucleus	24	7.24696e-06	0.000245109	CDKN1A;RGS19;NLRP3;CYLD;FLNA;SIRT1;HCLS1;IL1B;NFKBIA;NFKBIE;C8orf4;PTGS2;BCL3;BMP4;SRI;TGFB1;TLR2;TLR4;TNF;ZC3H12A;HYAL2;IL18R1;SPHK1;NLRP12
	GO:0009991	response to extracellular stimulus	45	7.67279e-06	0.000258444	CDKN1A;SLC25A25;RASGRP4;CYBA;CYBB;DDIT3;ABCA1;AIF1;F5;CHSY1;SIRT1;FOS;NOCT;HMOX1;HSPA5;HSPA8;ICAM1;JUN;LDHA;CYTB;SERPINC1;ATF3;ATP2B1;OXT;PDK4;PMAIP1;SLC38A2;POR;PPARG;AXL;PTGS2;SIPA1;STAR;STC1;TGFB1;TGFBR2;KLF10;UCP2;ZFP36;ATG9A;ZC3H12A;PPP1R9B;PPM1D;CBL;FNIP1
	GO:0002315	marginal zone B cell differentiation	5	7.95491e-06	0.000266848	PTK2B;DLL1;LFNG;MFNG;BCL3
	GO:0042535	positive regulation of tumor necrosis factor biosynthetic process	6	8.01656e-06	0.000267818	CYBB;THBS1;TLR1;TLR4;MAPKAPK2;TNFRSF8
	GO:1903707	negative regulation of hemopoiesis	19	8.15187e-06	0.000271232	TRIB1;RC3H1;CYLD;PTK2B;KIAA0922;DLL1;GPR171;IL4R;INHBA;INPP5D;IRF1;NFKBIA;NOTCH1;BMP4;TLR4;C1QC;ZFP36;NFKBID;CD74
	GO:0010883	regulation of lipid storage	11	8.21869e-06	0.000272348	FITM1;ABCA1;SIRT1;MSR1;NFKB1;NFKBIA;ABHD5;PPARG;TNF;ZC3H12A;ABCG1
	GO:0002287	alpha-beta T cell activation involved in immune response	12	8.57281e-06	0.000281801	NLRP3;SLAMF6;RC3H1;GPR183;IL4R;PTGER4;RELB;BCL3;STAT6;IL18R1;CD80;CD86
	GO:0002293	alpha-beta T cell differentiation involved in immune response	12	8.57281e-06	0.000281801	NLRP3;SLAMF6;RC3H1;GPR183;IL4R;PTGER4;RELB;BCL3;STAT6;IL18R1;CD80;CD86
	GO:0045408	regulation of interleukin-6 biosynthetic process	7	8.62579e-06	0.000282408	TLR6;EREG;IL1B;INPP5D;PTAFR;TLR1;NLRP12
	GO:0007179	transforming growth factor beta receptor signaling pathway	24	8.92677e-06	0.000291098	LRG1;ENG;HTRA4;SIRT1;FOS;AMHR2;HSPA5;ITGB1;JUN;ARRB2;FURIN;CHST11;HTRA1;SMURF1;SKIL;ADAM17;ZEB1;TGFB1;TGFBR2;THBS1;KLF10;ZYX;CBL;GDF15
	GO:0043277	apoptotic cell clearance	10	9.09636e-06	0.000295451	ABCA7;MERTK;FCN2;LRP1;XKR8;AXL;CCL2;TGM2;THBS1;MEGF10
	GO:0051047	positive regulation of secretion	39	9.50359e-06	0.000307458	NLRP3;STXBP5;CSF1R;CYBA;DPYSL2;SCAMP5;UNC13D;FCER1G;NLRP1;PLA2R1;SIRT1;CLEC5A;CLEC4E;IFNAR1;IL1A;IL1B;IL1RAP;IL4R;INHBA;OPRL1;OXT;ATP6AP1;SMPD3;PTAFR;PTGER4;S100A8;S100A9;SDC4;SRI;SYK;TGFB1;TNF;WLS;SCIN;HYAL2;NLRP12;CD14;CD58;C2CD2L
	GO:0002699	positive regulation of immune effector process	23	9.96496e-06	0.000321115	NLRP3;SLAMF6;UNC13D;FCER1G;FES;RABGEF1;RAPGEF1;HMOX1;IL1B;IL4R;PTAFR;STAT6;SYK;BTK;TGFB1;TLR4;TNF;VAV1;NR4A3;RSAD2;CD80;CD86;CD74
	GO:0032844	regulation of homeostatic process	46	1.01463e-05	0.000325677	CORO1A;CSF1R;CYBA;DDIT3;DIAPH1;S1PR1;PTK2B;FCER1G;SMG5;SIRT1;GATA1;METRNL;DLL1;NCKAP1L;HNF4A;IL1B;INHBA;INPP5D;OXT;PDK4;INPP5K;PLCG2;ATP6AP1;MCOLN1;PTGS2;ARRDC3;PTPN6;BAX;SPI1;SRI;SYK;ADAM17;TAL1;TGFB1;TIAM1;TNF;UCP2;ZFP36;SLC30A1;NR4A3;CAPN3;HSH2D;NR1D1;ISG15;CD74;C2CD2L
	GO:0032612	interleukin-1 production	14	1.05697e-05	0.000337942	TLR6;NLRP3;ABCA1;NLRP1;IFNAR1;IL1B;ARRB2;MEFV;ERRFI1;TLR4;IL1R2;ZC3H12A;SPHK1;NLRP12
	GO:0050920	regulation of chemotaxis	25	1.0669e-05	0.000339486	PLXNC1;SEMA4D;CCR1;CSF1;AGER;GPR183;S1PR1;AIF1;PTK2B;C5AR2;NCKAP1L;IL6R;NOTCH1;SERPINE1;SEMA6A;CCL2;GPSM3;STX3;ADAM17;TGFB1;THBS1;TIAM1;C5AR1;CXCR4;CD74
	GO:2001234	negative regulation of apoptotic signaling pathway	27	1.0701e-05	0.000339486	HSPH1;SIRT1;ZNF385A;GATA1;HGF;HMOX1;ICAM1;FAS;IL1A;IL1B;LGALS3;ARRB2;MCL1;MMP9;MNT;SERPINE1;PLAUR;PSEN1;BAX;TMBIM1;BMP4;THBS1;TNF;ARHGEF2;CD44;HERPUD1;CD74
	GO:0051591	response to cAMP	17	1.21856e-05	0.000385094	DUSP1;PTK2B;FOS;RAPGEF1;HSPA5;JUN;JUNB;AREG;LDHA;MMP19;OXT;INPP5K;PTAFR;SLC26A6;STAR;STC1;THBD
	GO:0002761	regulation of myeloid leukocyte differentiation	18	1.22795e-05	0.000386567	TRIB1;CCR1;CSF1;FOS;HCLS1;INHBA;INPP5D;JUN;ATP6AP1;KMT2E;TAL1;KLF10;TLR4;TNF;C1QC;TYROBP;CD101;RASSF2
	GO:0007173	epidermal growth factor receptor signaling pathway	20	1.28998e-05	0.000404541	ARAP1;HBEGF;EREG;PTK2B;FAM83B;FES;SH3KBP1;AREG;MMP9;PLAUR;ERRFI1;PSEN1;PTPN12;PTPRJ;ADAM17;TGFB1;RHBDF2;CBL;IQGAP1;RASSF2
	GO:2001238	positive regulation of extrinsic apoptotic signaling pathway	12	1.32148e-05	0.000412836	CYLD;DEDD2;FAS;INHBA;LTBR;ATF3;TNFRSF12A;PMAIP1;BAX;SKIL;THBS1;HYAL2
	GO:0009615	response to virus	35	1.33893e-05	0.000416696	IRF9;SERINC3;IRAK3;LYST;NLRP3;TAGAP;UNC13D;HCK;BIRC3;IFIT2;IFIT1;IFIT3;IFNAR1;IFNAR2;IFNGR1;IRF1;HERC5;TLR8;PMAIP1;DDIT4;C19orf66;HTRA1;BCL3;IFIH1;TNF;CXCR4;NLRX1;ZC3H12A;UNC93B1;TRIM56;HYAL2;AP1S2;RSAD2;CD86;ISG15
	GO:0030203	glycosaminoglycan metabolic process	23	1.36489e-05	0.000423168	ST3GAL6;B3GNT2;VCAN;CHSY1;GALNS;B3GAT3;GNS;GXYLT1;HGF;IL1B;ITIH4;NAGLU;NFKB1;CHST11;CHST15;CHPF2;CSGALNACT2;SDC4;SGSH;ST3GAL1;TGFB1;HYAL2;CD44
	GO:2000116	regulation of cysteine-type endopeptidase activity	28	1.42671e-05	0.000440665	ARL6IP5;NLRP3;CTSH;NLRP1;SIRT1;TNFAIP8;HGF;BIRC3;FAS;ARRB2;MEFV;MMP9;NAIP;PLAUR;PMAIP1;POR;PPARG;BAX;RPS6KA1;S100A8;S100A9;MICAL1;THBS1;TNF;NLRP12;CD44;FNIP1;HERPUD1
	GO:0061082	myeloid leukocyte cytokine production	8	1.4529e-05	0.000447066	IRAK3;FCER1G;SIRT1;HMOX1;TGFB1;TLR4;NR4A3;CD74
	GO:0071902	positive regulation of protein serine/threonine kinase activity	34	1.50048e-05	0.000459979	TLR6;CSF1R;DAXX;GADD45A;AGER;DUSP6;EFNA1;ERN1;PTK2B;SIRT1;PIK3R5;SPDYA;HGF;IL1B;IRAK2;HACD3;PSEN1;CCNL1;S100A12;SYK;ADAM17;TGFB1;THBS1;TIAM1;TLR4;TNF;C5AR1;CXCR4;CCNL2;IQGAP1;CCNT2;MAPKAPK2;CD74;ZEB2
	GO:0030168	platelet activation	23	1.51266e-05	0.000461983	MERTK;CLIC1;F5;FCER1G;FLNA;PIK3R5;GATA1;GNA15;LCP2;ARRB2;PLCG2;PLEK;AXL;PTPN6;ACTB;SELP;SYK;THBD;TLR4;VAV1;FERMT3;DGKI;GNA14
	GO:0022617	extracellular matrix disassembly	16	1.56755e-05	0.000476967	CTSK;CTSL;CTSS;A2M;FN1;LCP1;LRP1;MMP9;MMP14;MMP19;FURIN;HTRA1;BMP1;TGFB1;TIMP2;CD44
	GO:2001235	positive regulation of apoptotic signaling pathway	24	1.63027e-05	0.000492978	CTSC;SERINC3;CTSH;CYLD;DEDD2;DDIT3;SIRT1;FAS;INHBA;LTBR;MCL1;MMP9;ATF3;OSM;TNFRSF12A;PLAUR;PMAIP1;BAX;S100A8;S100A9;SIAH1;SKIL;THBS1;HYAL2
	GO:0046683	response to organophosphorus	20	1.63222e-05	0.000492978	DUSP1;PTK2B;FOS;RAPGEF1;HSPA5;IL1B;JUN;JUNB;AREG;LDHA;MMP19;OXT;INPP5K;PTAFR;PTGS2;SELL;SLC26A6;STAR;STC1;THBD
	GO:0009620	response to fungus	11	1.6842e-05	0.000504951	COTL1;PTX3;S100A8;S100A9;S100A12;CLEC7A;SYK;BTK;TGFB1;TLR4;CD86
	GO:0050853	B cell receptor signaling pathway	11	1.6842e-05	0.000504951	CMTM3;NFAM1;NCKAP1L;PIK3CD;PLCG2;PTPN6;BAX;SYK;BTK;LAT2;KLHL6
	GO:0002703	regulation of leukocyte mediated immunity	22	1.69403e-05	0.000506044	NLRP3;SLAMF6;AGER;UNC13D;FCER1G;FES;RABGEF1;HMOX1;IL1B;IL4R;ARRB2;PTAFR;PTPN6;STAT6;SYK;BTK;TGFB1;TLR4;TNF;VAV1;WAS;RSAD2
	GO:0051056	regulation of small GTPase mediated signal transduction	34	1.73264e-05	0.000515697	RASGRP4;ARAP1;TAGAP;FGD4;CSF1;ABCA1;A2M;RAP1GAP2;ARHGAP45;ARHGAP30;TIAM2;GDI1;CYTH4;RABGEF1;RAPGEF1;ITGB1;MYO9B;GMIP;PREX1;ARHGAP22;RASA2;ARHGAP9;ARAP3;SIPA1;TIAM1;TIMP2;VAV1;GPR65;SQSTM1;DGKI;ARHGEF2;CYTH1;DENND4B;ARHGAP25
	GO:0043407	negative regulation of MAP kinase activity	14	1.78051e-05	0.000528023	RGS14;IRAK3;DUSP10;DUSP1;DUSP6;IL1B;INPP5K;PTPN6;PTPRJ;RGS2;RGS3;BMP4;SORL1;HYAL2
	GO:0051403	stress-activated MAPK cascade	30	1.81655e-05	0.000536767	TRIB1;TLR6;ARL6IP5;HSPH1;DUSP10;MAP3K8;DAXX;GADD45A;AGER;ERN1;PTK2B;RAPGEF1;HGF;IL1A;IL1B;IRAK2;LTBR;MAP3K3;NFKB1;HACD3;PTGER4;SYK;TIAM1;TLR4;TNF;ZFP36;ZC3H12A;MAPKAPK2;RASSF2;ZEB2
	GO:0052548	regulation of endopeptidase activity	39	1.82718e-05	0.000537966	ARL6IP5;NLRP3;CTSH;A2M;NLRP1;SIRT1;TNFAIP8;HGF;BIRC3;FAS;ITIH4;ARRB2;MEFV;MMP9;SERPINC1;NAIP;FURIN;SERPINE1;PI3;PLAUR;PMAIP1;POR;PPARG;AKIRIN2;BAX;RENBP;RPS6KA1;S100A8;S100A9;MICAL1;SORL1;THBS1;TIMP2;TNF;PICALM;NLRP12;CD44;FNIP1;HERPUD1
	GO:0016064	immunoglobulin mediated immune response	17	1.84696e-05	0.00054184	MASP2;CR2;FCER1G;IL4R;INPP5D;C1RL;TLR8;PTPN6;BCL3;STAT6;BTK;TGFB1;C1QA;TNF;C1QB;C1QC;CD74
	GO:0051384	response to glucocorticoid	21	1.87719e-05	0.000548743	CDKN1A;CREBRF;DUSP1;AIF1;FOS;ICAM1;FAS;IL1RN;AREG;ND3;ATP2B1;OXT;ERRFI1;DDIT4;PTAFR;PTGS2;STAR;STC1;TGFB1;TNF;ZFP36
	GO:0032760	positive regulation of tumor necrosis factor production	12	1.99166e-05	0.000578076	CYBA;CYBB;FCER1G;PTAFR;THBS1;TLR1;TLR2;TLR4;ARHGEF2;MAPKAPK2;CD14;TNFRSF8
	GO:0033627	cell adhesion mediated by integrin	12	1.99166e-05	0.000578076	EFNA1;NCKAP1L;ICAM1;ITGA5;ITGB1;SERPINE1;PDE3B;PLAU;PTPN6;SYK;ADAM17;FERMT3
	GO:0034612	response to tumor necrosis factor	32	2.01346e-05	0.000578464	TANK;CYBA;CYLD;FABP4;PTK2B;SIRT1;CLIP3;BIRC3;ICAM1;FAS;LTB;LTBR;TNFRSF12A;INPP5K;PTGS2;CXCL16;CCL2;SYK;ADAM17;THBS1;TNF;TNFRSF1B;ACOD1;ZFP36;ZC3H12A;HYAL2;SPHK1;MAP3K14;ARHGEF2;CD14;TNFRSF8;CD58
	GO:0035457	cellular response to interferon-alpha	5	2.02833e-05	0.000578464	IFIT2;IFIT3;IFNAR1;AXL;STAR
	GO:0042090	interleukin-12 biosynthetic process	5	2.02833e-05	0.000578464	MAST2;IRF1;LTB;NFKB1;TLR4
	GO:0045075	regulation of interleukin-12 biosynthetic process	5	2.02833e-05	0.000578464	MAST2;IRF1;LTB;NFKB1;TLR4
	GO:0045410	positive regulation of interleukin-6 biosynthetic process	5	2.02833e-05	0.000578464	TLR6;EREG;IL1B;PTAFR;TLR1
	GO:0014074	response to purine-containing compound	21	2.09266e-05	0.000594736	DUSP1;PTK2B;FOS;RAPGEF1;HSPA5;IL1B;JUN;JUNB;AREG;LDHA;MMP19;OXT;INPP5K;PPARG;PTAFR;PTGS2;SELL;SLC26A6;STAR;STC1;THBD
	GO:0032418	lysosome localization	13	2.11974e-05	0.000600349	UNC13D;FCER1G;FES;PLEKHM2;RABGEF1;MILR1;HMOX1;IL4R;PIK3CD;SYK;BTK;LAT2;NR4A3
	GO:0050870	positive regulation of T cell activation	26	2.13321e-05	0.00060208	HSPH1;CORO1A;NLRP3;MAP3K8;CYLD;AGER;EGR3;AIF1;CCDC88B;NCKAP1L;HLA-DRA;IL1B;IL4R;LGALS1;PTPN6;CCL2;SYK;TGFB1;TGFBR2;VAV1;TNFSF9;MAP3K14;CD83;CD80;CD86;CD74
	GO:0042226	interleukin-6 biosynthetic process	7	2.18518e-05	0.000614628	TLR6;EREG;IL1B;INPP5D;PTAFR;TLR1;NLRP12
	GO:0071346	cellular response to interferon-gamma	20	2.29932e-05	0.000644519	IRF9;IFI30;AIF1;FCGR1A;HCK;HLA-DRA;ICAM1;IFNGR1;IRF1;MRC1;MT2A;PPARG;PTAFR;CCL2;SLC26A6;STAR;ACOD1;SOCS3;CD44;CD58
	GO:0009743	response to carbohydrate	26	2.32957e-05	0.000650768	CALCRL;TXNIP;CYBA;ERN1;PTK2B;SIRT1;HNF4A;ICAM1;IL1B;LDHA;LGALS1;OXT;POLG;PTGS2;CLEC7A;SLC26A6;SRI;STAR;TGFB1;TGFBR2;THBS1;TIAM1;UCP2;SESN2;NR1D1;C2CD2L
	GO:0042993	positive regulation of transcription factor import into nucleus	11	2.62213e-05	0.000730003	FLNA;HCLS1;IL1B;C8orf4;PTGS2;TLR2;TLR4;TNF;IL18R1;SPHK1;NLRP12
	GO:0046718	viral entry into host cell	18	2.64617e-05	0.0007342	TRIM10;CR2;CTSB;CLEC5A;ICAM1;ITGA5;ITGB1;KPNA3;LGALS1;MRC1;AXL;PTX3;SLC1A5;TMPRSS2;CXCR4;HYAL2;CD80;CD86
	GO:0031098	stress-activated protein kinase signaling cascade	30	2.67981e-05	0.000741023	TRIB1;TLR6;ARL6IP5;HSPH1;DUSP10;MAP3K8;DAXX;GADD45A;AGER;ERN1;PTK2B;RAPGEF1;HGF;IL1A;IL1B;IRAK2;LTBR;MAP3K3;NFKB1;HACD3;PTGER4;SYK;TIAM1;TLR4;TNF;ZFP36;ZC3H12A;MAPKAPK2;RASSF2;ZEB2
	GO:0030316	osteoclast differentiation	15	2.69089e-05	0.000741581	CCR1;CSF1;CSF1R;GPR183;SBNO2;FOS;SNX10;INPP5D;JUNB;ATP6AP1;KLF10;TLR4;TNF;TYROBP;RASSF2
	GO:0007162	negative regulation of cell adhesion	27	2.79056e-05	0.000766467	GPNMB;SEMA4D;VSIG4;RC3H1;CYLD;KIAA0922;CORO1C;IL1RN;IL4R;IRF1;LGALS1;LGALS3;MMP14;NOTCH1;SERPINE1;PDE3B;FXYD5;PTPN6;SDC4;SIPA1;BMP4;TGFB1;TGFBI;THBS1;TNFAIP8L2;NFKBID;CD74
	GO:0031589	cell-substrate adhesion	34	2.82792e-05	0.00077413	MERTK;CORO1A;CSF1;CCDC80;DMP1;EFNA1;UNC13D;PTK2B;NID2;FLNA;FN1;CORO1C;ITGA5;ITGAL;ITGB1;ITGB2;LGALS1;MMP14;NINJ1;NOTCH1;SERPINE1;TNFRSF12A;PLAU;AXL;PREX1;PTPRJ;PLEKHA2;SDC4;THBS1;TIAM1;ZYX;FERMT3;IQGAP1;CD44
	GO:0031100	animal organ regeneration	14	2.90906e-05	0.000793689	CDKN1A;HGF;HMOX1;LCP1;CYTB;NFKBIA;NOTCH1;PPARG;AXL;TGFB1;TGFBR2;C5AR1;UCP2;NR4A3
	GO:0006956	complement activation	12	2.94031e-05	0.000799548	MASP2;VSIG4;CR2;A2M;FCN2;C5AR2;C1RL;CFP;C1QA;C1QB;C1QC;C5AR1
	GO:0050878	regulation of body fluid levels	48	3.02247e-05	0.00081917	MERTK;CLIC1;STXBP5;CLDN4;DOCK11;CYBA;A2M;F5;FCER1G;JMJD1C;FLNA;PIK3R5;MAFF;ZNF385A;GATA1;GNA15;HNF4A;IRF1;LCP2;ARRB2;MAFG;SERPINC1;NFE2;OPRL1;OXT;SERPINE1;INPP5K;PLAU;PLAUR;PLCG2;PLEK;AXL;HEG1;PTPN6;ACTB;S100A9;SELP;SYK;THBD;THBS1;TLR4;VAV1;WAS;FERMT3;HYAL2;DGKI;ENTPD1;GNA14
	GO:0002819	regulation of adaptive immune response	19	3.13698e-05	0.000847399	DUSP10;NLRP3;RC3H1;AGER;FCER1G;SIRT1;IL1B;IL4R;IRF1;PTPN6;SAMSN1;SLC11A1;STAT6;BTK;TGFB1;TNF;WAS;RSAD2;CD80
	GO:0043254	regulation of protein complex assembly	39	3.19756e-05	0.000860921	TLR6;CORO1A;TWF2;TMC8;PTK2B;FES;CLIP3;HCK;HCLS1;NCKAP1L;HSPA8;ICAM1;FAS;JUN;LCP1;MEFV;ASAP1;PLEK;PMAIP1;ATF7IP;PTGER4;PREX1;BAX;RGS2;CLIP1;SELP;SORL1;TAL1;TGFB1;TLR4;TNF;VASP;WAS;WIPF1;SCIN;FCHSD1;ARHGEF2;GMFG;FNIP1
	GO:0032655	regulation of interleukin-12 production	11	3.24036e-05	0.000869586	IRAK3;AGER;MAST2;IRF1;LTB;ARRB2;MEFV;NFKB1;THBS1;TLR2;TLR4
	GO:0043011	myeloid dendritic cell differentiation	7	3.30189e-05	0.000883202	LTBR;PSEN1;RELB;SPI1;TGFB1;TGFBR2;CD86
	GO:0006022	aminoglycan metabolic process	23	3.32353e-05	0.000886094	ST3GAL6;B3GNT2;VCAN;CHSY1;GALNS;B3GAT3;GNS;GXYLT1;HGF;IL1B;ITIH4;NAGLU;NFKB1;CHST11;CHST15;CHPF2;CSGALNACT2;SDC4;SGSH;ST3GAL1;TGFB1;HYAL2;CD44
	GO:0050777	negative regulation of immune response	18	3.37186e-05	0.000896061	IRAK3;DUSP10;RC3H1;A2M;RABGEF1;HMOX1;IL4R;INPP5D;LGALS3;ARRB2;PPARG;PTPN6;SAMSN1;STAT6;TGFB1;TNF;ACOD1;NLRX1
	GO:0033619	membrane protein proteolysis	12	3.54683e-05	0.000939508	CTSH;IL1B;NFKB1;FURIN;PSEN1;ADAM17;TGFB1;TIMP2;TNF;TNFRSF1B;RHBDD1;ADAM19
	GO:0050868	negative regulation of T cell activation	15	3.60321e-05	0.000951365	GPNMB;VSIG4;RC3H1;CYLD;KIAA0922;IL4R;IRF1;LGALS3;PTPN6;SDC4;BMP4;TGFB1;TNFAIP8L2;NFKBID;CD74
	GO:0038127	ERBB signaling pathway	21	3.91983e-05	0.00103163	ARAP1;HBEGF;EREG;PTK2B;FAM83B;FES;SH3KBP1;AREG;MMP9;PLAUR;ERRFI1;LGMN;PSEN1;PTPN12;PTPRJ;ADAM17;TGFB1;RHBDF2;CBL;IQGAP1;RASSF2
	GO:0038094	Fc-gamma receptor signaling pathway	14	3.97288e-05	0.00103754	FCER1G;FCGR1A;FCGRT;CLEC4E;RAPGEF1;HCK;NCKAP1L;CLEC4D;PLCG2;ACTB;SYK;VAV1;WAS;WIPF1
	GO:0002763	positive regulation of myeloid leukocyte differentiation	11	3.98029e-05	0.00103754	TRIB1;CCR1;CSF1;FOS;HCLS1;JUN;ATP6AP1;KMT2E;KLF10;TNF;CD101
	GO:0034121	regulation of toll-like receptor signaling pathway	11	3.98029e-05	0.00103754	IRAK3;CYBA;BIRC3;IRF1;ARRB2;TLR2;TLR4;ACOD1;RSAD2;CD14;NR1D1
	GO:0045730	respiratory burst	8	4.01602e-05	0.00104022	DUSP10;CYBA;CYBB;HCK;NCF2;PIK3CD;NCF1;SLC11A1
	GO:0050820	positive regulation of coagulation	8	4.01602e-05	0.00104022	SERPINE1;PLEK;PSEN1;S100A9;SELP;THBD;THBS1;TLR4
	GO:0032570	response to progesterone	10	4.15777e-05	0.00107354	TXNIP;ABHD2;CLDN4;FOS;OXT;PTGER2;TGFB1;THBS1;TLR2;ACOD1
	GO:0032642	regulation of chemokine production	13	4.2216e-05	0.00107722	CSF1R;AGER;HMOX1;IL1A;IL1B;IL4R;IL6R;MEFV;ADAM17;TLR2;TLR4;TNF;CD74
	GO:0046209	nitric oxide metabolic process	13	4.2216e-05	0.00107722	TLR6;AIF1;PTK2B;ICAM1;IL1B;ITGB2;POR;PTGS2;PTX3;TLR2;TLR4;TNF;ZC3H12A
	GO:0006826	iron ion transport	12	4.25896e-05	0.00107722	TCIRG1;ATP6V0D2;SLC40A1;SLC25A37;ATP6V0B;ATP6V0A1;ATP6AP1;MCOLN1;SLC11A1;TF;STEAP4;PICALM
	GO:0030260	entry into host cell	18	4.26934e-05	0.00107722	TRIM10;CR2;CTSB;CLEC5A;ICAM1;ITGA5;ITGB1;KPNA3;LGALS1;MRC1;AXL;PTX3;SLC1A5;TMPRSS2;CXCR4;HYAL2;CD80;CD86
	GO:0044409	entry into host	18	4.26934e-05	0.00107722	TRIM10;CR2;CTSB;CLEC5A;ICAM1;ITGA5;ITGB1;KPNA3;LGALS1;MRC1;AXL;PTX3;SLC1A5;TMPRSS2;CXCR4;HYAL2;CD80;CD86
	GO:0051806	entry into cell of other organism involved in symbiotic interaction	18	4.26934e-05	0.00107722	TRIM10;CR2;CTSB;CLEC5A;ICAM1;ITGA5;ITGB1;KPNA3;LGALS1;MRC1;AXL;PTX3;SLC1A5;TMPRSS2;CXCR4;HYAL2;CD80;CD86
	GO:0051828	entry into other organism involved in symbiotic interaction	18	4.26934e-05	0.00107722	TRIM10;CR2;CTSB;CLEC5A;ICAM1;ITGA5;ITGB1;KPNA3;LGALS1;MRC1;AXL;PTX3;SLC1A5;TMPRSS2;CXCR4;HYAL2;CD80;CD86
	GO:0010035	response to inorganic substance	46	4.27731e-05	0.00107722	RASGRP2;TXNIP;HSPH1;CYBB;DUSP1;FABP4;PTK2B;KDM6B;SIRT1;HAAO;FOS;GDI1;SLC40A1;HGF;HMOX1;HSPA5;ICAM1;FAS;IL1A;JUN;JUNB;AREG;LDHA;MEF2A;MT2A;CYTB;AXL;PSAP;PTGS2;S100A8;SIPA1;STAR;STAT6;TF;THBS1;C1QA;TNF;UCP2;SLC30A1;NR4A3;ZC3H12A;CAPN3;IL18RAP;IQGAP1;CD14;CD86
	GO:0010875	positive regulation of cholesterol efflux	6	4.54009e-05	0.0011295	ABCA7;ABCA1;SIRT1;LRP1;NFKBIA;ABCG1
	GO:0010893	positive regulation of steroid biosynthetic process	6	4.54009e-05	0.0011295	IL1B;POR;STAR;TNF;NR1D1;ABCG1
	GO:0045579	positive regulation of B cell differentiation	6	4.54009e-05	0.0011295	NCKAP1L;INPP5D;MMP14;PRDM1;SYK;BTK
	GO:0055098	response to low-density lipoprotein particle	6	4.54009e-05	0.0011295	ABCA1;FCER1G;ITGB1;ITGB2;PPARG;SYK
	GO:0006979	response to oxidative stress	40	4.7369e-05	0.00117293	ARL6IP5;TXNIP;RGS14;HSPH1;PLK3;CYBA;CYBB;DUSP1;AIF1;PTK2B;PLA2R1;KDM6B;SIRT1;FOS;HGF;HMOX1;JUN;AREG;LDHA;MCL1;MMP14;ND3;ATP2A2;AXL;PSAP;PSEN1;PTGS2;SELENOK;STAR;STAT6;BTG1;BTK;TNF;UCP2;PRR5L;NR4A3;ZC3H12A;SESN2;HYAL2;IL18RAP
	GO:0071214	cellular response to abiotic stimulus	32	4.74333e-05	0.00117293	TANK;CDKN1A;CNN2;CYBA;GADD45A;ELK1;ENG;SIRT1;FAS;IL1B;IRF1;KCNJ2;LTBR;NFKB1;TLR8;ERRFI1;SLC38A2;PTAFR;PTGER4;PTGS2;BAX;RELB;SIPA1;TGFB1;TLR4;CAPN3;RHBDD1;HYAL2;MAP3K14;ARHGEF2;TNFRSF8;BAG3
	GO:0031532	actin cytoskeleton reorganization	15	4.77728e-05	0.00117777	ARAP1;CSF1R;S1PR1;PTK2B;PHACTR1;FES;FLNA;ABL2;HCK;HCLS1;PLEK;S100A9;TGFB1;GPR65;GMFG
	GO:0032692	negative regulation of interleukin-1 production	7	4.84808e-05	0.00119127	NLRP3;ARRB2;MEFV;ERRFI1;IL1R2;ZC3H12A;NLRP12
	GO:0032615	interleukin-12 production	11	4.86115e-05	0.00119127	IRAK3;AGER;MAST2;IRF1;LTB;ARRB2;MEFV;NFKB1;THBS1;TLR2;TLR4
	GO:0045582	positive regulation of T cell differentiation	13	4.96961e-05	0.00121388	NLRP3;CYLD;EGR3;NCKAP1L;IL4R;SYK;TGFB1;TGFBR2;TNFSF9;CD83;CD80;CD86;CD74
	GO:0000302	response to reactive oxygen species	26	4.98387e-05	0.00121388	TXNIP;HSPH1;PLK3;CYBA;CYBB;DUSP1;PTK2B;KDM6B;SIRT1;FOS;HGF;HMOX1;JUN;AREG;LDHA;AXL;PSAP;STAR;STAT6;BTK;TNF;UCP2;NR4A3;SESN2;HYAL2;IL18RAP
	GO:0010742	macrophage derived foam cell differentiation	9	5.01274e-05	0.00121388	CSF1;ABCA1;MSR1;NFKB1;NFKBIA;PPARG;SOAT1;TGFB1;ABCG1
	GO:0090077	foam cell differentiation	9	5.01274e-05	0.00121388	CSF1;ABCA1;MSR1;NFKB1;NFKBIA;PPARG;SOAT1;TGFB1;ABCG1
	GO:0071560	cellular response to transforming growth factor beta stimulus	26	5.40483e-05	0.00130497	LRG1;ENG;HTRA4;SIRT1;FOS;AMHR2;HSPA5;ITGB1;JUN;ARRB2;FURIN;CHST11;HTRA1;SMURF1;SKIL;STAR;ADAM17;ZEB1;TGFB1;TGFBR2;THBS1;KLF10;ZYX;CBL;HYAL2;GDF15
	GO:0022604	regulation of cell morphogenesis	43	5.66713e-05	0.00136428	PLXNC1;SEMA4D;CORO1A;TWF2;ARAP1;ZFYVE27;PDZD8;FGD4;CSF1R;CPNE9;DIAPH1;DPYSL2;EFNA1;UNC13D;PTK2B;FES;FLNA;FN1;CORO1C;GDI1;SH3KBP1;HCK;ICAM1;IFRD1;ITGB2;OMG;PLEKHO1;TNFRSF12A;TRPV2;NLGN3;PSEN1;SMURF1;SEMA6A;PREX1;CCL2;ARAP3;SKIL;TIAM1;WIPF1;FMNL1;LST1;SSH2;ZEB2
	GO:0097193	intrinsic apoptotic signaling pathway	31	5.73388e-05	0.0013763	CDKN1A;ARL6IP5;HSPH1;SERINC3;CYLD;DDIT3;DDX5;E2F2;ERN1;SIRT1;PPP1R15A;ZNF385A;HMOX1;MCL1;MMP9;PLAUR;PMAIP1;DDIT4;BAX;SELENOK;BCL3;S100A8;S100A9;SIAH1;SKIL;TNF;TNFRSF1B;ARHGEF2;CD44;HERPUD1;CD74
	GO:0043112	receptor metabolic process	21	5.82707e-05	0.00138565	CALCRL;RAB31;ARAP1;GRK3;ECE1;FCER1G;INPP5F;ITGB1;ITGB2;ARRB2;FURIN;PLCG2;PPARG;LGMN;PSEN1;SMURF1;SYK;TGFB1;TNF;PICALM;NR1D1
	GO:0043620	regulation of DNA-templated transcription in response to stress	13	5.83027e-05	0.00138565	RGS14;DDIT3;ATF6;PPP1R15A;HMOX1;HSPA5;JUN;ATF3;NOTCH1;C8orf4;BACH1;RPS6KA1;SESN2
	GO:0032970	regulation of actin filament-based process	35	5.83253e-05	0.00138565	CORO1A;TWF2;ARAP1;CNN2;CSF1R;S1PR1;PTK2B;FES;FLNA;ABL2;FHOD1;HCK;HCLS1;NCKAP1L;ICAM1;KCNJ2;LRP1;ATP2A2;PDE4B;INPP5K;PLEK;PTGER4;PREX1;SDC4;SRI;STC1;TGFB1;VASP;WAS;WIPF1;GPR65;SSH2;SCIN;FCHSD1;GMFG
	GO:0006875	cellular metal ion homeostasis	47	5.84199e-05	0.00138565	CORO1A;CCR1;CYBA;DDIT3;DIAPH1;S1PR1;PTK2B;ABL2;C5AR2;GNA15;SLC40A1;HMOX1;KCNJ2;MT2A;ATP1B3;ATP2A2;ATP2B1;OPRL1;OXT;PLCG2;MCUB;PSEN1;ATP13A1;MCOLN1;PTGER2;PTGER4;PTPN6;BAX;SELENOK;HRH4;S100A8;S100A9;SGK1;SLC11A1;SRI;STC1;TF;TGFB1;TGM2;C5AR1;SLC30A1;CXCR4;SLC8B1;CAPN3;GPR65;S1PR4;HERPUD1
	GO:0060560	developmental growth involved in morphogenesis	26	5.85749e-05	0.00138565	PLXNC1;SEMA4D;TWF2;ZFYVE27;CSF1;CPNE9;DPYSL2;S1PR1;FN1;IFRD1;ITGB1;AREG;NOTCH1;TNFRSF12A;TRPV2;NLGN3;SMURF1;SEMA6A;RARG;BMP4;TGFB1;TGFBR2;TIAM1;IQGAP1;NRP2;ZEB2
	GO:0042129	regulation of T cell proliferation	20	6.00121e-05	0.00141552	GPNMB;CORO1A;VSIG4;RC3H1;AGER;AIF1;KIAA0922;CCDC88B;NCKAP1L;IL1B;IRF1;LGALS3;PTPN6;SDC4;BMP4;SYK;TGFB1;TNFSF9;CD80;CD86
	GO:0034976	response to endoplasmic reticulum stress	30	6.01835e-05	0.00141552	MARCH6;SERINC3;RNF139;FAM129A;DDIT3;SCAMP5;ERN1;ATF6;SIRT1;PPP1R15A;POMT2;HSPA5;JUN;ATF3;ATP2A2;PMAIP1;RNF121;TMX4;BAX;SELENOK;CCL2;SDF2;THBS1;RNF103;DERL1;SESN2;RHBDD1;TMEM259;EDEM1;HERPUD1
	GO:0007015	actin filament organization	35	6.20861e-05	0.00145609	CORO1A;TWF2;ARAP1;DBN1;DIAPH1;S1PR1;AIF1;PTK2B;PHACTR1;FLNA;FHOD1;HCK;HCLS1;NCKAP1L;ICAM1;ITGB1;LCP1;NEDD9;INPP5K;PLEK;PTGER4;PREX1;SDC4;MICAL1;VASP;WAS;WIPF1;ZYX;PPP1R9B;GPR65;SSH2;SCIN;FCHSD1;ARHGEF2;GMFG
	GO:0071559	response to transforming growth factor beta	26	6.34393e-05	0.00148357	LRG1;ENG;HTRA4;SIRT1;FOS;AMHR2;HSPA5;ITGB1;JUN;ARRB2;FURIN;CHST11;HTRA1;SMURF1;SKIL;STAR;ADAM17;ZEB1;TGFB1;TGFBR2;THBS1;KLF10;ZYX;CBL;HYAL2;GDF15
	GO:0031668	cellular response to extracellular stimulus	24	6.39976e-05	0.00148994	CDKN1A;AIF1;SIRT1;FOS;HMOX1;HSPA5;HSPA8;ICAM1;JUN;ATF3;ATP2B1;PDK4;PMAIP1;SLC38A2;PPARG;AXL;SIPA1;KLF10;UCP2;ZC3H12A;PPP1R9B;PPM1D;CBL;FNIP1
	GO:0045444	fat cell differentiation	25	6.40756e-05	0.00148994	DUSP10;LRG1;JDP2;DDIT3;ASXL1;EGR2;FABP4;SIRT1;NOCT;ZNF385A;CLIP3;METRNL;ENPP1;PPARG;PTGS2;RGS2;TGFB1;TNF;ZFP36;STEAP4;NR4A3;ZC3H12A;TMEM120A;ARID5B;NR1D1
	GO:0071675	regulation of mononuclear cell migration	9	6.43305e-05	0.00149163	CCR1;CSF1;AIF1;LGALS3;SERPINE1;TGFB1;THBS1;TNF;C5AR1
	GO:0046634	regulation of alpha-beta T cell activation	13	6.81748e-05	0.00157186	HSPH1;NLRP3;RC3H1;AGER;NCKAP1L;IL4R;IRF1;PRDM1;SYK;TGFBR2;CD83;CD80;CD86
	GO:2001057	reactive nitrogen species metabolic process	13	6.81748e-05	0.00157186	TLR6;AIF1;PTK2B;ICAM1;IL1B;ITGB2;POR;PTGS2;PTX3;TLR2;TLR4;TNF;ZC3H12A
	GO:0030282	bone mineralization	16	6.92656e-05	0.00159129	GPNMB;CCR1;PHOSPHO1;ECM1;S1PR1;PTK2B;SBNO2;GATA1;ENPP1;BCOR;SRGN;PTGS2;BMP4;TGFB1;KLF10;ISG15
	GO:0045662	negative regulation of myoblast differentiation	7	6.94062e-05	0.00159129	DDIT3;DLL1;ID3;NOTCH1;BMP4;TGFB1;TNF
	GO:0006665	sphingolipid metabolic process	21	7.06064e-05	0.00161428	ST3GAL6;SERINC3;ARSK;CERS6;SGMS1;GM2A;HACD4;ASAH1;NEU1;HACD3;CTSA;SMPD3;PSAP;BAX;ELOVL5;ST3GAL1;TNF;ST8SIA4;NSMAF;SPHK1;SGPL1
	GO:0032649	regulation of interferon-gamma production	15	7.16669e-05	0.00162494	SLAMF6;IFNAR1;IL1B;INHBA;TLR8;PDE4B;AXL;BCL3;SLC11A1;TLR4;TNF;ZC3H12A;IL18R1;CD14;ISG15
	GO:0048010	vascular endothelial growth factor receptor signaling pathway	15	7.16669e-05	0.00162494	CYBA;CYBB;PTK2B;MYOF;NCKAP1L;IL1B;ITGA5;NCF2;NCF4;AXL;ACTB;NCF1;VAV1;NRP2;MAPKAPK2
	GO:0032945	negative regulation of mononuclear cell proliferation	12	7.18665e-05	0.00162494	GPNMB;VSIG4;RC3H1;KIAA0922;INPP5D;PTPN6;SDC4;PRDM1;BMP4;BTK;TGFB1;LST1
	GO:0050672	negative regulation of lymphocyte proliferation	12	7.18665e-05	0.00162494	GPNMB;VSIG4;RC3H1;KIAA0922;INPP5D;PTPN6;SDC4;PRDM1;BMP4;BTK;TGFB1;LST1
	GO:0002467	germinal center formation	6	7.22784e-05	0.00162527	RC3H1;UNC13D;NFKB2;BCL3;ADAM17;KLHL6
	GO:0030730	sequestering of triglyceride	6	7.22784e-05	0.00162527	FITM1;IL1B;ABHD5;ENPP1;PPARG;TNF
	GO:0051091	positive regulation of sequence-specific DNA binding transcription factor activity	27	7.24928e-05	0.00162563	HDAC5;IRAK3;NLRP3;NFAM1;AGER;ICAM1;IL1B;IL1RAP;IRAK2;ITGB2;NFKB1;NFKB2;NFKBIA;PPARG;S100A8;S100A9;S100A12;CRTC3;BTK;TGFB1;TLR2;TLR4;TNF;CAPN3;ARID5B;SPHK1;ARHGEF2
	GO:0043406	positive regulation of MAP kinase activity	26	7.42703e-05	0.00166094	TLR6;DAXX;AGER;DUSP6;EFNA1;ERN1;PTK2B;PIK3R5;HGF;IL1B;IRAK2;HACD3;PSEN1;S100A12;SYK;TGFB1;THBS1;TIAM1;TLR4;TNF;C5AR1;CXCR4;IQGAP1;MAPKAPK2;CD74;ZEB2
	GO:0022612	gland morphogenesis	18	7.50185e-05	0.0016731	CSF1;CSF1R;ELF3;HGF;AREG;NOTCH1;PLAG1;TET2;LIMS2;BAX;RARG;RPS6KA1;BMP4;STAT6;TGFB1;TGFBR2;TGM2;TNF
	GO:0051048	negative regulation of secretion	24	7.57613e-05	0.00168507	NLRP3;PLA2R1;FN1;SIRT1;C5AR2;RABGEF1;HMOX1;IL1B;INHBA;NOTCH1;OSM;OXT;SRGN;PTGER4;TNF;UCP2;SLC30A1;IL1R2;RHBDF2;ZC3H12A;MIDN;RSAD2;NLRP12;CD74
	GO:0002673	regulation of acute inflammatory response	13	7.94646e-05	0.00175693	NLRP3;A2M;FCER1G;RHBDD3;C5AR2;IL1B;OSM;CFP;PPARG;PTGS2;BTK;TNF;C5AR1
	GO:0032608	interferon-beta production	10	7.9636e-05	0.00175693	IFNAR1;IRF1;TLR8;REL;RELB;IFIH1;TLR2;TLR4;NLRX1;TRIM56
	GO:0032720	negative regulation of tumor necrosis factor production	10	7.9636e-05	0.00175693	GPNMB;IRAK3;SIRT1;C5AR2;ARRB2;ERRFI1;AXL;BCL3;TLR4;ZC3H12A
	GO:0042098	T cell proliferation	22	8.04457e-05	0.00177002	GPNMB;CORO1A;VSIG4;RC3H1;AGER;AIF1;KIAA0922;CCDC88B;NCKAP1L;IL1B;IRF1;LGALS3;PTPN6;BAX;SDC4;BMP4;SLC11A1;SYK;TGFB1;TNFSF9;CD80;CD86
	GO:0006643	membrane lipid metabolic process	25	8.1721e-05	0.00179326	ST3GAL6;SERINC3;ARSK;CERS6;SGMS1;GM2A;PIGW;HACD4;ASAH1;NEU1;HACD3;PLAUR;CTSA;SMPD3;PSAP;BAX;ELOVL5;ST3GAL1;MPPE1;TNF;ST8SIA4;GAL3ST4;NSMAF;SPHK1;SGPL1
	GO:0071356	cellular response to tumor necrosis factor	29	8.36241e-05	0.00183011	TANK;CYBA;CYLD;FABP4;PTK2B;SIRT1;CLIP3;BIRC3;ICAM1;FAS;LTB;LTBR;TNFRSF12A;INPP5K;CCL2;SYK;ADAM17;THBS1;TNF;TNFRSF1B;ACOD1;ZFP36;ZC3H12A;HYAL2;SPHK1;MAP3K14;ARHGEF2;TNFRSF8;CD58
	GO:0002312	B cell activation involved in immune response	12	8.48736e-05	0.00185251	GPR183;PTK2B;DLL1;LFNG;LGALS1;CD180;MFNG;PLCG2;BCL3;STAT6;TGFB1;TLR4
	GO:0070228	regulation of lymphocyte apoptotic process	11	8.57634e-05	0.00186695	EFNA1;FAS;LGALS3;SLC46A2;BAX;BMP4;BTK;NFKBID;HSH2D;FNIP1;CD74
	GO:0070997	neuron death	32	8.64733e-05	0.00187741	GPNMB;CORO1A;AGAP2;DAXX;DDIT3;ELK1;PTK2B;NLRP1;SIRT1;HMOX1;HSPA5;FAS;JUN;LRP1;MCL1;NAIP;DDIT4;AXL;LGMN;PSEN1;BAX;REL;CCL2;SIAH1;SORL1;STAR;C5AR1;BTG2;NR4A3;PICALM;CBL;TMEM259
	GO:0043409	negative regulation of MAPK cascade	20	8.91691e-05	0.00192572	RGS14;HSPH1;IRAK3;DUSP10;DUSP1;DUSP6;RAPGEF1;IL1B;ATF3;INPP5K;ERRFI1;PTPN6;PTPRJ;RGS2;RGS3;BMP4;SORL1;TLR4;HYAL2;NLRP12
	GO:0043491	protein kinase B signaling	20	8.91691e-05	0.00192572	MERTK;PLK3;DDIT3;HBEGF;INPP5F;SIRT1;PIK3R5;RAPGEF1;HCLS1;IL1B;ARRB2;INPP5K;AXL;PTPRJ;CCL2;TGFB1;THBS1;TNF;SESN2;HYAL2
	GO:0042307	positive regulation of protein import into nucleus	15	9.28888e-05	0.00199399	FLNA;HCLS1;IL1B;C8orf4;PTGS2;BMP4;TGFB1;TLR2;TLR4;TNF;ZC3H12A;HYAL2;IL18R1;SPHK1;NLRP12
	GO:1903038	negative regulation of leukocyte cell-cell adhesion	15	9.28888e-05	0.00199399	GPNMB;VSIG4;RC3H1;CYLD;KIAA0922;IL4R;IRF1;LGALS3;PTPN6;SDC4;BMP4;TGFB1;TNFAIP8L2;NFKBID;CD74
	GO:0061041	regulation of wound healing	18	9.3061e-05	0.00199399	STXBP5;AGER;HBEGF;FCER1G;SERPINC1;SERPINE1;TNFRSF12A;PLAU;PLAUR;PLEK;S100A9;SELP;SYK;TGFBR2;THBD;THBS1;TLR4;CAPN3
	GO:0031334	positive regulation of protein complex assembly	26	9.36376e-05	0.00200111	TLR6;CORO1A;PTK2B;FES;HCK;NCKAP1L;ICAM1;FAS;JUN;LCP1;ASAP1;PLEK;PMAIP1;BAX;RGS2;CLIP1;TAL1;TGFB1;TLR4;TNF;VASP;WAS;WIPF1;SCIN;GMFG;FNIP1
	GO:0043154	negative regulation of cysteine-type endopeptidase activity involved in apoptotic process	14	9.45998e-05	0.0020164	TNFAIP8;HGF;BIRC3;ARRB2;MMP9;NAIP;PLAUR;POR;RPS6KA1;MICAL1;THBS1;CD44;FNIP1;HERPUD1
	GO:0046822	regulation of nucleocytoplasmic transport	25	0.000103594	0.00220238	CDKN1A;RGS19;NLRP3;CYLD;FLNA;SIRT1;AKAP8L;HCLS1;IL1B;NFKBIA;NFKBIE;C8orf4;PTGS2;BCL3;BMP4;SRI;TGFB1;TLR2;TLR4;TNF;ZC3H12A;HYAL2;IL18R1;SPHK1;NLRP12
	GO:0051701	interaction with host	23	0.000105749	0.00224237	TRIM10;CR2;CTSB;CLEC5A;ICAM1;IFIT1;ITGA5;ITGB1;KPNA3;LGALS1;MRC1;AXL;PTX3;SLC1A5;TGFB1;TMPRSS2;CXCR4;DERL1;VPS37B;ZC3H12A;HYAL2;CD80;CD86
	GO:0002246	wound healing involved in inflammatory response	4	0.000108029	0.00225567	AGER;HMOX1;IL1A;TGFB1
	GO:0043951	negative regulation of cAMP-mediated signaling	4	0.000108029	0.00225567	PDE3B;RGS2;CRTC3;UBE2B
	GO:0070339	response to bacterial lipopeptide	4	0.000108029	0.00225567	TLR6;TLR1;TLR2;CD14
	GO:0071220	cellular response to bacterial lipoprotein	4	0.000108029	0.00225567	TLR6;TLR1;TLR2;CD14
	GO:0071221	cellular response to bacterial lipopeptide	4	0.000108029	0.00225567	TLR6;TLR1;TLR2;CD14
	GO:0090594	inflammatory response to wounding	4	0.000108029	0.00225567	AGER;HMOX1;IL1A;TGFB1
	GO:0034101	erythrocyte homeostasis	16	0.000112041	0.00233348	TRIM10;IKZF1;DNASE2;GATA1;HCLS1;NCKAP1L;HMOX1;INHBA;INPP5D;AXL;KMT2E;BMP4;SPI1;TAL1;ZFP36;ISG15
	GO:0070664	negative regulation of leukocyte proliferation	12	0.000117056	0.00243172	GPNMB;VSIG4;RC3H1;KIAA0922;INPP5D;PTPN6;SDC4;PRDM1;BMP4;BTK;TGFB1;LST1
	GO:0090303	positive regulation of wound healing	10	0.000118825	0.00244983	HBEGF;SERPINE1;PLEK;S100A9;SELP;TGFBR2;THBD;THBS1;TLR4;CAPN3
	GO:1903428	positive regulation of reactive oxygen species biosynthetic process	10	0.000118825	0.00244983	CYBA;AIF1;PTK2B;ICAM1;IL1B;ITGB2;PTGS2;PTX3;TLR4;TNF
	GO:1903556	negative regulation of tumor necrosis factor superfamily cytokine production	10	0.000118825	0.00244983	GPNMB;IRAK3;SIRT1;C5AR2;ARRB2;ERRFI1;AXL;BCL3;TLR4;ZC3H12A
	GO:1904591	positive regulation of protein import	15	0.000119398	0.00245545	FLNA;HCLS1;IL1B;C8orf4;PTGS2;BMP4;TGFB1;TLR2;TLR4;TNF;ZC3H12A;HYAL2;IL18R1;SPHK1;NLRP12
	GO:1901652	response to peptide	42	0.000122855	0.00252023	HDAC5;TCIRG1;RAB31;CYBA;CYBB;EGR2;EREG;NLRP1;SIRT1;ATP6V0D2;ICAM1;IL1B;AREG;CYTB;NFKB1;NFKBIA;NOTCH1;OXT;PDE3B;PDK4;ENPP1;INPP5K;ATP6V0B;ATP6V0A1;ATP6AP1;ERRFI1;POR;PPARG;PTPRE;STAR;BTG1;TGFB1;KLF10;TLR2;UCP2;BTG2;NR4A3;SESN2;KLF11;IQGAP1;SOCS3;ARHGEF2
	GO:0071674	mononuclear cell migration	13	0.000123574	0.00252864	JAML;CCR1;CSF1;AIF1;IL6R;LGALS3;SERPINE1;S100A12;CCL2;TGFB1;THBS1;TNF;C5AR1
	GO:0032874	positive regulation of stress-activated MAPK cascade	19	0.000123891	0.00252879	TLR6;ARL6IP5;DAXX;GADD45A;AGER;ERN1;PTK2B;IL1A;IL1B;LTBR;MAP3K3;HACD3;SYK;TIAM1;TLR4;TNF;ZC3H12A;RASSF2;ZEB2
	GO:0030330	DNA damage response, signal transduction by p53 class mediator	16	0.000125802	0.00256142	CDKN1A;PLK3;GADD45A;DDX5;ARID3A;PLA2R1;SIRT1;ZNF385A;PMAIP1;BAX;BCL3;BTG2;SESN2;TNKS1BP1;CD44;CD74
	GO:0042088	T-helper 1 type immune response	9	0.000128705	0.00261403	TLR6;IL4R;RELB;BCL3;SLC11A1;STAT6;TLR4;IL18R1;CD80
	GO:0048871	multicellular organismal homeostasis	34	0.000130689	0.00264774	CORO1A;CLDN4;CSF1;CSF1R;CTSH;CTSK;S1PR1;PTK2B;SIRT1;GATA1;METRNL;DLL1;ANKRD11;SLC40A1;IL1A;IL1B;INPP5D;LIPA;PDK4;INPP5K;ATP6AP1;PTGS2;ARRDC3;BAX;ACTB;CRTC3;SLC11A1;SYK;TF;TLR4;TNF;NR4A3;HYAL2;NR1D1
	GO:0070304	positive regulation of stress-activated protein kinase signaling cascade	19	0.00013653	0.00275925	TLR6;ARL6IP5;DAXX;GADD45A;AGER;ERN1;PTK2B;IL1A;IL1B;LTBR;MAP3K3;HACD3;SYK;TIAM1;TLR4;TNF;ZC3H12A;RASSF2;ZEB2
	GO:0050710	negative regulation of cytokine secretion	10	0.000143853	0.00290009	NLRP3;FN1;C5AR2;RABGEF1;SRGN;PTGER4;TNF;IL1R2;ZC3H12A;NLRP12
	GO:0032677	regulation of interleukin-8 production	11	0.000144877	0.00291357	DDIT3;C5AR2;IL1B;SERPINE1;TLR8;BCL3;TLR2;TLR4;TNF;HYAL2;CD58
	GO:0031953	negative regulation of protein autophosphorylation	5	0.000146337	0.00292853	ENG;JUN;ENPP1;ERRFI1;NLRP12
	GO:0032490	detection of molecule of bacterial origin	5	0.000146337	0.00292853	TLR6;TREM2;TLR1;TLR2;TLR4
	GO:0008360	regulation of cell shape	19	0.00015029	0.00300029	SEMA4D;CORO1A;ARAP1;FGD4;CSF1R;DIAPH1;PTK2B;FES;FN1;SH3KBP1;HCK;ICAM1;ITGB2;PLEKHO1;CCL2;ARAP3;WIPF1;FMNL1;LST1
	GO:0002698	negative regulation of immune effector process	15	0.000152259	0.00303221	IRAK3;DUSP10;RC3H1;A2M;RABGEF1;HMOX1;IFIT1;IL4R;LGALS3;ARRB2;HTRA1;PTPN6;TGFB1;TNF;NLRX1
	GO:0050921	positive regulation of chemotaxis	17	0.000158667	0.00313369	CCR1;CSF1;AGER;S1PR1;AIF1;PTK2B;NCKAP1L;IL6R;SERPINE1;GPSM3;STX3;ADAM17;TGFB1;THBS1;TIAM1;C5AR1;CD74
	GO:1903426	regulation of reactive oxygen species biosynthetic process	12	0.000159178	0.00313369	CYBA;AIF1;PTK2B;SIRT1;ICAM1;IL1B;ITGB2;PTGS2;PTX3;TLR4;TNF;ZC3H12A
	GO:0045429	positive regulation of nitric oxide biosynthetic process	9	0.000159527	0.00313369	AIF1;PTK2B;ICAM1;IL1B;ITGB2;PTGS2;PTX3;TLR4;TNF
	GO:0045620	negative regulation of lymphocyte differentiation	9	0.000159527	0.00313369	RC3H1;CYLD;KIAA0922;IL4R;INHBA;IRF1;BMP4;NFKBID;CD74
	GO:1904407	positive regulation of nitric oxide metabolic process	9	0.000159527	0.00313369	AIF1;PTK2B;ICAM1;IL1B;ITGB2;PTGS2;PTX3;TLR4;TNF
	GO:0030851	granulocyte differentiation	8	0.000160122	0.00313369	TRIB1;GATA1;HCLS1;INPP5D;KMT2E;SPI1;TAL1;C1QC
	GO:0045581	negative regulation of T cell differentiation	8	0.000160122	0.00313369	RC3H1;CYLD;KIAA0922;IL4R;IRF1;BMP4;NFKBID;CD74
	GO:0051149	positive regulation of muscle cell differentiation	14	0.000160417	0.00313369	ENG;SIRT1;IL4R;ARRB2;MEF2A;MMP14;BMP4;BNIP2;BTG1;TGFB1;DDX39B;GDF15;CD53;MAML1
	GO:0051346	negative regulation of hydrolase activity	38	0.000162022	0.0031575	SEMA4D;ECM1;A2M;PLA2R1;SIRT1;PPP1R15A;TNFAIP8;NCKAP1L;HGF;BIRC3;IFIT1;ITIH4;ARRB2;MMP9;SERPINC1;NAIP;FURIN;SERPINE1;ANGPTL4;GMIP;PI3;PLAUR;POR;PTX3;RENBP;RGS2;RPS6KA1;MICAL1;SORL1;THBS1;TIMP2;TNF;PICALM;IQGAP1;DGKI;CD44;FNIP1;HERPUD1
	GO:0010888	negative regulation of lipid storage	6	0.000163094	0.00315785	ABCA1;NFKBIA;ABHD5;PPARG;TNF;ABCG1
	GO:0030502	negative regulation of bone mineralization	6	0.000163094	0.00315785	CCR1;ECM1;PTK2B;GATA1;BCOR;SRGN
	GO:0070167	regulation of biomineral tissue development	13	0.000163521	0.00315785	CCR1;PHOSPHO1;DMP1;ECM1;S1PR1;PTK2B;GATA1;ENPP1;BCOR;SRGN;BMP4;TGFB1;ISG15
	GO:1900180	regulation of protein localization to nucleus	25	0.000163583	0.00315785	CDKN1A;RGS19;NLRP3;CYLD;FLNA;SIRT1;HCLS1;IL1B;NFKBIA;NFKBIE;C8orf4;PTGS2;BCL3;BMP4;SRI;TGFB1;TLR2;TLR4;TNF;ZC3H12A;SESN2;HYAL2;IL18R1;SPHK1;NLRP12
	GO:0072503	cellular divalent inorganic cation homeostasis	40	0.0001652	0.00318155	CORO1A;CCR1;CYBA;DDIT3;DIAPH1;S1PR1;PTK2B;ABL2;C5AR2;GNA15;ATP2A2;ATP2B1;OPRL1;OXT;PLCG2;MCUB;PSEN1;ATP13A1;MCOLN1;PTGER2;PTGER4;PTPN6;BAX;SELENOK;HRH4;S100A8;S100A9;SLC11A1;SRI;STC1;TGFB1;TGM2;C5AR1;SLC30A1;CXCR4;SLC8B1;CAPN3;GPR65;S1PR4;HERPUD1
	GO:0034103	regulation of tissue remodeling	12	0.000184698	0.00354871	GPNMB;CSF1R;AGER;S1PR1;ERG;INPP5D;PDK4;ATP6AP1;BAX;TMBIM1;SYK;TGFB1
	GO:0009746	response to hexose	22	0.000189211	0.00362691	TXNIP;CYBA;ERN1;PTK2B;SIRT1;HNF4A;ICAM1;LDHA;LGALS1;POLG;PTGS2;SLC26A6;SRI;STAR;TGFB1;TGFBR2;THBS1;TIAM1;UCP2;SESN2;NR1D1;C2CD2L
	GO:0042493	response to drug	39	0.000191515	0.00366251	HDAC5;CDKN1A;TXNIP;CPT1A;CYBA;CYBB;DPYSL2;DUSP6;ABCA1;ENG;PTK2B;FOS;NCKAP1L;HSPA5;ICAM1;IL1B;INHBA;JUN;JUNB;LDHA;LGALS1;MCM7;ABCC1;MT2A;CYTB;PDE4B;POR;PPARG;PTGS2;STAR;ADAM17;TGFB1;TGFBR2;TGIF1;THBS1;TIMP2;UBE2B;BCAR3;CD86
	GO:0010761	fibroblast migration	9	0.000196264	0.00373515	CORO1C;SDC4;TGFB1;THBS1;TNS1;PRR5L;ARID5B;HYAL2;SGPL1
	GO:0050701	interleukin-1 secretion	9	0.000196264	0.00373515	TLR6;NLRP3;ABCA1;NLRP1;IFNAR1;TLR4;IL1R2;ZC3H12A;NLRP12
	GO:0045598	regulation of fat cell differentiation	16	0.000196683	0.00373515	DUSP10;JDP2;DDIT3;ASXL1;SIRT1;NOCT;ZNF385A;METRNL;ENPP1;PPARG;PTGS2;TGFB1;TNF;ZFP36;ZC3H12A;NR1D1
	GO:0002718	regulation of cytokine production involved in immune response	11	0.000201104	0.00380146	IRAK3;NLRP3;FCER1G;HMOX1;BTK;TGFB1;TLR4;TNF;NR4A3;RSAD2;CD74
	GO:0032652	regulation of interleukin-1 production	11	0.000201104	0.00380146	NLRP3;NLRP1;IFNAR1;ARRB2;MEFV;ERRFI1;TLR4;IL1R2;ZC3H12A;SPHK1;NLRP12
	GO:0050818	regulation of coagulation	14	0.000206086	0.00388668	STXBP5;FCER1G;SERPINC1;SERPINE1;PLAU;PLAUR;PLEK;PSEN1;S100A9;SELP;SYK;THBD;THBS1;TLR4
	GO:0007517	muscle organ development	35	0.000212817	0.00398258	AEBP1;DDX5;HBEGF;S1PR1;EGR2;EGR3;ENG;FHL3;MYH15;SIRT1;FOS;MAFF;DLL1;ID3;ARRB2;MEF2A;ATF3;NOTCH1;POU6F1;LUC7L;GPCPD1;HEG1;BMP4;SRI;SVIL;TGFB1;TGFBR2;BTG2;DDX39B;CAPN3;ARID5B;MEGF10;CCNT2;PAXBP1;FAM65B
	GO:0030500	regulation of bone mineralization	12	0.000213626	0.00398258	CCR1;PHOSPHO1;ECM1;S1PR1;PTK2B;GATA1;ENPP1;BCOR;SRGN;BMP4;TGFB1;ISG15
	GO:0006606	protein import into nucleus	29	0.000213906	0.00398258	CDKN1A;RGS19;TXNIP;NLRP3;CYLD;FLNA;SIRT1;HCLS1;IL1B;JUN;KPNA3;NFKBIA;NFKBIE;C8orf4;PTGS2;BCL3;BMP4;SLC11A1;SRI;SYK;TGFB1;TLR2;TLR4;TNF;ZC3H12A;HYAL2;IL18R1;SPHK1;NLRP12
	GO:0044744	protein targeting to nucleus	29	0.000213906	0.00398258	CDKN1A;RGS19;TXNIP;NLRP3;CYLD;FLNA;SIRT1;HCLS1;IL1B;JUN;KPNA3;NFKBIA;NFKBIE;C8orf4;PTGS2;BCL3;BMP4;SLC11A1;SRI;SYK;TGFB1;TLR2;TLR4;TNF;ZC3H12A;HYAL2;IL18R1;SPHK1;NLRP12
	GO:0002431	Fc receptor mediated stimulatory signaling pathway	13	0.000214091	0.00398258	FCER1G;FCGR1A;RABGEF1;RAPGEF1;HCK;NCKAP1L;PLCG2;ACTB;SYK;VAV1;WAS;WIPF1;NR4A3
	GO:0060191	regulation of lipase activity	13	0.000214091	0.00398258	RASGRP4;PLA2R1;ABL2;GNA15;LRP1;ABHD5;ANGPTL4;PLCB2;POR;PTAFR;RGS2;C5AR1;S1PR4
	GO:0032609	interferon-gamma production	15	0.000216192	0.00399538	SLAMF6;IFNAR1;IL1B;INHBA;TLR8;PDE4B;AXL;BCL3;SLC11A1;TLR4;TNF;ZC3H12A;IL18R1;CD14;ISG15
	GO:2001237	negative regulation of extrinsic apoptotic signaling pathway	15	0.000216192	0.00399538	GATA1;HGF;HMOX1;ICAM1;FAS;IL1A;IL1B;LGALS3;MCL1;SERPINE1;TMBIM1;BMP4;THBS1;TNF;ARHGEF2
	GO:0042542	response to hydrogen peroxide	17	0.000216243	0.00399538	TXNIP;HSPH1;DUSP1;PTK2B;KDM6B;SIRT1;HGF;HMOX1;JUN;AREG;LDHA;AXL;PSAP;STAR;STAT6;NR4A3;IL18RAP
	GO:0006650	glycerophospholipid metabolic process	32	0.000218605	0.00402086	SERINC3;CHKA;CSF1R;PHOSPHO1;HBEGF;EREG;INPP5F;PIK3R5;ABHD12;PIGW;INPP5D;LCAT;ABHD5;INPP5K;PIK3CD;PLA2G4A;PLAUR;PLCG2;PLD1;PLEK;GPCPD1;SLC44A2;MPPE1;VAV1;MBOAT7;PLBD1;GPAT3;CDS2;CD80;CD86;PGS1;LPGAT1
	GO:0070482	response to oxygen levels	32	0.000218605	0.00402086	CDKN1A;PLK3;CYBA;CYBB;AGER;PTK2B;SIRT1;HMOX1;ICAM1;FAS;LDHA;MMP14;CYTB;NOTCH1;ANGPTL4;PLAU;PLOD1;PMAIP1;POLG;DDIT4;PPARG;BACH1;PTGS2;STC1;ADAM17;TGFB1;TGFBR2;THBS1;TLR2;UCP2;CXCR4;CBL
	GO:0072507	divalent inorganic cation homeostasis	41	0.000223261	0.00409729	CORO1A;CCR1;TMC8;CYBA;DDIT3;DIAPH1;S1PR1;PTK2B;ABL2;C5AR2;GNA15;ATP2A2;ATP2B1;OPRL1;OXT;PLCG2;MCUB;PSEN1;ATP13A1;MCOLN1;PTGER2;PTGER4;PTPN6;BAX;SELENOK;HRH4;S100A8;S100A9;SLC11A1;SRI;STC1;TGFB1;TGM2;C5AR1;SLC30A1;CXCR4;SLC8B1;CAPN3;GPR65;S1PR4;HERPUD1
	GO:1903532	positive regulation of secretion by cell	33	0.000226155	0.00414112	NLRP3;STXBP5;CSF1R;DPYSL2;SCAMP5;UNC13D;FCER1G;NLRP1;SIRT1;CLEC5A;CLEC4E;IFNAR1;IL1A;IL1B;IL1RAP;IL4R;INHBA;OXT;ATP6AP1;SMPD3;PTAFR;PTGER4;SDC4;SRI;SYK;TGFB1;TNF;WLS;HYAL2;NLRP12;CD14;CD58;C2CD2L
	GO:1902593	single-organism nuclear import	29	0.000227956	0.00416478	CDKN1A;RGS19;TXNIP;NLRP3;CYLD;FLNA;SIRT1;HCLS1;IL1B;JUN;KPNA3;NFKBIA;NFKBIE;C8orf4;PTGS2;BCL3;BMP4;SLC11A1;SRI;SYK;TGFB1;TLR2;TLR4;TNF;ZC3H12A;HYAL2;IL18R1;SPHK1;NLRP12
	GO:0035455	response to interferon-alpha	6	0.000233715	0.00426048	IFIT2;IFIT3;IFNAR1;IFNAR2;AXL;STAR
	GO:0030194	positive regulation of blood coagulation	7	0.000238169	0.00431321	SERPINE1;PLEK;S100A9;SELP;THBD;THBS1;TLR4
	GO:1900048	positive regulation of hemostasis	7	0.000238169	0.00431321	SERPINE1;PLEK;S100A9;SELP;THBD;THBS1;TLR4
	GO:1903034	regulation of response to wounding	19	0.000238998	0.00431321	STXBP5;AGER;HBEGF;FCER1G;INPP5F;SERPINC1;SERPINE1;TNFRSF12A;PLAU;PLAUR;PLEK;S100A9;SELP;SYK;TGFBR2;THBD;THBS1;TLR4;CAPN3
	GO:0002886	regulation of myeloid leukocyte mediated immunity	9	0.000239769	0.00431321	UNC13D;FCER1G;FES;RABGEF1;HMOX1;IL4R;PTAFR;SYK;BTK
	GO:0032757	positive regulation of interleukin-8 production	9	0.000239769	0.00431321	DDIT3;IL1B;SERPINE1;TLR8;TLR2;TLR4;TNF;HYAL2;CD58
	GO:0050732	negative regulation of peptidyl-tyrosine phosphorylation	9	0.000239769	0.00431321	SEMA4D;INPP5F;ERRFI1;PSEN1;PTPN6;SAMSN1;CBL;HYAL2;SOCS3
	GO:0032493	response to bacterial lipoprotein	4	0.000241462	0.00432466	TLR6;TLR1;TLR2;CD14
	GO:0043652	engulfment of apoptotic cell	4	0.000241462	0.00432466	ABCA7;XKR8;THBS1;MEGF10
	GO:0032481	positive regulation of type I interferon production	12	0.000246326	0.00439255	IFNAR1;IRF1;NFKB1;NFKB2;TLR8;PLCG2;IFIH1;STAT6;SYK;TLR2;TLR4;CD14
	GO:0050871	positive regulation of B cell activation	12	0.000246326	0.00439255	CDKN1A;GPR183;NCKAP1L;INPP5D;MMP14;PRDM1;STAT6;SYK;BTK;TGFB1;TLR4;CD74
	GO:0051924	regulation of calcium ion transport	23	0.000253961	0.00451884	CORO1A;CCR1;CYBA;DIAPH1;PTK2B;ICAM1;LGALS3;ARRB2;OPRL1;TRPV2;PDE4B;INPP5K;PLCG2;PTGS2;PTPN6;BAX;CCL2;SRI;STC1;TGFB1;SLC30A1;CACNB2;CAPN3
	GO:0042092	type 2 immune response	8	0.000256464	0.00454363	NLRP3;ECM1;IL4R;BCL3;STAT6;RSAD2;CD86;CD74
	GO:2000249	regulation of actin cytoskeleton reorganization	8	0.000256464	0.00454363	CSF1R;PTK2B;FES;ABL2;HCK;HCLS1;TGFB1;GMFG
	GO:0006469	negative regulation of protein kinase activity	26	0.000257336	0.00454923	TRIB1;CDKN1A;RGS14;IRAK3;DUSP10;GADD45A;DUSP1;DUSP6;FABP4;SIRT1;CORO1C;IL1B;INPP5K;ERRFI1;PSEN1;PREX1;PTPN6;PTPRJ;RGS2;RGS3;BMP4;SORL1;CBL;HYAL2;SOCS3;GMFG
	GO:0046486	glycerolipid metabolic process	38	0.000258871	0.00456651	SERINC3;ABHD2;CHKA;CPT1A;CSF1R;PHOSPHO1;HBEGF;EREG;FABP4;INPP5F;SIRT1;PIK3R5;ABHD12;PIGW;INPP5D;LCAT;ABHD5;INPP5K;PIK3CD;PLA2G4A;PLAUR;PLCG2;PLD1;PLEK;APOBR;GPCPD1;SLC44A2;MPPE1;VAV1;MBOAT7;PLBD1;GPAT3;DGAT1;CDS2;CD80;CD86;PGS1;LPGAT1
	GO:1903531	negative regulation of secretion by cell	21	0.000264382	0.00465346	NLRP3;FN1;SIRT1;C5AR2;RABGEF1;HMOX1;IL1B;INHBA;NOTCH1;OSM;SRGN;PTGER4;TNF;UCP2;SLC30A1;IL1R2;RHBDF2;ZC3H12A;MIDN;RSAD2;NLRP12
	GO:0070509	calcium ion import	20	0.000264937	0.00465346	CORO1A;CYBA;DDIT3;DIAPH1;PTK2B;LGALS3;ATP2A2;TRPV2;PLCG2;MCUB;MCOLN1;PTPN6;BAX;CCL2;SRI;STC1;TGFB1;SLC30A1;CACNB2;CAPN3
	GO:0031503	protein complex localization	15	0.000270688	0.00474429	NLRP3;CYLD;IL1B;NFKBIA;C8orf4;PTGS2;BCL3;TLR2;TLR4;TNF;ZC3H12A;IL18R1;SPHK1;NLRP12;KLHL21
	GO:0072376	protein activation cascade	13	0.000277497	0.00484289	MASP2;VSIG4;CR2;A2M;FCN2;C5AR2;SERPINC1;C1RL;CFP;C1QA;C1QB;C1QC;C5AR1
	GO:1902106	negative regulation of leukocyte differentiation	13	0.000277497	0.00484289	TRIB1;RC3H1;CYLD;KIAA0922;IL4R;INHBA;INPP5D;IRF1;BMP4;TLR4;C1QC;NFKBID;CD74
	GO:0034284	response to monosaccharide	22	0.000281638	0.00489428	TXNIP;CYBA;ERN1;PTK2B;SIRT1;HNF4A;ICAM1;LDHA;LGALS1;POLG;PTGS2;SLC26A6;SRI;STAR;TGFB1;TGFBR2;THBS1;TIAM1;UCP2;SESN2;NR1D1;C2CD2L
	GO:0035966	response to topologically incorrect protein	22	0.000281638	0.00489428	HSPH1;DNAJB4;CREBRF;DDIT3;ERN1;ATF6;PPP1R15A;POMT2;HSPA5;HSPA8;DNAJB1;ATF3;RNF121;BAX;CCL2;SDF2;THBS1;MANF;DERL1;RHBDD1;EDEM1;HERPUD1
	GO:0031667	response to nutrient levels	38	0.000286422	0.00496687	CDKN1A;SLC25A25;CYBA;CYBB;DDIT3;ABCA1;F5;CHSY1;SIRT1;HMOX1;HSPA5;HSPA8;ICAM1;JUN;LDHA;CYTB;SERPINC1;ATF3;ATP2B1;OXT;PDK4;PMAIP1;SLC38A2;POR;PPARG;PTGS2;STAR;STC1;TGFB1;TGFBR2;KLF10;UCP2;ZFP36;ATG9A;ZC3H12A;PPM1D;CBL;FNIP1
	GO:0002455	humoral immune response mediated by circulating immunoglobulin	9	0.000290978	0.00501401	MASP2;CR2;C1RL;PTPN6;BCL3;C1QA;TNF;C1QB;C1QC
	GO:0032648	regulation of interferon-beta production	9	0.000290978	0.00501401	IFNAR1;IRF1;TLR8;REL;RELB;IFIH1;TLR2;TLR4;NLRX1
	GO:2000107	negative regulation of leukocyte apoptotic process	9	0.000290978	0.00501401	MERTK;EFNA1;FCER1G;HCLS1;AXL;SLC46A2;BMP4;HSH2D;CD74
	GO:0045428	regulation of nitric oxide biosynthetic process	10	0.000292935	0.00502657	AIF1;PTK2B;ICAM1;IL1B;ITGB2;PTGS2;PTX3;TLR4;TNF;ZC3H12A
	GO:0046637	regulation of alpha-beta T cell differentiation	10	0.000292935	0.00502657	NLRP3;RC3H1;NCKAP1L;IL4R;PRDM1;SYK;TGFBR2;CD83;CD80;CD86
	GO:0045862	positive regulation of proteolysis	35	0.000294674	0.00504583	TANK;TRIB1;ARL6IP5;CTSC;RNF139;NLRP3;OSBPL7;PLK3;CTSH;PTK2B;NLRP1;FN1;SIRT1;RNF19A;FAS;IL1B;MEFV;MMP14;FURIN;PMAIP1;PPARG;AKIRIN2;PSEN1;SMURF1;BAX;S100A8;S100A9;TNF;TNFRSF1B;ZC3H12A;CAPN3;PICALM;RHBDD1;NLRP12;HERPUD1
	GO:0070838	divalent metal ion transport	39	0.000301036	0.00514401	CALCRL;CORO1A;SLC25A25;CCR1;CYBA;DDIT3;DIAPH1;PTK2B;DENND5A;SLC40A1;ICAM1;KCNJ2;LGALS3;ARRB2;ATP2A2;ATP2B1;OPRL1;TRPV2;PDE4B;INPP5K;PLCG2;MCUB;PSEN1;MCOLN1;PTGS2;PTPN6;BAX;SELENOK;CCL2;SLC11A1;SRI;STC1;TF;TGFB1;SLC30A1;CACNB2;SLC8B1;ORAI2;CAPN3
	GO:0038093	Fc receptor signaling pathway	22	0.000304276	0.00518853	FCER1G;FCGR1A;FCGRT;FOS;CLEC4E;RAPGEF1;HCK;NCKAP1L;CLEC4D;JUN;LCP2;NFKB1;NFKBIA;PLCG2;ACTB;SYK;BTK;VAV1;WAS;WIPF1;LAT2;NR4A3
	GO:2001242	regulation of intrinsic apoptotic signaling pathway	19	0.000311809	0.00530593	HSPH1;SERINC3;CYLD;DDIT3;SIRT1;ZNF385A;MCL1;MMP9;PLAUR;PMAIP1;BAX;S100A8;S100A9;SIAH1;SKIL;ARHGEF2;CD44;HERPUD1;CD74
	GO:0060333	interferon-gamma-mediated signaling pathway	13	0.000314795	0.00534563	IRF9;IFI30;FCGR1A;HCK;HLA-DRA;ICAM1;IFNGR1;IRF1;MT2A;PPARG;PTAFR;SOCS3;CD44
	GO:0002260	lymphocyte homeostasis	11	0.000319429	0.00539961	CORO1A;RC3H1;SLC40A1;NCKAP1L;FAS;PMAIP1;SLC46A2;BAX;SKIL;TGFB1;CD74
	GO:0032729	positive regulation of interferon-gamma production	11	0.000319429	0.00539961	SLAMF6;IFNAR1;IL1B;TLR8;PDE4B;BCL3;SLC11A1;TLR4;TNF;IL18R1;CD14
	GO:1902930	regulation of alcohol biosynthetic process	8	0.000319952	0.00539961	PTK2B;IL1B;NFKB1;PLEK;POR;PTAFR;TNF;ABCG1
	GO:0032373	positive regulation of sterol transport	6	0.000326343	0.00546241	ABCA7;ABCA1;SIRT1;LRP1;NFKBIA;ABCG1
	GO:0032376	positive regulation of cholesterol transport	6	0.000326343	0.00546241	ABCA7;ABCA1;SIRT1;LRP1;NFKBIA;ABCG1
	GO:0042832	defense response to protozoan	6	0.000326343	0.00546241	LYST;CCDC88B;IL4R;BCL3;CLEC7A;SLC11A1
	GO:0070168	negative regulation of biomineral tissue development	6	0.000326343	0.00546241	CCR1;ECM1;PTK2B;GATA1;BCOR;SRGN
	GO:0006644	phospholipid metabolic process	39	0.000331926	0.00554452	SERINC3;CHKA;CSF1R;FITM1;PHOSPHO1;HBEGF;EREG;PTK2B;INPP5F;PIK3R5;SGMS1;ABHD12;PIGW;INPP5D;LCAT;ABHD5;INPP5K;PIK3CD;PLA2G4A;PLAUR;PLCB2;PLCD1;PLCG2;PLD1;PLEK;SMPD3;GPCPD1;SLC44A2;MPPE1;TGFB1;VAV1;MBOAT7;PLBD1;GPAT3;CDS2;CD80;CD86;PGS1;LPGAT1
	GO:0070374	positive regulation of ERK1 and ERK2 cascade	21	0.000336373	0.00560205	ABCA7;GPNMB;CCR1;CSF1R;GPR183;PTK2B;C5AR2;RAPGEF1;ICAM1;JUN;ARRB2;ATP6AP1;TREM2;CCL2;BMP4;TGFB1;TLR4;TNF;C5AR1;CD44;CD74
	GO:0016485	protein processing	26	0.000336739	0.00560205	ATP6AP2;RNF139;CPXM2;CPM;CTSH;CTSS;CTSZ;AEBP1;ECE1;A2M;C5AR2;BIRC3;MMP14;FURIN;SERPINE1;CFP;SRGN;LGMN;PSEN1;THBS1;TMPRSS2;C5AR1;IL1R2;RHBDF2;RHBDD1;ADAMTS2
	GO:0051604	protein maturation	28	0.000356473	0.00591833	ATP6AP2;RNF139;CPXM2;CPM;CTSH;CTSS;CTSZ;AEBP1;ECE1;A2M;C5AR2;BIRC3;MMP14;FURIN;SERPINE1;CFP;SRGN;LGMN;PSEN1;SORL1;THBS1;TMPRSS2;C5AR1;IL1R2;RHBDF2;TSPAN14;RHBDD1;ADAMTS2
	GO:0033673	negative regulation of kinase activity	27	0.000359319	0.00594818	TRIB1;CDKN1A;RGS14;IRAK3;DUSP10;GADD45A;DUSP1;DUSP6;FABP4;SIRT1;CORO1C;IL1B;INPP5K;ERRFI1;PSEN1;PREX1;PTPN6;PTPRJ;RGS2;RGS3;BMP4;SORL1;CBL;HYAL2;MIDN;SOCS3;GMFG
	GO:0010876	lipid localization	34	0.000359725	0.00594818	ABCA7;CHKA;OSBPL7;CPT1A;FITM1;ABCA1;PLA2R1;ATP11B;SIRT1;LRP10;GM2A;IL1B;INHBA;LCAT;LRP1;MSR1;NFKB1;NFKBIA;OXT;ABHD5;ENPP1;PLA2G4A;PPARG;APOBR;PSAP;SOAT1;SORL1;STAR;SYK;THBS1;TNF;ZC3H12A;DGAT1;ABCG1
	GO:0072511	divalent inorganic cation transport	39	0.000365619	0.00603346	CALCRL;CORO1A;SLC25A25;CCR1;CYBA;DDIT3;DIAPH1;PTK2B;DENND5A;SLC40A1;ICAM1;KCNJ2;LGALS3;ARRB2;ATP2A2;ATP2B1;OPRL1;TRPV2;PDE4B;INPP5K;PLCG2;MCUB;PSEN1;MCOLN1;PTGS2;PTPN6;BAX;SELENOK;CCL2;SLC11A1;SRI;STC1;TF;TGFB1;SLC30A1;CACNB2;SLC8B1;ORAI2;CAPN3
	GO:0032637	interleukin-8 production	11	0.000370019	0.00608891	DDIT3;C5AR2;IL1B;SERPINE1;TLR8;BCL3;TLR2;TLR4;TNF;HYAL2;CD58
	GO:2000377	regulation of reactive oxygen species metabolic process	19	0.000370467	0.00608891	CDKN1A;CYBA;GADD45A;AIF1;PTK2B;SIRT1;ICAM1;IL1B;ITGB2;PTGS2;PTX3;SYK;TGFB1;TGFBR2;THBS1;TLR4;TNF;ACOD1;ZC3H12A
	GO:0050709	negative regulation of protein secretion	15	0.000374485	0.0061426	NLRP3;FN1;C5AR2;RABGEF1;IL1B;SRGN;PTGER4;TNF;UCP2;IL1R2;RHBDF2;ZC3H12A;MIDN;RSAD2;NLRP12
	GO:0046777	protein autophosphorylation	25	0.000382158	0.00625593	GPNMB;IRAK3;CLK1;CSF1R;ENG;ERN1;PTK2B;FES;ABL2;MKNK2;HCK;JUN;MAP3K3;ENPP1;ERRFI1;CLK4;STK10;SYK;BTK;MKNK1;IQGAP1;NLRP12;MAPKAPK2;STK17B;RASSF2
	GO:0006874	cellular calcium ion homeostasis	37	0.000386164	0.00630888	CORO1A;CCR1;CYBA;DDIT3;DIAPH1;S1PR1;PTK2B;ABL2;C5AR2;GNA15;ATP2A2;ATP2B1;OPRL1;OXT;PLCG2;MCUB;PSEN1;ATP13A1;MCOLN1;PTGER2;PTGER4;PTPN6;BAX;SELENOK;HRH4;SRI;STC1;TGFB1;TGM2;C5AR1;SLC30A1;CXCR4;SLC8B1;CAPN3;GPR65;S1PR4;HERPUD1
	GO:0032872	regulation of stress-activated MAPK cascade	23	0.000395269	0.00643884	TLR6;ARL6IP5;HSPH1;DUSP10;DAXX;GADD45A;AGER;ERN1;PTK2B;RAPGEF1;HGF;IL1A;IL1B;LTBR;MAP3K3;HACD3;SYK;TIAM1;TLR4;TNF;ZC3H12A;RASSF2;ZEB2
	GO:0050702	interleukin-1 beta secretion	8	0.000395692	0.00643884	TLR6;NLRP3;ABCA1;NLRP1;IFNAR1;TLR4;ZC3H12A;NLRP12
	GO:0010038	response to metal ion	31	0.000399497	0.00648587	RASGRP2;TXNIP;CYBB;DUSP1;FABP4;PTK2B;HAAO;FOS;GDI1;SLC40A1;HMOX1;HSPA5;ICAM1;FAS;IL1A;JUN;JUNB;MEF2A;MT2A;CYTB;PTGS2;S100A8;STAR;TF;THBS1;C1QA;SLC30A1;CAPN3;IQGAP1;CD14;CD86
	GO:0002828	regulation of type 2 immune response	7	0.000400959	0.00648587	NLRP3;ECM1;IL4R;STAT6;RSAD2;CD86;CD74
	GO:0043516	regulation of DNA damage response, signal transduction by p53 class mediator	7	0.000400959	0.00648587	DDX5;PLA2R1;SIRT1;ZNF385A;PMAIP1;CD44;CD74
	GO:1903036	positive regulation of response to wounding	10	0.000406145	0.0065439	HBEGF;SERPINE1;PLEK;S100A9;SELP;TGFBR2;THBD;THBS1;TLR4;CAPN3
	GO:2001244	positive regulation of intrinsic apoptotic signaling pathway	10	0.000406145	0.0065439	SERINC3;DDIT3;SIRT1;MCL1;PMAIP1;BAX;S100A8;S100A9;SIAH1;SKIL
	GO:0051222	positive regulation of protein transport	41	0.000412831	0.00663855	NLRP3;PLK3;CSF1R;CTSK;SCAMP5;NLRP1;FLNA;SIRT1;CLEC5A;B3GAT3;CLEC4E;HCLS1;IFNAR1;IL1A;IL1B;IL1RAP;IL4R;ITGAX;LRP1;C8orf4;PTGER4;PTGS2;BMP4;SORL1;SRI;SYK;TGFB1;TLR2;TLR4;TNF;PRR5L;WLS;ZC3H12A;HYAL2;IL18R1;SPHK1;NLRP12;CD14;CD58;EDEM1;C2CD2L
	GO:0030301	cholesterol transport	12	0.00042303	0.0067802	ABCA7;ABCA1;SIRT1;LCAT;LRP1;MSR1;NFKB1;NFKBIA;PPARG;SOAT1;STAR;ABCG1
	GO:0070302	regulation of stress-activated protein kinase signaling cascade	23	0.000424547	0.0067802	TLR6;ARL6IP5;HSPH1;DUSP10;DAXX;GADD45A;AGER;ERN1;PTK2B;RAPGEF1;HGF;IL1A;IL1B;LTBR;MAP3K3;HACD3;SYK;TIAM1;TLR4;TNF;ZC3H12A;RASSF2;ZEB2
	GO:0010810	regulation of cell-substrate adhesion	21	0.000424953	0.0067802	CSF1;CCDC80;DMP1;UNC13D;PTK2B;FLNA;FN1;CORO1C;ITGA5;LGALS1;MMP14;NINJ1;NOTCH1;SERPINE1;PLAU;PREX1;PTPRJ;PLEKHA2;SDC4;THBS1;IQGAP1
	GO:0060348	bone development	21	0.000424953	0.0067802	SEMA4D;PHOSPHO1;ASXL1;TAPT1;ENG;CHSY1;ZNF385A;ANKRD11;MMP14;NAB1;ATP6AP1;POR;PTGER4;PTPN6;RARG;BMP4;STC1;TAL1;TGFB1;TGFBR2;TYROBP
	GO:0030307	positive regulation of cell growth	19	0.000438492	0.0069826	SEMA4D;TWF2;ZFYVE27;CPNE9;CYBA;HBEGF;PTK2B;FN1;MMP14;TNFRSF12A;TRPV2;SMURF1;CXCL16;RPS6KA1;S100A8;S100A9;ADAM17;DDX39B;SPHK1
	GO:0007035	vacuolar acidification	6	0.000445427	0.00703827	TCIRG1;DMXL2;ATP6V0D2;ATP6V0B;ATP6V0A1;SLC11A1
	GO:0010874	regulation of cholesterol efflux	6	0.000445427	0.00703827	ABCA7;ABCA1;SIRT1;LRP1;NFKBIA;ABCG1
	GO:0036499	PERK-mediated unfolded protein response	6	0.000445427	0.00703827	DDIT3;PPP1R15A;HSPA5;ATF3;CCL2;HERPUD1
	GO:0071677	positive regulation of mononuclear cell migration	6	0.000445427	0.00703827	CCR1;AIF1;LGALS3;SERPINE1;TGFB1;TNF
	GO:0030193	regulation of blood coagulation	13	0.000453332	0.00713563	STXBP5;FCER1G;SERPINC1;SERPINE1;PLAU;PLAUR;PLEK;S100A9;SELP;SYK;THBD;THBS1;TLR4
	GO:1900046	regulation of hemostasis	13	0.000453332	0.00713563	STXBP5;FCER1G;SERPINC1;SERPINE1;PLAU;PLAUR;PLEK;S100A9;SELP;SYK;THBD;THBS1;TLR4
	GO:1901215	negative regulation of neuron death	21	0.000458689	0.00720609	GPNMB;CORO1A;AGAP2;PTK2B;SIRT1;HMOX1;JUN;LRP1;NAIP;AXL;LGMN;PSEN1;BAX;REL;CCL2;SORL1;STAR;C5AR1;BTG2;NR4A3;TMEM259
	GO:0002291	T cell activation via T cell receptor contact with antigen bound to MHC molecule on antigen presenting cell	4	0.000462641	0.00724038	ICAM1;ITGAL;LGALS3;APBB1IP
	GO:0072672	neutrophil extravasation	4	0.000462641	0.00724038	JAML;IL1A;PIK3CD;TREM1
	GO:0045926	negative regulation of growth	25	0.000466519	0.00728232	CDKN1A;SEMA4D;NAIF1;SIRT1;OSGIN1;HNF4A;IFRD1;INHBA;MT2A;ENPP1;PPARG;LGMN;SEMA6A;PTPRJ;SIPA1;BMP4;BTG1;TGFB1;TGFBR2;TNF;SESN2;PPP1R9B;HYAL2;SQSTM1;CDA
	GO:0032386	regulation of intracellular transport	44	0.000467101	0.00728232	CDKN1A;RGS19;RNF139;NLRP3;PLK3;CTSK;CYLD;UNC13D;FCER1G;FES;FLNA;SIRT1;B3GAT3;GDI1;AKAP8L;RABGEF1;HCLS1;HMOX1;IL1B;IL4R;ITGAX;LCP1;NFKBIA;NFKBIE;ATP2A2;INPP5K;C8orf4;PTGS2;BCL3;BMP4;SORL1;SRI;SYK;TGFB1;TLR2;TLR4;TNF;PRR5L;ZC3H12A;HYAL2;IL18R1;SPHK1;NLRP12;EDEM1
	GO:0015918	sterol transport	12	0.00048099	0.0074846	ABCA7;ABCA1;SIRT1;LCAT;LRP1;MSR1;NFKB1;NFKBIA;PPARG;SOAT1;STAR;ABCG1
	GO:0097300	programmed necrotic cell death	8	0.000485383	0.00753863	CYLD;BIRC3;FAS;BAX;TLR4;TNF;ARHGEF2;CD14
	GO:0050851	antigen receptor-mediated signaling pathway	23	0.000488843	0.007578	CMTM3;RC3H1;NFAM1;CYLD;NCKAP1L;HLA-DRA;INPP5D;LCP2;LGALS3;NFKB1;NFKBIA;PDE4B;PIK3CD;PLCG2;PSEN1;PTPN6;PTPRJ;BAX;SYK;BTK;WAS;LAT2;KLHL6
	GO:0046330	positive regulation of JNK cascade	16	0.00049234	0.00761777	TLR6;DAXX;GADD45A;AGER;ERN1;PTK2B;IL1A;IL1B;LTBR;HACD3;SYK;TIAM1;TLR4;TNF;RASSF2;ZEB2
	GO:0006816	calcium ion transport	35	0.000494725	0.00764023	CALCRL;CORO1A;SLC25A25;CCR1;CYBA;DDIT3;DIAPH1;PTK2B;DENND5A;ICAM1;LGALS3;ARRB2;ATP2A2;ATP2B1;OPRL1;TRPV2;PDE4B;INPP5K;PLCG2;MCUB;PSEN1;MCOLN1;PTGS2;PTPN6;BAX;SELENOK;CCL2;SRI;STC1;TGFB1;SLC30A1;CACNB2;SLC8B1;ORAI2;CAPN3
	GO:0060443	mammary gland morphogenesis	9	0.000501437	0.0077293	CSF1;CSF1R;ELF3;AREG;BAX;BMP4;STAT6;TGFB1;TGFBR2
	GO:0006986	response to unfolded protein	20	0.000508669	0.00780839	HSPH1;DNAJB4;CREBRF;DDIT3;ERN1;ATF6;PPP1R15A;HSPA5;HSPA8;DNAJB1;ATF3;RNF121;BAX;CCL2;THBS1;MANF;DERL1;RHBDD1;EDEM1;HERPUD1
	GO:0031099	regeneration	20	0.000508669	0.00780839	CDKN1A;INPP5F;HGF;HMOX1;IFRD1;JUN;LCP1;CYTB;NFKBIA;NINJ1;NOTCH1;PPARG;AXL;PTPN12;TGFB1;TGFBR2;C5AR1;UCP2;NR4A3;CAPN3
	GO:1903409	reactive oxygen species biosynthetic process	13	0.000509714	0.00780839	CYBA;CYBB;AIF1;PTK2B;SIRT1;ICAM1;IL1B;ITGB2;PTGS2;PTX3;TLR4;TNF;ZC3H12A
	GO:0042036	negative regulation of cytokine biosynthetic process	7	0.000510384	0.00780839	INHBA;INPP5D;NFKB1;ERRFI1;BCL3;ZFP36;NLRP12
	GO:0010975	regulation of neuron projection development	38	0.000514053	0.00782234	PLXNC1;SEMA4D;TWF2;ZFYVE27;CPNE9;DBN1;DPYSL2;EFNA1;PTK2B;FES;INPP5F;RAP1GAP2;FN1;SIRT1;GDI1;ABL2;RAPGEF1;HGF;HSPA5;IFRD1;IL1RAP;LGALS1;LRP1;OMG;ASAP1;TNFRSF12A;TRPV2;NLGN3;PSEN1;SMURF1;SEMA6A;PREX1;SKIL;TIAM1;VIM;SSH2;IQGAP1;ZEB2
	GO:0010952	positive regulation of peptidase activity	19	0.000517095	0.00782234	TANK;ARL6IP5;NLRP3;CTSH;NLRP1;FN1;SIRT1;FAS;MEFV;MMP14;PMAIP1;PPARG;AKIRIN2;BAX;S100A8;S100A9;TNF;PICALM;NLRP12
	GO:0002688	regulation of leukocyte chemotaxis	14	0.000517985	0.00782234	CCR1;CSF1;AIF1;PTK2B;C5AR2;NCKAP1L;IL6R;SERPINE1;CCL2;GPSM3;ADAM17;THBS1;C5AR1;CD74
	GO:0006885	regulation of pH	14	0.000517985	0.00782234	TCIRG1;SLC26A8;DMXL2;SLC9A8;RAB38;ATP6V0D2;MAFG;PDK4;ATP6V0B;ATP6V0A1;ATP6AP1;SLC26A6;SLC4A2;SLC11A1
	GO:0030218	erythrocyte differentiation	14	0.000517985	0.00782234	TRIM10;IKZF1;DNASE2;GATA1;HCLS1;NCKAP1L;INHBA;INPP5D;KMT2E;BMP4;SPI1;TAL1;ZFP36;ISG15
	GO:0090279	regulation of calcium ion import	14	0.000517985	0.00782234	CORO1A;CYBA;DIAPH1;PTK2B;LGALS3;TRPV2;PTPN6;BAX;CCL2;SRI;STC1;TGFB1;SLC30A1;CAPN3
	GO:2000117	negative regulation of cysteine-type endopeptidase activity	14	0.000517985	0.00782234	TNFAIP8;HGF;BIRC3;ARRB2;MMP9;NAIP;PLAUR;POR;RPS6KA1;MICAL1;THBS1;CD44;FNIP1;HERPUD1
	GO:0071417	cellular response to organonitrogen compound	43	0.000520356	0.00784368	HDAC5;TCIRG1;RAB31;CYBA;CYBB;DIAPH1;AIF1;SIRT1;ATP6V0D2;RAPGEF1;HSPA5;ICAM1;IL1B;NFKB1;PDE3B;PDE4B;PDK4;ENPP1;INPP5K;ATP6V0B;ATP6V0A1;ATP6AP1;ERRFI1;TREM2;POR;PPARG;PTAFR;PTGS2;PTPRE;SLC26A6;STAR;STC1;ZEB1;TGFB1;KLF10;TNF;UCP2;NR4A3;SESN2;KLF11;PPP1R9B;SOCS3;ARHGEF2
	GO:1904950	negative regulation of establishment of protein localization	23	0.000524068	0.0078851	HSPH1;NLRP3;CYLD;FN1;GDI1;C5AR2;RABGEF1;IL1B;NFKBIA;NFKBIE;INPP5K;SRGN;PTGER4;TMBIM1;SRI;TNF;UCP2;IL1R2;RHBDF2;ZC3H12A;MIDN;RSAD2;NLRP12
	GO:0048511	rhythmic process	31	0.000527547	0.00792288	CLDN4;CPT1A;DDX5;EGR2;EGR3;EREG;SIRT1;NOCT;ICAM1;ID3;FAS;INHBA;JUN;LFNG;ARRB2;MMP14;MMP19;NAGLU;NFIL3;NFKB2;OPRL1;SERPINE1;PPARG;AXL;BAX;RELB;STAR;KLF10;SGPL1;NR1D1;KMT2B
	GO:0042063	gliogenesis	26	0.000528599	0.00792414	DUSP10;CSF1;AGER;GPR183;EGR2;PTK2B;SUN2;DLL1;AREG;MMP14;NAB1;NOTCH1;PLAG1;NLGN3;PPARG;S100A8;S100A9;CCL2;TAL1;TGFB1;TIAM1;TLR2;TLR4;VIM;CXCR4;MBOAT7
	GO:0042770	signal transduction in response to DNA damage	16	0.000541455	0.00810203	CDKN1A;PLK3;GADD45A;DDX5;ARID3A;PLA2R1;SIRT1;ZNF385A;PMAIP1;BAX;BCL3;BTG2;SESN2;TNKS1BP1;CD44;CD74
	GO:0045445	myoblast differentiation	12	0.000545493	0.00814756	DDIT3;DLL1;ID3;IFRD1;LGALS1;NOTCH1;BMP4;BTG1;TGFB1;TNF;CAPN3;MAML1
	GO:0010934	macrophage cytokine production	5	0.00055485	0.00822726	IRAK3;SIRT1;TGFB1;TLR4;CD74
	GO:0032691	negative regulation of interleukin-1 beta production	5	0.00055485	0.00822726	NLRP3;ARRB2;MEFV;ERRFI1;ZC3H12A
	GO:0032695	negative regulation of interleukin-12 production	5	0.00055485	0.00822726	IRAK3;ARRB2;MEFV;NFKB1;THBS1
	GO:0097067	cellular response to thyroid hormone stimulus	5	0.00055485	0.00822726	CTSB;CTSH;CTSL;CTSS;GATA1
	GO:0031214	biomineral tissue development	17	0.000558635	0.00826841	GPNMB;CCR1;PHOSPHO1;DMP1;ECM1;S1PR1;PTK2B;SBNO2;GATA1;ENPP1;BCOR;SRGN;PTGS2;BMP4;TGFB1;KLF10;ISG15
	GO:0002440	production of molecular mediator of immune response	19	0.000560773	0.00828507	IRAK3;NLRP3;FCER1G;SIRT1;GALNT2;HMOX1;FAS;IL4R;TREM1;SLC11A1;STAT6;BTK;TGFB1;TLR2;TLR4;TNF;NR4A3;RSAD2;CD74
	GO:0002705	positive regulation of leukocyte mediated immunity	13	0.000571918	0.0084345	NLRP3;SLAMF6;FCER1G;IL1B;IL4R;PTAFR;STAT6;SYK;BTK;TGFB1;TNF;VAV1;RSAD2
	GO:0045185	maintenance of protein location	14	0.000576437	0.00848586	TWF2;DBN1;FLNA;MORC3;SUN2;HSPA5;NFKBIA;NFKBIE;SRGN;BCL3;SORL1;SRI;SCIN;NLRP12
	GO:0031952	regulation of protein autophosphorylation	8	0.000590862	0.00863171	GPNMB;ENG;JUN;ENPP1;ERRFI1;IQGAP1;NLRP12;RASSF2
	GO:0048536	spleen development	8	0.000590862	0.00863171	RC3H1;SLC40A1;FAS;JARID2;NFKB2;TET2;BCL3;ADAM17
	GO:0032651	regulation of interleukin-1 beta production	9	0.000594505	0.00863171	NLRP3;NLRP1;IFNAR1;ARRB2;MEFV;ERRFI1;ZC3H12A;SPHK1;NLRP12
	GO:0045661	regulation of myoblast differentiation	9	0.000594505	0.00863171	DDIT3;DLL1;ID3;NOTCH1;BMP4;BTG1;TGFB1;TNF;CAPN3
	GO:0033135	regulation of peptidyl-serine phosphorylation	16	0.000594709	0.00863171	INPP5F;PPP1R15A;HCLS1;HGF;ARRB2;OSM;INPP5K;DDIT4;BAX;TGFB1;TNF;BCAR3;DOCK7;CD44;FNIP1;RASSF2
	GO:0001562	response to protozoan	6	0.000595836	0.00863171	LYST;CCDC88B;IL4R;BCL3;CLEC7A;SLC11A1
	GO:0009595	detection of biotic stimulus	6	0.000595836	0.00863171	TLR6;NLRP3;TREM2;TLR1;TLR2;TLR4
	GO:0032469	endoplasmic reticulum calcium ion homeostasis	6	0.000595836	0.00863171	ATP2A2;PSEN1;BAX;SELENOK;TGM2;HERPUD1
	GO:0042094	interleukin-2 biosynthetic process	6	0.000595836	0.00863171	IL1A;IL1B;IL1RAP;ZFP36;CD80;CD86
	GO:1901655	cellular response to ketone	12	0.000617113	0.00892415	ELK1;SIRT1;ICAM1;ATP2B1;ERRFI1;DDIT4;PPARG;PTGER2;PTGER4;STAR;TGFB1;ACOD1
	GO:0030004	cellular monovalent inorganic cation homeostasis	15	0.000623378	0.00898301	TCIRG1;SLC26A8;DMXL2;SLC9A8;RAB38;ATP6V0D2;KCNJ2;MAFG;ATP1B3;ATP6V0B;ATP6V0A1;SGK1;SLC26A6;SLC4A2;SLC11A1
	GO:0032963	collagen metabolic process	15	0.000623378	0.00898301	CTSB;CTSK;CTSL;CTSS;ENG;ITGB1;MMP9;MMP14;MMP19;FURIN;ERRFI1;PPARG;BMP4;TGFB1;ADAMTS2
	GO:0051170	nuclear import	29	0.00062997	0.00906205	CDKN1A;RGS19;TXNIP;NLRP3;CYLD;FLNA;SIRT1;HCLS1;IL1B;JUN;KPNA3;NFKBIA;NFKBIE;C8orf4;PTGS2;BCL3;BMP4;SLC11A1;SRI;SYK;TGFB1;TLR2;TLR4;TNF;ZC3H12A;HYAL2;IL18R1;SPHK1;NLRP12
	GO:0002244	hematopoietic progenitor cell differentiation	14	0.000640394	0.00911064	INHBA;NOTCH1;PLEK;TET2;SMPD3;PSEN1;PTPN6;BMP4;SPI1;TAL1;TGFB1;KCNAB2;HYAL2;FNIP1
	GO:0017015	regulation of transforming growth factor beta receptor signaling pathway	14	0.000640394	0.00911064	LRG1;ENG;HTRA4;SIRT1;HSPA5;CHST11;HTRA1;SMURF1;SKIL;ADAM17;ZEB1;TGFB1;TGFBR2;THBS1
	GO:0071347	cellular response to interleukin-1	13	0.000640413	0.00911064	TANK;IRAK3;RC3H1;ICAM1;IL1A;IL1RN;IRAK2;NFKB1;CCL2;ACOD1;IL1R2;ZC3H12A;HYAL2
	GO:1901184	regulation of ERBB signaling pathway	13	0.000640413	0.00911064	ARAP1;EREG;SH3KBP1;MMP9;PLAUR;ERRFI1;LGMN;PSEN1;PTPN12;PTPRJ;ADAM17;RHBDF2;CBL
	GO:0001773	myeloid dendritic cell activation	7	0.000642314	0.00911064	LTBR;PSEN1;RELB;SPI1;TGFB1;TGFBR2;CD86
	GO:0010743	regulation of macrophage derived foam cell differentiation	7	0.000642314	0.00911064	CSF1;ABCA1;MSR1;NFKB1;NFKBIA;PPARG;ABCG1
	GO:1905517	macrophage migration	7	0.000642314	0.00911064	CSF1;PTK2B;LGALS3;MMP14;CCL2;THBS1;C5AR1
	GO:0032623	interleukin-2 production	10	0.000642406	0.00911064	VSIG4;IL1A;IL1B;IL1RAP;PDE4B;SLC11A1;ZFP36;CD83;CD80;CD86
	GO:0050714	positive regulation of protein secretion	23	0.000643366	0.00911064	NLRP3;CSF1R;SCAMP5;NLRP1;SIRT1;CLEC5A;CLEC4E;IFNAR1;IL1A;IL1B;IL1RAP;IL4R;PTGER4;SRI;SYK;TGFB1;TNF;WLS;HYAL2;NLRP12;CD14;CD58;C2CD2L
	GO:0071901	negative regulation of protein serine/threonine kinase activity	16	0.00065238	0.00922234	CDKN1A;RGS14;IRAK3;DUSP10;DUSP1;DUSP6;SIRT1;IL1B;INPP5K;PTPN6;PTPRJ;RGS2;RGS3;BMP4;SORL1;HYAL2
	GO:1904951	positive regulation of establishment of protein localization	44	0.000654686	0.00923897	NLRP3;PLK3;CSF1R;CTSK;SCAMP5;NLRP1;FLNA;SIRT1;CLEC5A;CLIP3;B3GAT3;CLEC4E;HCLS1;IFNAR1;IL1A;IL1B;IL1RAP;IL4R;ITGAX;ITGB1;LRP1;PMAIP1;C8orf4;PTGER4;PTGS2;BMP4;SORL1;SRI;SYK;TGFB1;TLR2;TLR4;TNF;PRR5L;WLS;ZC3H12A;HYAL2;IL18R1;SPHK1;NLRP12;CD14;CD58;EDEM1;C2CD2L
	GO:1901214	regulation of neuron death	27	0.000664006	0.00935437	GPNMB;CORO1A;AGAP2;DAXX;DDIT3;ELK1;PTK2B;SIRT1;HMOX1;JUN;LRP1;MCL1;NAIP;DDIT4;AXL;LGMN;PSEN1;BAX;REL;CCL2;SORL1;STAR;C5AR1;BTG2;NR4A3;PICALM;TMEM259
	GO:0055067	monovalent inorganic cation homeostasis	18	0.000666933	0.00937946	TCIRG1;SLC26A8;DMXL2;SLC9A8;RAB38;ATP6V0D2;KCNJ2;MAFG;ATP1B3;OXT;PDK4;ATP6V0B;ATP6V0A1;ATP6AP1;SGK1;SLC26A6;SLC4A2;SLC11A1
	GO:0010466	negative regulation of peptidase activity	25	0.000685412	0.00962281	ECM1;A2M;TNFAIP8;HGF;BIRC3;ITIH4;ARRB2;MMP9;SERPINC1;NAIP;FURIN;SERPINE1;PI3;PLAUR;POR;RENBP;RPS6KA1;MICAL1;SORL1;THBS1;TIMP2;PICALM;CD44;FNIP1;HERPUD1
	GO:0034113	heterotypic cell-cell adhesion	9	0.000701238	0.00982814	IL1B;IL1RN;ITGA5;ITGAX;ITGB1;ITGB2;TNF;CD44;CD58
	GO:1903844	regulation of cellular response to transforming growth factor beta stimulus	14	0.000710263	0.0099376	LRG1;ENG;HTRA4;SIRT1;HSPA5;CHST11;HTRA1;SMURF1;SKIL;ADAM17;ZEB1;TGFB1;TGFBR2;THBS1
	GO:0072678	T cell migration	8	0.000714104	0.0099743	GPR183;ECM1;S1PR1;AIF1;PIK3CD;CXCL16;CCL2;ADAM17
	GO:0055074	calcium ion homeostasis	37	0.000720454	0.0100459	CORO1A;CCR1;CYBA;DDIT3;DIAPH1;S1PR1;PTK2B;ABL2;C5AR2;GNA15;ATP2A2;ATP2B1;OPRL1;OXT;PLCG2;MCUB;PSEN1;ATP13A1;MCOLN1;PTGER2;PTGER4;PTPN6;BAX;SELENOK;HRH4;SRI;STC1;TGFB1;TGM2;C5AR1;SLC30A1;CXCR4;SLC8B1;CAPN3;GPR65;S1PR4;HERPUD1
	GO:0071248	cellular response to metal ion	17	0.000725997	0.0101059	RASGRP2;CYBB;FABP4;FOS;SLC40A1;HMOX1;HSPA5;FAS;JUN;JUNB;MEF2A;MT2A;STAR;TF;CAPN3;IQGAP1;CD86
	GO:0006970	response to osmotic stress	11	0.000735094	0.0101806	NFAT5;PLK3;PTK2B;CYTB;OXT;ERRFI1;BAX;RELB;TNF;CAPN3;ARHGEF2
	GO:0032088	negative regulation of NF-kappaB transcription factor activity	11	0.000735094	0.0101806	IRAK3;NLRP3;CYLD;SIRT1;IRAK2;ARRB2;NFKBIA;ACOD1;ZC3H12A;NFKBID;NLRP12
	GO:0070227	lymphocyte apoptotic process	11	0.000735094	0.0101806	EFNA1;FAS;LGALS3;SLC46A2;BAX;BMP4;BTK;NFKBID;HSH2D;FNIP1;CD74
	GO:0046660	female sex differentiation	15	0.00075653	0.0104598	MERTK;EREG;SIRT1;AMHR2;ICAM1;INHBA;LFNG;ARRB2;MMP14;MMP19;AXL;BAX;ARID5B;SGPL1;KMT2B
	GO:0051098	regulation of binding	30	0.000758022	0.0104628	HDAC5;TMC8;CYLD;DDIT3;AGER;SIRT1;GATA1;HMOX1;HSPA5;IFIT2;IFIT1;JUN;LFNG;LRPAP1;ARRB2;MFNG;MMP9;NFKBIA;PLAUR;PSEN1;BAX;BCL3;BMP4;SORL1;SRI;TGFB1;TIAM1;DERL1;DOT1L;HERPUD1
	GO:1900182	positive regulation of protein localization to nucleus	16	0.000782158	0.0107509	FLNA;HCLS1;IL1B;C8orf4;PTGS2;BMP4;TGFB1;TLR2;TLR4;TNF;ZC3H12A;SESN2;HYAL2;IL18R1;SPHK1;NLRP12
	GO:0045672	positive regulation of osteoclast differentiation	6	0.000782839	0.0107509	CCR1;CSF1;FOS;ATP6AP1;KLF10;TNF
	GO:0045940	positive regulation of steroid metabolic process	6	0.000782839	0.0107509	IL1B;POR;STAR;TNF;NR1D1;ABCG1
	GO:0002830	positive regulation of type 2 immune response	5	0.000796136	0.0108577	NLRP3;IL4R;RSAD2;CD86;CD74
	GO:0010878	cholesterol storage	5	0.000796136	0.0108577	ABCA1;MSR1;PPARG;SOAT1;ABCG1
	GO:0070391	response to lipoteichoic acid	4	0.000797842	0.0108577	TREM2;TLR2;TLR4;CD14
	GO:0071223	cellular response to lipoteichoic acid	4	0.000797842	0.0108577	TREM2;TLR2;TLR4;CD14
	GO:0050650	chondroitin sulfate proteoglycan biosynthetic process	7	0.000799898	0.0108577	VCAN;CHSY1;B3GAT3;CHST11;CHST15;CHPF2;CSGALNACT2
	GO:0050869	negative regulation of B cell activation	7	0.000799898	0.0108577	RC3H1;FAS;INHBA;INPP5D;PRDM1;SAMSN1;BTK
	GO:0070266	necroptotic process	7	0.000799898	0.0108577	CYLD;BIRC3;FAS;TLR4;TNF;ARHGEF2;CD14
	GO:0016042	lipid catabolic process	29	0.000831011	0.0112332	ABHD2;PLD4;CPT1A;PLBD2;FABP4;DAGLB;INPP5F;PLD3;ABHD12;GM2A;IL1B;LIPA;CYP4F3;NEU1;ABHD5;PDE3B;PLA2G4A;PLCB2;PLCD1;PLCG2;PLD1;SMPD3;GPCPD1;CRTC3;TNF;PLBD1;SESN2;SPHK1;SGPL1
	GO:0046824	positive regulation of nucleocytoplasmic transport	15	0.000831685	0.0112332	FLNA;HCLS1;IL1B;C8orf4;PTGS2;BMP4;TGFB1;TLR2;TLR4;TNF;ZC3H12A;HYAL2;IL18R1;SPHK1;NLRP12
	GO:0055076	transition metal ion homeostasis	15	0.000831685	0.0112332	TMC8;SLC40A1;HMOX1;MT2A;SLC25A37;S100A8;S100A9;SLC11A1;SRI;TF;SLC30A1;STEAP4;SFXN3;PICALM;HYAL2
	GO:0010951	negative regulation of endopeptidase activity	24	0.000834966	0.011259	A2M;TNFAIP8;HGF;BIRC3;ITIH4;ARRB2;MMP9;SERPINC1;NAIP;FURIN;SERPINE1;PI3;PLAUR;POR;RENBP;RPS6KA1;MICAL1;SORL1;THBS1;TIMP2;PICALM;CD44;FNIP1;HERPUD1
	GO:0007204	positive regulation of cytosolic calcium ion concentration	27	0.000838365	0.0112862	CORO1A;CCR1;CYBA;DDIT3;DIAPH1;S1PR1;PTK2B;ABL2;C5AR2;GNA15;OPRL1;OXT;PLCG2;MCOLN1;PTGER2;PTGER4;PTPN6;BAX;HRH4;SRI;TGFB1;TGM2;C5AR1;CXCR4;CAPN3;GPR65;S1PR4
	GO:0071385	cellular response to glucocorticoid stimulus	10	0.000855528	0.0114273	CREBRF;ICAM1;ND3;ATP2B1;ERRFI1;DDIT4;STAR;STC1;TGFB1;ZFP36
	GO:0015682	ferric iron transport	8	0.00085722	0.0114273	TCIRG1;ATP6V0D2;ATP6V0B;ATP6V0A1;ATP6AP1;MCOLN1;TF;STEAP4
	GO:0033628	regulation of cell adhesion mediated by integrin	8	0.00085722	0.0114273	EFNA1;NCKAP1L;SERPINE1;PDE3B;PLAU;PTPN6;SYK;FERMT3
	GO:0045646	regulation of erythrocyte differentiation	8	0.00085722	0.0114273	GATA1;NCKAP1L;INHBA;INPP5D;SPI1;TAL1;ZFP36;ISG15
	GO:0046638	positive regulation of alpha-beta T cell differentiation	8	0.00085722	0.0114273	NLRP3;NCKAP1L;IL4R;SYK;TGFBR2;CD83;CD80;CD86
	GO:0072512	trivalent inorganic cation transport	8	0.00085722	0.0114273	TCIRG1;ATP6V0D2;ATP6V0B;ATP6V0A1;ATP6AP1;MCOLN1;TF;STEAP4
	GO:0043524	negative regulation of neuron apoptotic process	17	0.000859973	0.0114453	CORO1A;AGAP2;PTK2B;SIRT1;HMOX1;JUN;LRP1;NAIP;AXL;LGMN;PSEN1;BAX;CCL2;STAR;C5AR1;BTG2;NR4A3
	GO:0009749	response to glucose	20	0.000862461	0.0114598	TXNIP;CYBA;ERN1;PTK2B;SIRT1;HNF4A;ICAM1;LDHA;LGALS1;POLG;SRI;STAR;TGFB1;TGFBR2;THBS1;TIAM1;UCP2;SESN2;NR1D1;C2CD2L
	GO:0001909	leukocyte mediated cytotoxicity	12	0.000880894	0.011648	CTSC;CORO1A;LYST;SLAMF6;CTSH;AGER;UNC13D;ICAM1;ARRB2;TREM1;PTPN6;VAV1
	GO:0002690	positive regulation of leukocyte chemotaxis	12	0.000880894	0.011648	CCR1;CSF1;AIF1;PTK2B;NCKAP1L;IL6R;SERPINE1;GPSM3;ADAM17;THBS1;C5AR1;CD74
	GO:0034340	response to type I interferon	12	0.000880894	0.011648	IRF9;IFIT2;IFIT1;IFIT3;IFNAR1;IFNAR2;IRF1;C19orf66;PTPN6;TRIM56;RSAD2;ISG15
	GO:0032507	maintenance of protein location in cell	13	0.000888742	0.0117328	TWF2;DBN1;FLNA;MORC3;SUN2;HSPA5;NFKBIA;NFKBIE;BCL3;SORL1;SRI;SCIN;NLRP12
	GO:0044089	positive regulation of cellular component biogenesis	40	0.000892084	0.0117553	TLR6;SEPT9;CORO1A;TWF2;ARAP1;TAPT1;PTK2B;FES;FHOD1;HCK;NCKAP1L;ICAM1;FAS;IL1RAP;JUN;LCP1;OXT;ASAP1;PLEK;PMAIP1;NLGN3;SMPD3;PTPRJ;BAX;RGS2;CLIP1;SDC4;TAL1;TGFB1;TLR4;TNF;VASP;WAS;WIPF1;VPS37B;GPR65;SCIN;IQGAP1;GMFG;FNIP1
	GO:0051402	neuron apoptotic process	23	0.000894941	0.0117553	CORO1A;AGAP2;DDIT3;PTK2B;NLRP1;SIRT1;HMOX1;HSPA5;FAS;JUN;LRP1;MCL1;NAIP;AXL;LGMN;PSEN1;BAX;CCL2;SIAH1;STAR;C5AR1;BTG2;NR4A3
	GO:0031669	cellular response to nutrient levels	19	0.000895786	0.0117553	CDKN1A;SIRT1;HMOX1;HSPA5;HSPA8;ICAM1;JUN;ATF3;ATP2B1;PDK4;PMAIP1;SLC38A2;PPARG;KLF10;UCP2;ZC3H12A;PPM1D;CBL;FNIP1
	GO:0007265	Ras protein signal transduction	31	0.000896191	0.0117553	RASGRP2;CDKN1A;RASSF1;RASGRP4;FGD4;CSF1;ABCA1;AIF1;TIAM2;GDI1;CYTH4;RABGEF1;RAPGEF1;ITGB1;JUN;MYO9B;HACD3;PLD1;PREX1;RASA2;ARAP3;TIAM1;TIMP2;VAV1;GPR65;SQSTM1;DGKI;ARHGEF2;MAPKAPK2;CYTH1;DENND4B
	GO:0033157	regulation of intracellular protein transport	34	0.000937966	0.0122836	CDKN1A;RGS19;NLRP3;PLK3;CTSK;CYLD;FLNA;SIRT1;B3GAT3;GDI1;HCLS1;IL1B;ITGAX;LCP1;NFKBIA;NFKBIE;INPP5K;C8orf4;PTGS2;BCL3;BMP4;SORL1;SRI;TGFB1;TLR2;TLR4;TNF;PRR5L;ZC3H12A;HYAL2;IL18R1;SPHK1;NLRP12;EDEM1
	GO:0009266	response to temperature stimulus	23	0.000954372	0.0124785	CDKN1A;HSPH1;DNAJB4;SIRT1;FOS;MYOF;METRNL;HMOX1;HSPA8;DNAJB1;IL1A;ARRB2;CYTB;NFKBIA;ATP2B1;OSM;TRPV2;PPARG;C8orf4;THBS1;MAPKAPK2;CD14;BAG3
	GO:0045670	regulation of osteoclast differentiation	10	0.00098206	0.01282	CCR1;CSF1;FOS;INPP5D;ATP6AP1;KLF10;TLR4;TNF;TYROBP;RASSF2
	GO:0071353	cellular response to interleukin-4	7	0.000986499	0.0128281	CORO1A;HSPA5;IL2RG;IL4R;MRC1;NFIL3;STAT6
	GO:0043500	muscle adaptation	12	0.000987376	0.0128281	CYBA;AIF1;INPP5F;HMOX1;IL1B;JARID2;MEF2A;ATP2A2;ERRFI1;RGS2;DDX39B;NR4A3
	GO:0070542	response to fatty acid	12	0.000987376	0.0128281	CPT1A;ID3;OXT;PDK4;PPARG;PTAFR;PTGER2;PTGER4;PTGS2;TLR2;UCP2;ZC3H12A
	GO:0071383	cellular response to steroid hormone stimulus	25	0.000988976	0.0128285	ABHD2;CREBRF;DAXX;DDX5;SIRT1;HNF4A;ICAM1;ARRB2;ND3;ATP2B1;ERRFI1;DDIT4;PPARG;PAQR5;KDM3A;RARG;BMP4;STAR;STC1;TGFB1;ACOD1;ZFP36;NR4A3;NR1D1;SAFB2
	GO:0002822	regulation of adaptive immune response based on somatic recombination of immune receptors built from immunoglobulin superfamily domains	15	0.00100109	0.0129446	NLRP3;RC3H1;AGER;FCER1G;IL1B;IL4R;PTPN6;SLC11A1;STAT6;BTK;TGFB1;TNF;WAS;RSAD2;CD80
	GO:0044259	multicellular organismal macromolecule metabolic process	15	0.00100109	0.0129446	CTSB;CTSK;CTSL;CTSS;ENG;ITGB1;MMP9;MMP14;MMP19;FURIN;ERRFI1;PPARG;BMP4;TGFB1;ADAMTS2
	GO:0046578	regulation of Ras protein signal transduction	22	0.00102014	0.0131379	RASGRP4;FGD4;CSF1;ABCA1;TIAM2;CYTH4;RABGEF1;RAPGEF1;ITGB1;MYO9B;PREX1;RASA2;ARAP3;TIAM1;TIMP2;VAV1;GPR65;SQSTM1;DGKI;ARHGEF2;CYTH1;DENND4B
	GO:0032480	negative regulation of type I interferon production	8	0.00102246	0.0131379	CYLD;HERC5;REL;RELB;IFIH1;ACOD1;NLRX1;ISG15
	GO:0043029	T cell homeostasis	8	0.00102246	0.0131379	CORO1A;RC3H1;NCKAP1L;FAS;PMAIP1;SLC46A2;BAX;TGFB1
	GO:2000514	regulation of CD4-positive, alpha-beta T cell activation	8	0.00102246	0.0131379	NLRP3;RC3H1;AGER;NCKAP1L;IL4R;CD83;CD80;CD86
	GO:0042692	muscle cell differentiation	33	0.00103916	0.0133315	HDAC5;DDIT3;ENG;EREG;KDM6B;SIRT1;DLL1;ID3;IFRD1;IL4R;ITGB1;LGALS1;ARRB2;MEF2A;MMP14;NOTCH1;ATP2A2;PLEKHO1;BMP4;BNIP2;ZEB1;BTG1;TGFB1;TNF;DDX39B;EPC1;CAPN3;MEGF10;QKI;GDF15;CD53;FAM65B;MAML1
	GO:0043434	response to peptide hormone	36	0.00105295	0.0134873	HDAC5;TCIRG1;RAB31;CYBA;CYBB;EGR2;EREG;SIRT1;ATP6V0D2;ICAM1;IL1B;AREG;CYTB;NFKB1;OXT;PDE3B;PDK4;ENPP1;INPP5K;ATP6V0B;ATP6V0A1;ATP6AP1;ERRFI1;POR;PPARG;PTPRE;STAR;BTG1;TGFB1;TLR2;UCP2;BTG2;NR4A3;SESN2;IQGAP1;SOCS3
	GO:0010811	positive regulation of cell-substrate adhesion	14	0.00105775	0.0135276	CSF1;CCDC80;DMP1;UNC13D;PTK2B;FLNA;FN1;ITGA5;NINJ1;PREX1;PTPRJ;PLEKHA2;SDC4;IQGAP1
	GO:0006066	alcohol metabolic process	28	0.00107188	0.0136869	DHRS9;CHKA;PLD4;ABCA1;PTK2B;GALK1;GPD2;IL1B;INPP5D;LBR;LCAT;NFKB1;INPP5K;PLCB2;PLCD1;PLCG2;PLEK;POR;APOBR;PTAFR;SOAT1;SORL1;STAR;TNF;ITPKC;DGAT1;SPHK1;ABCG1
	GO:0042594	response to starvation	18	0.00107607	0.013719	CDKN1A;DDIT3;SIRT1;HSPA5;HSPA8;JUN;ATF3;PDK4;PMAIP1;SLC38A2;PPARG;KLF10;UCP2;ZFP36;ZC3H12A;PPM1D;CBL;FNIP1
	GO:0003158	endothelium development	15	0.00109617	0.0139536	S1PR1;ENG;KDM6B;DLL1;RAPGEF1;SLC40A1;ICAM1;IL1B;NOTCH1;PECAM1;HEG1;BMP4;STC1;BTG1;TNF
	GO:0046467	membrane lipid biosynthetic process	17	0.00110021	0.0139832	ST3GAL6;CERS6;SGMS1;PIGW;HACD4;HACD3;PLAUR;SMPD3;ELOVL5;ST3GAL1;MPPE1;TNF;ST8SIA4;GAL3ST4;NSMAF;SPHK1;SGPL1
	GO:0030852	regulation of granulocyte differentiation	5	0.0011078	0.0140145	TRIB1;HCLS1;INPP5D;KMT2E;C1QC
	GO:0071801	regulation of podosome assembly	5	0.0011078	0.0140145	HCK;LCP1;ASAP1;TNF;ARHGEF2
	GO:2000811	negative regulation of anoikis	5	0.0011078	0.0140145	ITGA5;ITGB1;MCL1;NOTCH1;PDK4
	GO:0010517	regulation of phospholipase activity	10	0.00112351	0.0141913	RASGRP4;PLA2R1;ABL2;GNA15;LRP1;PLCB2;PTAFR;RGS2;C5AR1;S1PR4
	GO:0007178	transmembrane receptor protein serine/threonine kinase signaling pathway	30	0.00115172	0.0145252	LRG1;ENG;HTRA4;SIRT1;FOS;AMHR2;HNF4A;HSPA5;INHBA;ITGB1;JUN;ARRB2;NOTCH1;FURIN;CHST11;HTRA1;SMURF1;BMP1;SKIL;BMP4;ADAM17;ZEB1;TGFB1;TGFBR2;THBS1;KLF10;VIM;ZYX;CBL;GDF15
	GO:0019882	antigen processing and presentation	23	0.00115358	0.0145262	IFI30;RAB32;CTSH;CTSL;CTSS;CYBA;CYBB;FCER1G;FCGR1A;FCGRT;HLA-DRA;ICAM1;NCF2;NCF4;TREM2;LGMN;RELB;NCF1;SLC11A1;THBS1;WAS;AP1S2;CD74
	GO:0034504	protein localization to nucleus	33	0.00119894	0.0150449	CDKN1A;RGS19;ABCA7;TXNIP;NLRP3;CYLD;FLNA;SIRT1;MORC3;SUN2;HCLS1;IL1B;JUN;KPNA3;NFKBIA;NFKBIE;C8orf4;PTGS2;BCL3;BMP4;SLC11A1;SRI;SYK;TGFB1;TLR2;TLR4;TNF;ZC3H12A;SESN2;HYAL2;IL18R1;SPHK1;NLRP12
	GO:0030308	negative regulation of cell growth	19	0.00120413	0.0150449	CDKN1A;SEMA4D;NAIF1;SIRT1;OSGIN1;HNF4A;IFRD1;INHBA;ENPP1;PPARG;SEMA6A;PTPRJ;SIPA1;BTG1;TGFB1;SESN2;PPP1R9B;HYAL2;CDA
	GO:0033006	regulation of mast cell activation involved in immune response	7	0.00120569	0.0150449	UNC13D;FCER1G;FES;RABGEF1;HMOX1;IL4R;SYK
	GO:0043304	regulation of mast cell degranulation	7	0.00120569	0.0150449	UNC13D;FCER1G;FES;RABGEF1;HMOX1;IL4R;SYK
	GO:0001667	ameboidal-type cell migration	31	0.00121216	0.0150449	HDAC5;SEMA4D;CTSH;HBEGF;EFNA1;EGR3;ENG;PTK2B;VASH1;CORO1C;ITGB1;ITGB2;JUN;MMP9;NOTCH1;PTGS2;SEMA6A;SDC4;BMP4;STC1;TGFB1;TGFBR2;THBS1;TNS1;PRR5L;ZC3H12A;ARID5B;HYAL2;NRP2;SGPL1;ZEB2
	GO:0002437	inflammatory response to antigenic stimulus	8	0.0012122	0.0150449	FCER1G;KDM6B;ICAM1;IL5RA;SERPINC1;NOTCH1;BTK;TNF
	GO:0032371	regulation of sterol transport	8	0.0012122	0.0150449	ABCA7;ABCA1;SIRT1;LRP1;NFKB1;NFKBIA;PPARG;ABCG1
	GO:0032374	regulation of cholesterol transport	8	0.0012122	0.0150449	ABCA7;ABCA1;SIRT1;LRP1;NFKB1;NFKBIA;PPARG;ABCG1
	GO:0090382	phagosome maturation	8	0.0012122	0.0150449	TCIRG1;RAB32;RAB31;CORO1A;RAB38;ATP6V0D2;ATP6V0B;ATP6V0A1
	GO:0008585	female gonad development	13	0.00121315	0.0150449	EREG;SIRT1;AMHR2;ICAM1;INHBA;LFNG;ARRB2;MMP14;MMP19;BAX;ARID5B;SGPL1;KMT2B
	GO:0010720	positive regulation of cell development	39	0.00122873	0.0152151	TRIB1;SEMA4D;RGS14;TWF2;ZFYVE27;CSF1;CPNE9;UNC13D;PTK2B;FES;FLNA;FN1;SIRT1;ABL2;RAPGEF1;HGF;HSPA5;IL1RAP;NOTCH1;TNFRSF12A;TRPV2;PLAG1;ATP6AP1;PPARG;PSEN1;SMURF1;SEMA6A;PREX1;SKIL;BMP4;STAR;ZEB1;TIAM1;TIMP2;TLR2;CXCR4;DDX39B;IQGAP1;ZEB2
	GO:0007254	JNK cascade	21	0.00124063	0.0153392	TRIB1;TLR6;DUSP10;DAXX;GADD45A;AGER;ERN1;PTK2B;RAPGEF1;IL1A;IL1B;IRAK2;LTBR;HACD3;PTGER4;SYK;TIAM1;TLR4;TNF;RASSF2;ZEB2
	GO:0018209	peptidyl-serine modification	28	0.00125865	0.0155385	CLK1;ERN1;INPP5F;MAST2;MORC3;PPP1R15A;GALNT2;MKNK2;HCLS1;HGF;ARRB2;OSM;INPP5K;DDIT4;BAX;SGK1;SYK;TGFB1;TGFBR2;TNF;BCAR3;CAMKK1;DOCK7;MKNK1;MAPKAPK2;CD44;FNIP1;RASSF2
	GO:0001660	fever generation	4	0.00127409	0.015591	IL1A;IL1B;PTGS2;TNF
	GO:0050711	negative regulation of interleukin-1 secretion	4	0.00127409	0.015591	NLRP3;IL1R2;ZC3H12A;NLRP12
	GO:0051085	chaperone mediated protein folding requiring cofactor	4	0.00127409	0.015591	HSPH1;HSPA8;DNAJB1;CD74
	GO:0071372	cellular response to follicle-stimulating hormone stimulus	4	0.00127409	0.015591	INHBA;NOTCH1;POR;STAR
	GO:1902237	positive regulation of endoplasmic reticulum stress-induced intrinsic apoptotic signaling pathway	4	0.00127409	0.015591	SERINC3;DDIT3;SIRT1;PMAIP1
	GO:0001101	response to acid chemical	30	0.00127433	0.015591	TWF2;CPT1A;CTSH;CYBA;CYBB;ASXL1;DUSP1;ABCA1;PTK2B;SIRT1;ABL2;ICAM1;ID3;NAIP;OXT;PDK4;PPARG;KMT2E;PTAFR;PTGER2;PTGER4;PTGS2;RARG;SIPA1;ZEB1;TLR2;TNF;UCP2;ZC3H12A;SESN2
	GO:0036003	positive regulation of transcription from RNA polymerase II promoter in response to stress	6	0.00128957	0.0156836	DDIT3;ATF6;HSPA5;ATF3;NOTCH1;SESN2
	GO:0042119	neutrophil activation	6	0.00128957	0.0156836	FCER1G;KMT2E;PTAFR;PREX1;SYK;TYROBP
	GO:0042554	superoxide anion generation	6	0.00128957	0.0156836	CYBA;CYBB;NCF2;NCF1;SYK;TGFB1
	GO:0045648	positive regulation of erythrocyte differentiation	6	0.00128957	0.0156836	GATA1;NCKAP1L;INHBA;INPP5D;TAL1;ISG15
	GO:0046635	positive regulation of alpha-beta T cell activation	9	0.00129539	0.0157311	HSPH1;NLRP3;NCKAP1L;IL4R;SYK;TGFBR2;CD83;CD80;CD86
	GO:0018105	peptidyl-serine phosphorylation	27	0.00130985	0.0158478	CLK1;ERN1;INPP5F;MAST2;MORC3;PPP1R15A;MKNK2;HCLS1;HGF;ARRB2;OSM;INPP5K;DDIT4;BAX;SGK1;SYK;TGFB1;TGFBR2;TNF;BCAR3;CAMKK1;DOCK7;MKNK1;MAPKAPK2;CD44;FNIP1;RASSF2
	GO:0022408	negative regulation of cell-cell adhesion	16	0.00131081	0.0158478	GPNMB;VSIG4;RC3H1;CYLD;KIAA0922;IL1RN;IL4R;IRF1;LGALS3;PTPN6;SDC4;BMP4;TGFB1;TNFAIP8L2;NFKBID;CD74
	GO:0044236	multicellular organism metabolic process	16	0.00131081	0.0158478	CTSB;CTSK;CTSL;CTSS;ENG;ITGB1;MMP9;MMP14;MMP19;FURIN;ERRFI1;PPARG;ARRDC3;BMP4;TGFB1;ADAMTS2
	GO:0051224	negative regulation of protein transport	21	0.00132537	0.0159948	NLRP3;CYLD;FN1;GDI1;C5AR2;RABGEF1;IL1B;NFKBIA;NFKBIE;INPP5K;SRGN;PTGER4;SRI;TNF;UCP2;IL1R2;RHBDF2;ZC3H12A;MIDN;RSAD2;NLRP12
	GO:0032956	regulation of actin cytoskeleton organization	28	0.00132688	0.0159948	CORO1A;TWF2;ARAP1;CSF1R;S1PR1;PTK2B;FES;ABL2;FHOD1;HCK;HCLS1;NCKAP1L;ICAM1;LRP1;INPP5K;PLEK;PTGER4;PREX1;SDC4;TGFB1;VASP;WAS;WIPF1;GPR65;SSH2;SCIN;FCHSD1;GMFG
	GO:0045446	endothelial cell differentiation	13	0.00134108	0.0161423	S1PR1;ENG;KDM6B;DLL1;RAPGEF1;ICAM1;IL1B;NOTCH1;HEG1;BMP4;STC1;BTG1;TNF
	GO:0002040	sprouting angiogenesis	11	0.00135924	0.0163129	HDAC5;EGR3;ENG;PTK2B;DLL1;ITGA5;ITGB1;NOTCH1;PTGS2;BMP4;THBS1
	GO:0006687	glycosphingolipid metabolic process	11	0.00135924	0.0163129	ST3GAL6;ARSK;GM2A;ASAH1;NEU1;CTSA;SMPD3;PSAP;BAX;ST3GAL1;ST8SIA4
	GO:0002248	connective tissue replacement involved in inflammatory response wound healing	3	0.00137028	0.0163257	AGER;IL1A;TGFB1
	GO:0007386	compartment pattern specification	3	0.00137028	0.0163257	DLL1;LFNG;NOTCH1
	GO:0032763	regulation of mast cell cytokine production	3	0.00137028	0.0163257	FCER1G;HMOX1;NR4A3
	GO:0045586	regulation of gamma-delta T cell differentiation	3	0.00137028	0.0163257	EGR3;NCKAP1L;SYK
	GO:0070487	monocyte aggregation	3	0.00137028	0.0163257	IL1B;NR4A3;CD44
	GO:0019079	viral genome replication	14	0.00140359	0.016674	CXCR6;DDX5;HSPA8;IFIT1;NOTCH1;HACD3;INPP5K;C19orf66;CCL2;TNF;ZC3H12A;ATG16L2;RSAD2;ISG15
	GO:0051651	maintenance of location in cell	14	0.00140359	0.016674	TWF2;DBN1;FLNA;MORC3;SUN2;HSPA5;NFKBIA;NFKBIE;SRGN;BCL3;SORL1;SRI;SCIN;NLRP12
	GO:0032846	positive regulation of homeostatic process	22	0.00140672	0.0166869	SIRT1;GATA1;METRNL;NCKAP1L;HNF4A;IL1B;INHBA;INPP5D;OXT;INPP5K;ATP6AP1;PTGS2;BAX;SRI;SYK;TAL1;TGFB1;TNF;CAPN3;NR1D1;ISG15;C2CD2L
	GO:0001704	formation of primary germ layer	15	0.00142827	0.0168531	DUSP1;DUSP6;ETS2;KDM6B;FN1;INHBA;ITGA5;ITGB1;ITGB2;MMP9;MMP14;BMP4;TAL1;WLS;NR4A3
	GO:0006664	glycolipid metabolic process	15	0.00142827	0.0168531	ST3GAL6;ARSK;GM2A;PIGW;ASAH1;NEU1;PLAUR;CTSA;SMPD3;PSAP;BAX;ST3GAL1;MPPE1;ST8SIA4;GAL3ST4
	GO:0032653	regulation of interleukin-10 production	8	0.00142896	0.0168531	AGER;FCER1G;DLL1;HGF;BCL3;TLR2;TLR4;CD83
	GO:0043300	regulation of leukocyte degranulation	8	0.00142896	0.0168531	UNC13D;FCER1G;FES;RABGEF1;HMOX1;IL4R;PTAFR;SYK
	GO:0019058	viral life cycle	39	0.00145009	0.0170777	TRIM10;CXCR6;CR2;CTSB;DDX5;CLEC5A;HSPA8;ICAM1;IFIT1;ITGA5;ITGB1;JUN;KPNA3;LGALS1;MRC1;NOTCH1;FURIN;HACD3;INPP5K;C19orf66;AXL;PTX3;CCL2;SLC1A5;TMPRSS2;TNF;ZFP36;CXCR4;DERL1;DDX39B;VPS37B;ZC3H12A;HYAL2;ATG16L2;CCNT2;RSAD2;CD80;CD86;ISG15
	GO:0006809	nitric oxide biosynthetic process	10	0.0014564	0.0171028	AIF1;PTK2B;ICAM1;IL1B;ITGB2;PTGS2;PTX3;TLR4;TNF;ZC3H12A
	GO:0071384	cellular response to corticosteroid stimulus	10	0.0014564	0.0171028	CREBRF;ICAM1;ND3;ATP2B1;ERRFI1;DDIT4;STAR;STC1;TGFB1;ZFP36
	GO:0038066	p38MAPK cascade	7	0.00146125	0.0171107	HSPH1;GADD45A;HGF;MAP3K3;ZFP36;ZC3H12A;MAPKAPK2
	GO:0060317	cardiac epithelial to mesenchymal transition	7	0.00146125	0.0171107	EFNA1;ENG;ERG;NOTCH1;BMP4;TGFB1;TGFBR2
	GO:0051480	regulation of cytosolic calcium ion concentration	28	0.00147299	0.0172235	CORO1A;CCR1;CYBA;DDIT3;DIAPH1;S1PR1;PTK2B;ABL2;C5AR2;GNA15;OPRL1;OXT;PLCG2;MCOLN1;PTGER2;PTGER4;PTPN6;BAX;HRH4;SRI;TGFB1;TGM2;C5AR1;CXCR4;SLC8B1;CAPN3;GPR65;S1PR4
	GO:0032370	positive regulation of lipid transport	9	0.00149416	0.0174068	ABCA7;ABCA1;PLA2R1;SIRT1;IL1B;LRP1;NFKBIA;OXT;ABCG1
	GO:0001774	microglial cell activation	5	0.00150143	0.0174068	TLR6;AIF1;JUN;TLR8;TLR2
	GO:0031061	negative regulation of histone methylation	5	0.00150143	0.0174068	SIRT1;JARID2;PHF1;BCOR;KDM3A
	GO:0031649	heat generation	5	0.00150143	0.0174068	IL1A;IL1B;PTGS2;ARRDC3;TNF
	GO:0033622	integrin activation	5	0.00150143	0.0174068	FN1;PLEK;PTGER4;SELP;FERMT3
	GO:0045063	T-helper 1 cell differentiation	5	0.00150143	0.0174068	IL4R;RELB;STAT6;IL18R1;CD80
	GO:0072332	intrinsic apoptotic signaling pathway by p53 class mediator	11	0.00152535	0.0176188	CDKN1A;DDX5;E2F2;SIRT1;ZNF385A;PMAIP1;DDIT4;BAX;BCL3;CD44;CD74
	GO:0042058	regulation of epidermal growth factor receptor signaling pathway	12	0.00152618	0.0176188	ARAP1;EREG;SH3KBP1;MMP9;PLAUR;ERRFI1;PSEN1;PTPN12;PTPRJ;ADAM17;RHBDF2;CBL
	GO:0048145	regulation of fibroblast proliferation	12	0.00152618	0.0176188	CDKN1A;IFI30;EREG;FN1;MORC3;FOSL2;JUN;PPARG;BAX;TGFB1;SPHK1;CD74
	GO:0045667	regulation of osteoblast differentiation	14	0.001538	0.0177303	SEMA4D;CLIC1;DDX5;NOCT;HGF;ID3;IL6R;AREG;NOTCH1;ATP6AP1;BMP4;TNF;PDLIM7;RASSF2
	GO:0043433	negative regulation of sequence-specific DNA binding transcription factor activity	16	0.00154337	0.0177672	TRIB1;IRAK3;NLRP3;CYLD;DDIT3;FLNA;SIRT1;HMOX1;ID3;IRAK2;ARRB2;NFKBIA;ACOD1;ZC3H12A;NFKBID;NLRP12
	GO:0048588	developmental cell growth	21	0.00160992	0.0185073	PLXNC1;SEMA4D;TWF2;ZFYVE27;CPNE9;DPYSL2;FN1;IFRD1;ITGB1;TNFRSF12A;TRPV2;NLGN3;SMURF1;SEMA6A;RARG;TGFBR2;TIAM1;DDX39B;IQGAP1;NRP2;ZEB2
	GO:0014002	astrocyte development	6	0.00162159	0.0185373	AGER;DLL1;S100A8;S100A9;TLR4;VIM
	GO:0030206	chondroitin sulfate biosynthetic process	6	0.00162159	0.0185373	VCAN;CHSY1;CHST11;CHST15;CHPF2;CSGALNACT2
	GO:0033137	negative regulation of peptidyl-serine phosphorylation	6	0.00162159	0.0185373	INPP5F;HGF;INPP5K;DDIT4;BAX;RASSF2
	GO:0051150	regulation of smooth muscle cell differentiation	6	0.00162159	0.0185373	ENG;EREG;SIRT1;BMP4;ZEB1;TGFB1
	GO:0032368	regulation of lipid transport	13	0.00163071	0.0185996	ABCA7;ABCA1;PLA2R1;SIRT1;IL1B;LRP1;NFKB1;NFKBIA;OXT;PPARG;SYK;THBS1;ABCG1
	GO:0017038	protein import	30	0.00163159	0.0185996	CDKN1A;RGS19;TXNIP;NLRP3;CYLD;FLNA;SIRT1;HCLS1;HSPA8;IL1B;JUN;KPNA3;NFKBIA;NFKBIE;C8orf4;PTGS2;BCL3;BMP4;SLC11A1;SRI;SYK;TGFB1;TLR2;TLR4;TNF;ZC3H12A;HYAL2;IL18R1;SPHK1;NLRP12
	GO:0006509	membrane protein ectodomain proteolysis	8	0.00167537	0.0190457	IL1B;FURIN;PSEN1;ADAM17;TIMP2;TNF;TNFRSF1B;ADAM19
	GO:0006984	ER-nucleus signaling pathway	8	0.00167537	0.0190457	DDIT3;ATF6;PPP1R15A;HSPA5;ATF3;ATP2A2;CCL2;HERPUD1
	GO:0006672	ceramide metabolic process	12	0.00169326	0.0191722	ST3GAL6;CERS6;SGMS1;GM2A;ASAH1;NEU1;SMPD3;ST3GAL1;TNF;ST8SIA4;NSMAF;SGPL1
	GO:0048144	fibroblast proliferation	12	0.00169326	0.0191722	CDKN1A;IFI30;EREG;FN1;MORC3;FOSL2;JUN;PPARG;BAX;TGFB1;SPHK1;CD74
	GO:1903509	liposaccharide metabolic process	15	0.00169352	0.0191722	ST3GAL6;ARSK;GM2A;PIGW;ASAH1;NEU1;PLAUR;CTSA;SMPD3;PSAP;BAX;ST3GAL1;MPPE1;ST8SIA4;GAL3ST4
	GO:0051155	positive regulation of striated muscle cell differentiation	9	0.00171671	0.0193961	IL4R;ARRB2;MMP14;BMP4;TGFB1;DDX39B;GDF15;CD53;MAML1
	GO:0036293	response to decreased oxygen levels	28	0.00171816	0.0193961	PLK3;CYBA;CYBB;AGER;PTK2B;SIRT1;HMOX1;ICAM1;LDHA;MMP14;CYTB;NOTCH1;ANGPTL4;PLAU;PLOD1;PMAIP1;DDIT4;BACH1;PTGS2;STC1;ADAM17;TGFB1;TGFBR2;THBS1;TLR2;UCP2;CXCR4;CBL
	GO:0044723	single-organism carbohydrate metabolic process	40	0.00172041	0.0193961	ST3GAL6;B3GNT2;SDS;CPT1A;PTK2B;RPIA;SIK3;SIRT1;GALK1;GM2A;GPD2;HK3;LDHA;ATF3;NEU1;NFKB1;CHST11;CHST15;PDK4;ENPP1;INPP5K;PFKFB3;PFKP;PLEK;PMAIP1;DDIT4;PPP1R3C;CSGALNACT2;PTAFR;ST3GAL1;TGFB1;TNF;ST8SIA4;PPP1R3B;GAL3ST4;SESN2;MGAM;MIDN;NR1D1;EDEM1
	GO:0010863	positive regulation of phospholipase C activity	7	0.00175715	0.0196748	RASGRP4;ABL2;GNA15;PLCB2;PTAFR;C5AR1;S1PR4
	GO:0033572	transferrin transport	7	0.00175715	0.0196748	TCIRG1;ATP6V0D2;ATP6V0B;ATP6V0A1;ATP6AP1;MCOLN1;TF
	GO:0045824	negative regulation of innate immune response	7	0.00175715	0.0196748	IRAK3;DUSP10;A2M;ARRB2;PPARG;ACOD1;NLRX1
	GO:0070670	response to interleukin-4	7	0.00175715	0.0196748	CORO1A;HSPA5;IL2RG;IL4R;MRC1;NFIL3;STAT6
	GO:1902042	negative regulation of extrinsic apoptotic signaling pathway via death domain receptors	7	0.00175715	0.0196748	HGF;HMOX1;ICAM1;FAS;SERPINE1;TMBIM1;ARHGEF2
	GO:0043270	positive regulation of ion transport	23	0.00176213	0.0197036	ABCA7;CCR1;CTSS;DPYSL2;PLA2R1;FLNA;IL1B;KCNJ2;LGALS3;ARRB2;ATP1B3;OXT;TRPV2;PLCG2;NLGN3;PTAFR;BAX;CCL2;SGK1;SRI;STC1;CACNB2;CAPN3
	GO:0046545	development of primary female sexual characteristics	13	0.00179387	0.0200311	EREG;SIRT1;AMHR2;ICAM1;INHBA;LFNG;ARRB2;MMP14;MMP19;BAX;ARID5B;SGPL1;KMT2B
	GO:1903533	regulation of protein targeting	28	0.00180734	0.0201541	CDKN1A;RGS19;NLRP3;CTSK;CYLD;FLNA;SIRT1;GDI1;HCLS1;IL1B;ITGAX;NFKBIA;NFKBIE;INPP5K;C8orf4;PTGS2;BCL3;BMP4;SRI;TGFB1;TLR2;TLR4;TNF;ZC3H12A;HYAL2;IL18R1;SPHK1;NLRP12
	GO:0090257	regulation of muscle system process	21	0.00182724	0.0203482	CALCRL;AIF1;FLNA;JARID2;KCNJ2;MEF2A;MYBPH;ATP2A2;OXT;PDE4B;ERRFI1;PTAFR;PTGS2;RGS2;SRI;STC1;TNNI2;DDX39B;NR4A3;ZC3H12A;SPHK1
	GO:0000041	transition metal ion transport	14	0.00183911	0.0204526	TCIRG1;ATP6V0D2;SLC40A1;SLC25A37;ATP6V0B;ATP6V0A1;ATP6AP1;ATP13A1;MCOLN1;SLC11A1;TF;SLC30A1;STEAP4;PICALM
	GO:0043618	regulation of transcription from RNA polymerase II promoter in response to stress	10	0.00186524	0.020687	DDIT3;ATF6;PPP1R15A;HMOX1;HSPA5;JUN;ATF3;NOTCH1;BACH1;SESN2
	GO:0043647	inositol phosphate metabolic process	10	0.00186524	0.020687	PLD4;PTK2B;INPP5D;INPP5K;PLCB2;PLCD1;PLCG2;PLEK;PTAFR;ITPKC
	GO:0006109	regulation of carbohydrate metabolic process	17	0.00189013	0.0209347	PTK2B;MLXIP;SIK3;SIRT1;NFKB1;PDK4;ENPP1;INPP5K;PLEK;PMAIP1;DDIT4;PTAFR;TGFB1;PPP1R3B;SESN2;MIDN;NR1D1
	GO:0034205	beta-amyloid formation	4	0.00191853	0.0211348	ABCA7;PSEN1;SORL1;PICALM
	GO:0061081	positive regulation of myeloid leukocyte cytokine production involved in immune response	4	0.00191853	0.0211348	FCER1G;TLR4;NR4A3;CD74
	GO:0071404	cellular response to low-density lipoprotein particle stimulus	4	0.00191853	0.0211348	FCER1G;ITGB1;ITGB2;SYK
	GO:1990440	positive regulation of transcription from RNA polymerase II promoter in response to endoplasmic reticulum stress	4	0.00191853	0.0211348	DDIT3;ATF6;HSPA5;ATF3
	GO:0032613	interleukin-10 production	8	0.0019542	0.0214988	AGER;FCER1G;DLL1;HGF;BCL3;TLR2;TLR4;CD83
	GO:0006801	superoxide metabolic process	9	0.00196503	0.02156	CYBA;CYBB;NRROS;NCF2;PREX1;NCF1;SYK;TGFB1;TNF
	GO:0043124	negative regulation of I-kappaB kinase/NF-kappaB signaling	9	0.00196503	0.02156	TANK;NLRP3;CYLD;SIRT1;NFKBIA;NLRX1;ZC3H12A;NFKBID;NLRP12
	GO:0051101	regulation of DNA binding	13	0.00197028	0.0215887	DDIT3;AGER;SIRT1;GATA1;HMOX1;JUN;MMP9;NFKBIA;PLAUR;BCL3;SRI;TGFB1;DOT1L
	GO:0002902	regulation of B cell apoptotic process	5	0.00198901	0.0216779	BAX;BTK;HSH2D;FNIP1;CD74
	GO:0045076	regulation of interleukin-2 biosynthetic process	5	0.00198901	0.0216779	IL1A;IL1B;ZFP36;CD80;CD86
	GO:0098581	detection of external biotic stimulus	5	0.00198901	0.0216779	TLR6;TREM2;TLR1;TLR2;TLR4
	GO:1905521	regulation of macrophage migration	5	0.00198901	0.0216779	CSF1;PTK2B;MMP14;THBS1;C5AR1
	GO:0032147	activation of protein kinase activity	28	0.0019977	0.0217258	TLR6;MAP3K8;DAXX;GADD45A;DUSP6;EFNA1;ERN1;PTK2B;RAPGEF1;NCKAP1L;HGF;IL1B;IRAK2;MAP3K3;HACD3;PSEN1;BMP4;SLC11A1;SYK;TGFBR2;THBS1;TLR4;TNF;C5AR1;CXCR4;MAP3K14;MAPKAPK2;CD74
	GO:0051896	regulation of protein kinase B signaling	15	0.00199872	0.0217258	DDIT3;HBEGF;INPP5F;SIRT1;PIK3R5;RAPGEF1;HCLS1;ARRB2;INPP5K;AXL;PTPRJ;TGFB1;THBS1;TNF;HYAL2
	GO:0002675	positive regulation of acute inflammatory response	6	0.00201473	0.0217841	FCER1G;IL1B;OSM;PTGS2;BTK;TNF
	GO:0043372	positive regulation of CD4-positive, alpha-beta T cell differentiation	6	0.00201473	0.0217841	NLRP3;NCKAP1L;IL4R;CD83;CD80;CD86
	GO:0048246	macrophage chemotaxis	6	0.00201473	0.0217841	CSF1;PTK2B;LGALS3;CCL2;THBS1;C5AR1
	GO:0072604	interleukin-6 secretion	6	0.00201473	0.0217841	C5AR2;RABGEF1;IL1B;IL1RAP;ZC3H12A;HYAL2
	GO:0031057	negative regulation of histone modification	7	0.00209751	0.0226068	SIRT1;JARID2;PHF1;BCOR;KDM3A;SPI1;UBE2B
	GO:0044246	regulation of multicellular organismal metabolic process	7	0.00209751	0.0226068	ENG;ITGB1;ERRFI1;PPARG;ARRDC3;BMP4;TGFB1
	GO:0030512	negative regulation of transforming growth factor beta receptor signaling pathway	10	0.00210186	0.0226068	HTRA4;SIRT1;HSPA5;CHST11;HTRA1;SMURF1;SKIL;ADAM17;TGFB1;TGFBR2
	GO:0043507	positive regulation of JUN kinase activity	10	0.00210186	0.0226068	TLR6;DAXX;AGER;ERN1;PTK2B;HACD3;SYK;TIAM1;TNF;ZEB2
	GO:0050769	positive regulation of neurogenesis	34	0.00211794	0.0227498	SEMA4D;RGS14;TWF2;ZFYVE27;CSF1;CPNE9;PTK2B;FES;FLNA;FN1;SIRT1;ABL2;RAPGEF1;HGF;HSPA5;IL1RAP;NOTCH1;TNFRSF12A;TRPV2;PLAG1;PPARG;PSEN1;SMURF1;SEMA6A;SKIL;BMP4;STAR;ZEB1;TIAM1;TIMP2;TLR2;CXCR4;IQGAP1;ZEB2
	GO:0045927	positive regulation of growth	24	0.00214628	0.023024	SEMA4D;TWF2;ZFYVE27;CSF1;CPNE9;CYBA;HBEGF;PTK2B;FN1;DLL1;MMP14;NOTCH1;TNFRSF12A;TRPV2;SMURF1;CXCL16;RPS6KA1;S100A8;S100A9;ADAM17;TGFBR2;DDX39B;CAPN3;SPHK1
	GO:0030148	sphingolipid biosynthetic process	13	0.00216075	0.0231489	ST3GAL6;CERS6;SGMS1;HACD4;HACD3;SMPD3;ELOVL5;ST3GAL1;TNF;ST8SIA4;NSMAF;SPHK1;SGPL1
	GO:0045834	positive regulation of lipid metabolic process	15	0.00216768	0.0231625	CPT1A;PTK2B;IL1B;ABHD5;POR;PPARG;SMPD3;PTGS2;STAR;TGFB1;TNF;NR4A3;NSMAF;NR1D1;ABCG1
	GO:0071322	cellular response to carbohydrate stimulus	15	0.00216768	0.0231625	CALCRL;CYBA;ERN1;SIRT1;ICAM1;LGALS1;POLG;CLEC7A;SLC26A6;SRI;STAR;TIAM1;UCP2;NR1D1;C2CD2L
	GO:0006024	glycosaminoglycan biosynthetic process	14	0.00218759	0.0233447	ST3GAL6;B3GNT2;VCAN;CHSY1;B3GAT3;IL1B;NFKB1;CHST11;CHST15;CHPF2;CSGALNACT2;SDC4;ST3GAL1;TGFB1
	GO:0010959	regulation of metal ion transport	29	0.00219249	0.0233666	CORO1A;CCR1;CYBA;DIAPH1;PTK2B;FLNA;ICAM1;KCNJ2;LGALS3;ARRB2;ATP1B3;OPRL1;TRPV2;PDE4B;INPP5K;PLCG2;FXYD5;PTGS2;PTPN6;BAX;CCL2;SGK1;SRI;STC1;TGFB1;SLC30A1;CACNB2;CAPN3;KCNAB2
	GO:0001541	ovarian follicle development	9	0.00224119	0.0238235	EREG;ICAM1;INHBA;LFNG;ARRB2;MMP14;MMP19;BAX;KMT2B
	GO:0014823	response to activity	9	0.00224119	0.0238235	HDAC5;SLC25A25;CYBA;KDM6B;METRNL;OXT;STAR;CAPN3;CBL
	GO:0051926	negative regulation of calcium ion transport	8	0.00226831	0.0240805	ICAM1;OPRL1;INPP5K;PTGS2;SRI;STC1;TGFB1;SLC30A1
	GO:0042100	B cell proliferation	12	0.00228691	0.0242466	CDKN1A;CR2;RC3H1;GPR183;NCKAP1L;INPP5D;CD180;BAX;PRDM1;BTK;TLR4;CD74
	GO:0001666	response to hypoxia	27	0.00232165	0.024583	PLK3;CYBA;CYBB;AGER;PTK2B;SIRT1;HMOX1;ICAM1;LDHA;MMP14;CYTB;NOTCH1;ANGPTL4;PLAU;PLOD1;PMAIP1;DDIT4;BACH1;PTGS2;STC1;ADAM17;TGFB1;TGFBR2;THBS1;TLR2;UCP2;CXCR4
	GO:0048017	inositol lipid-mediated signaling	21	0.0023373	0.0247167	SEMA4D;HCST;CSF1R;HBEGF;EREG;INPP5F;SIRT1;PIK3R5;HCLS1;HGF;PIK3CD;PLD1;PTAFR;PTPN6;SELP;VAV1;PRR5L;CBL;IER3;CD80;CD86
	GO:0051017	actin filament bundle assembly	15	0.00234834	0.0248015	ARAP1;S1PR1;AIF1;PTK2B;PHACTR1;FHOD1;ITGB1;LCP1;NEDD9;INPP5K;PLEK;PTGER4;SDC4;ZYX;GPR65
	GO:1990138	neuron projection extension	17	0.00235152	0.024803	PLXNC1;SEMA4D;TWF2;ZFYVE27;CPNE9;DPYSL2;FN1;IFRD1;ITGB1;TNFRSF12A;TRPV2;NLGN3;SMURF1;SEMA6A;TIAM1;IQGAP1;NRP2
	GO:1903845	negative regulation of cellular response to transforming growth factor beta stimulus	10	0.00236206	0.024871	HTRA4;SIRT1;HSPA5;CHST11;HTRA1;SMURF1;SKIL;ADAM17;TGFB1;TGFBR2
	GO:0002821	positive regulation of adaptive immune response	11	0.00236404	0.024871	NLRP3;FCER1G;SIRT1;IL1B;SLC11A1;STAT6;BTK;TGFB1;TNF;RSAD2;CD80
	GO:0002706	regulation of lymphocyte mediated immunity	14	0.00238129	0.0249244	NLRP3;SLAMF6;AGER;FCER1G;IL1B;ARRB2;PTPN6;STAT6;BTK;TGFB1;TNF;VAV1;WAS;RSAD2
	GO:0006023	aminoglycan biosynthetic process	14	0.00238129	0.0249244	ST3GAL6;B3GNT2;VCAN;CHSY1;B3GAT3;IL1B;NFKB1;CHST11;CHST15;CHPF2;CSGALNACT2;SDC4;ST3GAL1;TGFB1
	GO:0043271	negative regulation of ion transport	14	0.00238129	0.0249244	ARL6IP5;PTK2B;PLA2R1;GABRE;ICAM1;MMP9;OPRL1;INPP5K;PTGS2;SRI;STC1;TGFB1;THBS1;SLC30A1
	GO:0070555	response to interleukin-1	14	0.00238129	0.0249244	TANK;IRAK3;RC3H1;CYBA;ICAM1;IL1A;IL1RN;IRAK2;NFKB1;CCL2;ACOD1;IL1R2;ZC3H12A;HYAL2
	GO:0051493	regulation of cytoskeleton organization	36	0.00247322	0.0258475	CORO1A;RASSF1;TWF2;ARAP1;CSF1R;CYLD;S1PR1;PTK2B;FES;CLIP3;ABL2;FHOD1;HCK;HCLS1;NCKAP1L;ICAM1;LRP1;INPP5K;PLEK;PTGER4;PREX1;RGS2;CLIP1;S100A8;S100A9;SDC4;TGFB1;VASP;WAS;WIPF1;GPR65;SSH2;SCIN;FCHSD1;ARHGEF2;GMFG
	GO:0006691	leukotriene metabolic process	6	0.0024758	0.0258475	ALOX5;CYP4F3;ABCC1;SYK;TLR2;MAPKAPK2
	GO:0030212	hyaluronan metabolic process	7	0.00248665	0.0258618	HGF;IL1B;ITIH4;NFKB1;TGFB1;HYAL2;CD44
	GO:0043370	regulation of CD4-positive, alpha-beta T cell differentiation	7	0.00248665	0.0258618	NLRP3;RC3H1;NCKAP1L;IL4R;CD83;CD80;CD86
	GO:0051898	negative regulation of protein kinase B signaling	7	0.00248665	0.0258618	DDIT3;SIRT1;RAPGEF1;ARRB2;INPP5K;PTPRJ;HYAL2
	GO:0030641	regulation of cellular pH	12	0.00251891	0.026164	TCIRG1;SLC26A8;DMXL2;SLC9A8;RAB38;ATP6V0D2;MAFG;ATP6V0B;ATP6V0A1;SLC26A6;SLC4A2;SLC11A1
	GO:0071229	cellular response to acid chemical	20	0.00252752	0.0262202	TWF2;CPT1A;CYBA;CYBB;ABCA1;PTK2B;ABL2;ID3;PDK4;PPARG;KMT2E;PTAFR;PTGER2;PTGER4;RARG;SIPA1;ZEB1;TNF;ZC3H12A;SESN2
	GO:0051238	sequestering of metal ion	15	0.0025413	0.0263257	CORO1A;CYBA;DDIT3;DIAPH1;PTK2B;PLCG2;MCOLN1;PTPN6;BAX;S100A8;S100A9;SRI;TGFB1;SLC30A1;CAPN3
	GO:0030888	regulation of B cell proliferation	9	0.00254734	0.0263257	CDKN1A;RC3H1;GPR183;NCKAP1L;INPP5D;PRDM1;BTK;TLR4;CD74
	GO:0097006	regulation of plasma lipoprotein particle levels	9	0.00254734	0.0263257	ABCA7;ABCA1;HMOX1;LCAT;LRPAP1;MSR1;SOAT1;DGAT1;ABCG1
	GO:0046328	regulation of JNK cascade	18	0.00255425	0.0263638	TLR6;DUSP10;DAXX;GADD45A;AGER;ERN1;PTK2B;RAPGEF1;IL1A;IL1B;LTBR;HACD3;SYK;TIAM1;TLR4;TNF;RASSF2;ZEB2
	GO:0002888	positive regulation of myeloid leukocyte mediated immunity	5	0.00258282	0.0265583	FCER1G;IL4R;PTAFR;SYK;BTK
	GO:0034377	plasma lipoprotein particle assembly	5	0.00258282	0.0265583	ABCA7;ABCA1;LCAT;SOAT1;DGAT1
	GO:0070498	interleukin-1-mediated signaling pathway	5	0.00258282	0.0265583	IRAK3;IL1A;IL1RN;IRAK2;IL1R2
	GO:0051592	response to calcium ion	14	0.00258892	0.0265875	RASGRP2;TXNIP;DUSP1;PTK2B;FOS;GDI1;HSPA5;JUN;JUNB;MEF2A;CYTB;THBS1;CAPN3;IQGAP1
	GO:0048008	platelet-derived growth factor receptor signaling pathway	8	0.00262069	0.0266016	TXNIP;RGS14;RAPGEF1;LRP1;PTPRJ;ARID5B;IQGAP1;SGPL1
	GO:2001239	regulation of extrinsic apoptotic signaling pathway in absence of ligand	8	0.00262069	0.0266016	GATA1;FAS;IL1A;IL1B;INHBA;MCL1;BAX;TNF
	GO:0007492	endoderm development	11	0.00262342	0.0266016	DUSP1;DUSP6;FN1;INHBA;ITGA5;ITGB2;MMP9;MMP14;NOTCH1;BMP4;TGFB1
	GO:0003176	aortic valve development	3	0.00263253	0.0266016	EFNA1;NOTCH1;BMP4
	GO:0003180	aortic valve morphogenesis	3	0.00263253	0.0266016	EFNA1;NOTCH1;BMP4
	GO:0007182	common-partner SMAD protein phosphorylation	3	0.00263253	0.0266016	BMP4;TGFB1;TGFBR2
	GO:0010887	negative regulation of cholesterol storage	3	0.00263253	0.0266016	ABCA1;PPARG;ABCG1
	GO:0035771	interleukin-4-mediated signaling pathway	3	0.00263253	0.0266016	IL2RG;IL4R;STAT6
	GO:0045084	positive regulation of interleukin-12 biosynthetic process	3	0.00263253	0.0266016	IRF1;LTB;TLR4
	GO:0097709	connective tissue replacement	3	0.00263253	0.0266016	AGER;IL1A;TGFB1
	GO:1904996	positive regulation of leukocyte adhesion to vascular endothelial cell	3	0.00263253	0.0266016	ICAM1;PTAFR;TNF
	GO:1905049	negative regulation of metallopeptidase activity	3	0.00263253	0.0266016	SORL1;TIMP2;PICALM
	GO:2001200	positive regulation of dendritic cell differentiation	3	0.00263253	0.0266016	AGER;LGALS1;LGALS3
	GO:0030574	collagen catabolic process	10	0.0026475	0.0267198	CTSB;CTSK;CTSL;CTSS;ITGB1;MMP9;MMP14;MMP19;FURIN;ADAMTS2
	GO:0007009	plasma membrane organization	26	0.00269841	0.0272001	RAB31;ZFYVE27;FCER1G;FLNA;PLEKHM2;ZDHHC23;CLIP3;MYOF;PIGW;ITGB1;ATP1B3;ATP2A2;ASAP1;INPP5K;TREM2;XKR8;SMURF1;CLIP1;S100A9;TMBIM1;STX3;TGFB1;TNF;CACNB2;CXCR4;TSPAN14
	GO:0007369	gastrulation	19	0.00272233	0.0273942	DUSP1;DUSP6;ETS2;KDM6B;FN1;HNF4A;IL1RN;INHBA;ITGA5;ITGB1;ITGB2;MMP9;MMP14;SUPT20H;BMP4;TAL1;TGFBR2;WLS;NR4A3
	GO:0010935	regulation of macrophage cytokine production	4	0.00275783	0.0273942	IRAK3;TGFB1;TLR4;CD74
	GO:0031650	regulation of heat generation	4	0.00275783	0.0273942	IL1B;PTGS2;ARRDC3;TNF
	GO:0033004	negative regulation of mast cell activation	4	0.00275783	0.0273942	CNR2;RABGEF1;MILR1;HMOX1
	GO:0043517	positive regulation of DNA damage response, signal transduction by p53 class mediator	4	0.00275783	0.0273942	DDX5;PLA2R1;ZNF385A;PMAIP1
	GO:0044546	NLRP3 inflammasome complex assembly	4	0.00275783	0.0273942	TLR6;NLRP3;MEFV;TLR4
	GO:0045086	positive regulation of interleukin-2 biosynthetic process	4	0.00275783	0.0273942	IL1A;IL1B;CD80;CD86
	GO:0045414	regulation of interleukin-8 biosynthetic process	4	0.00275783	0.0273942	TLR8;BCL3;TLR4;TNF
	GO:0061158	3'-UTR-mediated mRNA destabilization	4	0.00275783	0.0273942	RC3H1;ZFP36;ZC3H12A;QKI
	GO:0071402	cellular response to lipoprotein particle stimulus	4	0.00275783	0.0273942	FCER1G;ITGB1;ITGB2;SYK
	GO:0090335	regulation of brown fat cell differentiation	4	0.00275783	0.0273942	DUSP10;SIRT1;METRNL;PTGS2
	GO:1905523	positive regulation of macrophage migration	4	0.00275783	0.0273942	CSF1;MMP14;THBS1;C5AR1
	GO:0036503	ERAD pathway	12	0.0027697	0.0274788	MARCH6;RNF139;POMT2;HSPA5;RNF121;SDF2;RNF103;DERL1;RHBDD1;TMEM259;EDEM1;HERPUD1
	GO:0009267	cellular response to starvation	14	0.00281121	0.0278569	CDKN1A;SIRT1;HSPA5;HSPA8;JUN;ATF3;PDK4;PMAIP1;SLC38A2;KLF10;UCP2;ZC3H12A;PPM1D;FNIP1
	GO:0008630	intrinsic apoptotic signaling pathway in response to DNA damage	13	0.00282492	0.0279251	CDKN1A;SIRT1;ZNF385A;HMOX1;MCL1;DDIT4;BAX;BCL3;SKIL;TNF;TNFRSF1B;CD44;CD74
	GO:0019751	polyol metabolic process	13	0.00282492	0.0279251	PLD4;PTK2B;GALK1;GPD2;INPP5D;INPP5K;PLCB2;PLCD1;PLCG2;PLEK;PTAFR;ITPKC;SPHK1
	GO:0034329	cell junction assembly	20	0.00285766	0.0282146	PTK2B;FLNA;FN1;CORO1C;RAPGEF1;ITGA5;MMP14;LSR;PLEC;LIMS2;HEG1;PTPRJ;ACTB;SDC4;THBS1;TNF;TNS1;VASP;VMP1;IQGAP1
	GO:0030038	contractile actin filament bundle assembly	11	0.0029053	0.0285816	ARAP1;S1PR1;PTK2B;PHACTR1;FHOD1;ITGB1;INPP5K;PTGER4;SDC4;ZYX;GPR65
	GO:0043149	stress fiber assembly	11	0.0029053	0.0285816	ARAP1;S1PR1;PTK2B;PHACTR1;FHOD1;ITGB1;INPP5K;PTGER4;SDC4;ZYX;GPR65
	GO:0045069	regulation of viral genome replication	11	0.0029053	0.0285816	DDX5;HSPA8;IFIT1;NOTCH1;HACD3;INPP5K;C19orf66;TNF;ZC3H12A;RSAD2;ISG15
	GO:1900274	regulation of phospholipase C activity	7	0.002929	0.0287801	RASGRP4;ABL2;GNA15;PLCB2;PTAFR;C5AR1;S1PR4
	GO:0032946	positive regulation of mononuclear cell proliferation	15	0.00296666	0.0290804	CDKN1A;CORO1A;CSF1;AGER;GPR183;AIF1;CCDC88B;NCKAP1L;IL1B;SYK;TLR4;TNFSF9;CD80;CD86;CD74
	GO:0061572	actin filament bundle organization	15	0.00296666	0.0290804	ARAP1;S1PR1;AIF1;PTK2B;PHACTR1;FHOD1;ITGB1;LCP1;NEDD9;INPP5K;PLEK;PTGER4;SDC4;ZYX;GPR65
	GO:0016577	histone demethylation	6	0.00301182	0.0293377	JMJD1C;KDM6B;KDM3A;UBE2B;KDM7A;ARID5B
	GO:0032728	positive regulation of interferon-beta production	6	0.00301182	0.0293377	IFNAR1;IRF1;TLR8;IFIH1;TLR2;TLR4
	GO:0034122	negative regulation of toll-like receptor signaling pathway	6	0.00301182	0.0293377	IRAK3;ARRB2;TLR4;ACOD1;CD14;NR1D1
	GO:0036230	granulocyte activation	6	0.00301182	0.0293377	FCER1G;KMT2E;PTAFR;PREX1;SYK;TYROBP
	GO:2000108	positive regulation of leukocyte apoptotic process	6	0.00301182	0.0293377	SIRT1;FAS;BAX;NR4A3;NFKBID;FNIP1
	GO:0006953	acute-phase response	8	0.00301442	0.0293377	FN1;IL1A;IL1B;IL6R;ITIH4;PTGS2;TNF;CD163
	GO:0001935	endothelial cell proliferation	14	0.00304894	0.0296384	LRG1;CYBA;ECM1;EGR3;ERN1;VASH1;SIRT1;HMOX1;JUN;MMP14;BMP4;THBS1;TNF;NRP2
	GO:0002700	regulation of production of molecular mediator of immune response	13	0.00308018	0.0299066	IRAK3;NLRP3;FCER1G;HMOX1;IL4R;STAT6;BTK;TGFB1;TLR4;TNF;NR4A3;RSAD2;CD74
	GO:0009408	response to heat	17	0.00310967	0.0301571	CDKN1A;HSPH1;DNAJB4;SIRT1;MYOF;HMOX1;HSPA8;DNAJB1;IL1A;CYTB;OSM;TRPV2;C8orf4;THBS1;MAPKAPK2;CD14;BAG3
	GO:0050770	regulation of axonogenesis	18	0.00311562	0.0301791	PLXNC1;SEMA4D;TWF2;ZFYVE27;DPYSL2;EFNA1;FN1;GDI1;IFRD1;OMG;TNFRSF12A;TRPV2;PSEN1;SEMA6A;SKIL;TIAM1;SSH2;ZEB2
	GO:0050673	epithelial cell proliferation	31	0.00319833	0.0309268	LRG1;JAML;CYBA;ECM1;EGR3;EREG;ERN1;VASH1;SIRT1;C5AR2;HMOX1;JUN;AREG;MMP14;NOTCH1;ERRFI1;LIMS2;HTRA1;PSEN1;BAX;RPS6KA1;BMP4;STAT6;TGFB1;THBS1;TNF;C5AR1;ZFP36;NR4A3;NRP2;NR1D1
	GO:0001889	liver development	15	0.00320037	0.0309268	RHBDD3;HGF;HMOX1;JARID2;JUN;NFKBIA;NOTCH1;LSR;TET2;LIMS2;RPS6KA1;TGFB1;UCP2;DDX39B;ARID5B
	GO:0007160	cell-matrix adhesion	20	0.00322321	0.0311108	CSF1;PTK2B;NID2;FN1;CORO1C;ITGAL;ITGB1;ITGB2;MMP14;NINJ1;SERPINE1;PLAU;PTPRJ;PLEKHA2;SDC4;THBS1;TIAM1;ZYX;IQGAP1;CD44
	GO:0060395	SMAD protein signal transduction	9	0.0032586	0.0313784	FOS;HNF4A;INHBA;JUN;BMP1;BMP4;TGFB1;VIM;GDF15
	GO:0070059	intrinsic apoptotic signaling pathway in response to endoplasmic reticulum stress	9	0.0032586	0.0313784	SERINC3;DDIT3;ERN1;SIRT1;PPP1R15A;PMAIP1;BAX;SELENOK;HERPUD1
	GO:0014066	regulation of phosphatidylinositol 3-kinase signaling	16	0.00328988	0.0314358	SEMA4D;HCST;HBEGF;EREG;SIRT1;HCLS1;HGF;PIK3CD;PTPN6;SELP;VAV1;PRR5L;CBL;IER3;CD80;CD86
	GO:0001779	natural killer cell differentiation	5	0.00329529	0.0314358	MERTK;SLAMF6;PIK3CD;AXL;PRDM1
	GO:0003198	epithelial to mesenchymal transition involved in endocardial cushion formation	5	0.00329529	0.0314358	ENG;NOTCH1;BMP4;TGFB1;TGFBR2
	GO:0030220	platelet formation	5	0.00329529	0.0314358	NBEAL2;ZNF385A;GATA1;PTPN6;TAL1
	GO:0031664	regulation of lipopolysaccharide-mediated signaling pathway	5	0.00329529	0.0314358	TRIB1;CD180;PRDM1;ACOD1;LY86
	GO:0045649	regulation of macrophage differentiation	5	0.00329529	0.0314358	TRIB1;CSF1;HCLS1;INHBA;C1QC
	GO:1902895	positive regulation of pri-miRNA transcription from RNA polymerase II promoter	5	0.00329529	0.0314358	FOS;JUN;BMP4;SPI1;TGFB1
	GO:1902932	positive regulation of alcohol biosynthetic process	5	0.00329529	0.0314358	IL1B;POR;PTAFR;TNF;ABCG1
	GO:0014896	muscle hypertrophy	10	0.00330095	0.0314532	CYBA;INPP5F;JARID2;MEF2A;ATP2A2;ERRFI1;RGS2;TIAM1;DDX39B;NR4A3
	GO:0006914	autophagy	37	0.00340198	0.0323782	RGS19;TCIRG1;OSBPL7;CTSK;TRIM65;RAB12;ERN1;WDFY3;ATG2A;SIRT1;ATP6V0D2;ABL2;HGF;HMOX1;HSPA8;MCL1;MEFV;ATP6V0B;ATP6V0A1;CTSA;SUPT20H;PSAP;PSEN1;SMURF1;MCOLN1;QSOX1;S100A8;S100A9;ATG9A;TFEB;VPS37B;TBC1D17;ZC3H12A;VMP1;SESN2;SQSTM1;ATG16L2
	GO:0042130	negative regulation of T cell proliferation	8	0.00345268	0.0327465	GPNMB;VSIG4;RC3H1;KIAA0922;PTPN6;SDC4;BMP4;TGFB1
	GO:0045851	pH reduction	8	0.00345268	0.0327465	TCIRG1;DMXL2;RAB38;ATP6V0D2;ATP6V0B;ATP6V0A1;ATP6AP1;SLC11A1
	GO:0060350	endochondral bone morphogenesis	8	0.00345268	0.0327465	PHOSPHO1;MMP14;NAB1;POR;RARG;BMP4;STC1;TGFBR2
	GO:1904062	regulation of cation transmembrane transport	22	0.00358758	0.0339472	CORO1A;CTSS;CYBA;DIAPH1;PTK2B;FLNA;KCNJ2;MMP9;ATP1B3;OPRL1;PDE4B;PLCG2;FXYD5;NLGN3;PTPN6;BAX;SRI;TGFB1;SLC30A1;CACNB2;CAPN3;KCNAB2
	GO:2000146	negative regulation of cell motility	22	0.00358758	0.0339472	HDAC5;TRIB1;ABHD2;AIF1;ENG;VASH1;CORO1C;C5AR2;RABGEF1;HMOX1;LRP1;NOTCH1;SERPINE1;PTGER4;PTPRJ;CCL2;ARAP3;STC1;TGFB1;THBS1;WAS;HYAL2
	GO:0032733	positive regulation of interleukin-10 production	6	0.00362996	0.0341901	FCER1G;HGF;BCL3;TLR2;TLR4;CD83
	GO:0032743	positive regulation of interleukin-2 production	6	0.00362996	0.0341901	IL1A;IL1B;PDE4B;CD83;CD80;CD86
	GO:0061013	regulation of mRNA catabolic process	6	0.00362996	0.0341901	RC3H1;ZFP36;BTG2;PRR5L;ZC3H12A;DHX34
	GO:2000516	positive regulation of CD4-positive, alpha-beta T cell activation	6	0.00362996	0.0341901	NLRP3;NCKAP1L;IL4R;CD83;CD80;CD86
	GO:0001952	regulation of cell-matrix adhesion	12	0.00364604	0.0342726	CSF1;PTK2B;CORO1C;MMP14;NINJ1;SERPINE1;PLAU;PTPRJ;PLEKHA2;SDC4;THBS1;IQGAP1
	GO:0042698	ovulation cycle	13	0.00364709	0.0342726	EREG;SIRT1;ICAM1;INHBA;LFNG;ARRB2;MMP14;MMP19;OPRL1;AXL;BAX;SGPL1;KMT2B
	GO:0051148	negative regulation of muscle cell differentiation	9	0.00366837	0.0344328	HDAC5;DDIT3;EREG;DLL1;ID3;NOTCH1;BMP4;TGFB1;TNF
	GO:0055072	iron ion homeostasis	10	0.00367255	0.0344328	SLC40A1;HMOX1;SLC25A37;SLC11A1;SRI;TF;STEAP4;SFXN3;PICALM;HYAL2
	GO:0010632	regulation of epithelial cell migration	18	0.00377601	0.0353491	HDAC5;CTSH;HBEGF;EFNA1;PTK2B;VASH1;CORO1C;JUN;MMP9;NOTCH1;PTGS2;BMP4;STC1;TGFB1;TGFBR2;THBS1;ZC3H12A;NRP2
	GO:0000187	activation of MAPK activity	16	0.00378538	0.0353491	DAXX;DUSP6;EFNA1;ERN1;HGF;IL1B;IRAK2;HACD3;SYK;THBS1;TLR4;TNF;C5AR1;CXCR4;MAPKAPK2;CD74
	GO:0010745	negative regulation of macrophage derived foam cell differentiation	4	0.00381779	0.0353491	ABCA1;NFKBIA;PPARG;ABCG1
	GO:0010885	regulation of cholesterol storage	4	0.00381779	0.0353491	ABCA1;MSR1;PPARG;ABCG1
	GO:0042228	interleukin-8 biosynthetic process	4	0.00381779	0.0353491	TLR8;BCL3;TLR4;TNF
	GO:0045342	MHC class II biosynthetic process	4	0.00381779	0.0353491	SIRT1;SLC11A1;SPI1;TLR4
	GO:0071236	cellular response to antibiotic	4	0.00381779	0.0353491	SIRT1;HSPA5;PLA2G4A;STAR
	GO:0071243	cellular response to arsenic-containing substance	4	0.00381779	0.0353491	MKNK2;HMOX1;ATF3;ZC3H12A
	GO:0071850	mitotic cell cycle arrest	4	0.00381779	0.0353491	CDKN1A;GADD45A;DUSP1;CDC14A
	GO:0098543	detection of other organism	4	0.00381779	0.0353491	TLR6;TLR1;TLR2;TLR4
	GO:1902166	negative regulation of intrinsic apoptotic signaling pathway in response to DNA damage by p53 class mediator	4	0.00381779	0.0353491	SIRT1;ZNF385A;CD44;CD74
	GO:0019932	second-messenger-mediated signaling	23	0.0038239	0.0353657	NFAT5;RAPGEF4;PTK2B;ATP2A2;PDE3B;TMBIM4;PLCG2;PLEK;TREM2;MCTP2;RGS2;SELP;CRTC3;SRI;SYK;BTK;THBS1;UBE2B;LAT2;CXCR4;PDZD3;PPP1R9B;SPHK1
	GO:0006919	activation of cysteine-type endopeptidase activity involved in apoptotic process	11	0.00389992	0.0359469	NLRP3;CTSH;NLRP1;FAS;PMAIP1;PPARG;BAX;S100A8;S100A9;TNF;NLRP12
	GO:0022602	ovulation cycle process	11	0.00389992	0.0359469	EREG;SIRT1;ICAM1;INHBA;LFNG;ARRB2;MMP14;MMP19;BAX;SGPL1;KMT2B
	GO:0043506	regulation of JUN kinase activity	11	0.00389992	0.0359469	TLR6;DUSP10;DAXX;AGER;ERN1;PTK2B;HACD3;SYK;TIAM1;TNF;ZEB2
	GO:0030336	negative regulation of cell migration	21	0.00393666	0.0362232	HDAC5;TRIB1;ABHD2;AIF1;ENG;VASH1;CORO1C;C5AR2;RABGEF1;HMOX1;LRP1;NOTCH1;SERPINE1;PTGER4;PTPRJ;CCL2;ARAP3;STC1;TGFB1;THBS1;HYAL2
	GO:0032663	regulation of interleukin-2 production	8	0.00393874	0.0362232	VSIG4;IL1A;IL1B;PDE4B;ZFP36;CD83;CD80;CD86
	GO:0001906	cell killing	13	0.00396069	0.0363842	CTSC;CORO1A;LYST;SLAMF6;CTSH;AGER;UNC13D;ICAM1;ARRB2;TREM1;PTPN6;S100A12;VAV1
	GO:0003170	heart valve development	7	0.00399174	0.0365481	EFNA1;ERG;NOTCH1;PRDM1;BMP4;TGFB1;TGFBR2
	GO:0050873	brown fat cell differentiation	7	0.00399174	0.0365481	DUSP10;LRG1;FABP4;SIRT1;METRNL;PTGS2;RGS2
	GO:0061008	hepaticobiliary system development	15	0.00399383	0.0365481	RHBDD3;HGF;HMOX1;JARID2;JUN;NFKBIA;NOTCH1;LSR;TET2;LIMS2;RPS6KA1;TGFB1;UCP2;DDX39B;ARID5B
	GO:0010631	epithelial cell migration	22	0.0039964	0.0365481	HDAC5;CTSH;HBEGF;EFNA1;EGR3;PTK2B;VASH1;CORO1C;ITGB1;ITGB2;JUN;MMP9;NOTCH1;PTGS2;BMP4;STC1;TGFB1;TGFBR2;THBS1;ZC3H12A;NRP2;ZEB2
	GO:0071241	cellular response to inorganic substance	17	0.00406015	0.0370896	RASGRP2;CYBB;FABP4;FOS;SLC40A1;HMOX1;HSPA5;FAS;JUN;JUNB;MEF2A;MT2A;STAR;TF;CAPN3;IQGAP1;CD86
	GO:0002708	positive regulation of lymphocyte mediated immunity	10	0.00407653	0.0371563	NLRP3;SLAMF6;FCER1G;IL1B;STAT6;BTK;TGFB1;TNF;VAV1;RSAD2
	GO:0045638	negative regulation of myeloid cell differentiation	10	0.00407653	0.0371563	TRIB1;PTK2B;DLL1;GPR171;INHBA;INPP5D;NFKBIA;TLR4;C1QC;ZFP36
	GO:0048608	reproductive structure development	35	0.00409552	0.0372879	MERTK;CTSB;EREG;VASH1;SIRT1;GATA1;AMHR2;ICAM1;INHBA;JUNB;LFNG;ARRB2;MMP14;MMP19;NOTCH1;PLAG1;PLCD1;PPARG;AXL;HTRA1;PSAP;PTGS2;BAX;RARG;PRDM1;BMP4;STAR;STC1;TFEB;ARID5B;SGPL1;SOCS3;SAFB2;KMT2B;REC8
	GO:0006027	glycosaminoglycan catabolic process	9	0.00411747	0.0373091	VCAN;GALNS;GNS;NAGLU;SDC4;SGSH;TGFB1;HYAL2;CD44
	GO:0002577	regulation of antigen processing and presentation	5	0.00413887	0.0373091	TREM2;SLC11A1;THBS1;WAS;CD74
	GO:0009651	response to salt stress	5	0.00413887	0.0373091	CYTB;OXT;BAX;TNF;CAPN3
	GO:0036344	platelet morphogenesis	5	0.00413887	0.0373091	NBEAL2;ZNF385A;GATA1;PTPN6;TAL1
	GO:0042347	negative regulation of NF-kappaB import into nucleus	5	0.00413887	0.0373091	NLRP3;CYLD;NFKBIA;ZC3H12A;NLRP12
	GO:0042987	amyloid precursor protein catabolic process	5	0.00413887	0.0373091	ABCA7;PSEN1;SORL1;PICALM;ABCG1
	GO:0050779	RNA destabilization	5	0.00413887	0.0373091	RC3H1;TNFRSF1B;ZFP36;ZC3H12A;QKI
	GO:0070723	response to cholesterol	5	0.00413887	0.0373091	OSBPL7;ABCA1;INHBA;TGFB1;TGFBR2
	GO:0071800	podosome assembly	5	0.00413887	0.0373091	HCK;LCP1;ASAP1;TNF;ARHGEF2
	GO:0050792	regulation of viral process	19	0.00418813	0.0377116	TRIM10;DDX5;HSPA8;IFIT1;JUN;LGALS1;NOTCH1;HACD3;INPP5K;C19orf66;PTX3;TMPRSS2;TNF;ZFP36;DERL1;VPS37B;ZC3H12A;RSAD2;ISG15
	GO:0040013	negative regulation of locomotion	25	0.00421842	0.0379426	HDAC5;TRIB1;SEMA4D;ABHD2;AIF1;ENG;VASH1;CORO1C;C5AR2;RABGEF1;HMOX1;LRP1;NOTCH1;SERPINE1;PTGER4;SEMA6A;ARRDC3;PTPRJ;CCL2;ARAP3;STC1;TGFB1;THBS1;WAS;HYAL2
	GO:0006869	lipid transport	28	0.00423914	0.0380131	ABCA7;CHKA;OSBPL7;CPT1A;ABCA1;PLA2R1;ATP11B;SIRT1;LRP10;GM2A;IL1B;INHBA;LCAT;LRP1;MSR1;NFKB1;NFKBIA;OXT;PLA2G4A;PPARG;APOBR;PSAP;SOAT1;SORL1;STAR;SYK;THBS1;ABCG1
	GO:0051271	negative regulation of cellular component movement	24	0.00424013	0.0380131	HDAC5;TRIB1;SEMA4D;ABHD2;AIF1;ENG;VASH1;CORO1C;C5AR2;RABGEF1;HMOX1;LRP1;NOTCH1;SERPINE1;PTGER4;SEMA6A;PTPRJ;CCL2;ARAP3;STC1;TGFB1;THBS1;WAS;HYAL2
	GO:0007050	cell cycle arrest	23	0.0042402	0.0380131	CDKN1A;RASSF1;PLK3;GADD45A;DDIT3;ARID3A;DUSP1;ERN1;VASH1;PPP1R15A;ZNF385A;INHBA;IRF1;KMT2E;BAX;SKIL;TGFB1;THBS1;BTG2;PPP1R9B;GAS7;TNKS1BP1;CDC14A
	GO:0043255	regulation of carbohydrate biosynthetic process	11	0.00428599	0.0383817	PTK2B;SIRT1;NFKB1;ENPP1;INPP5K;PLEK;PTAFR;TGFB1;PPP1R3B;SESN2;NR1D1
	GO:0070665	positive regulation of leukocyte proliferation	15	0.00429149	0.0383889	CDKN1A;CORO1A;CSF1;AGER;GPR183;AIF1;CCDC88B;NCKAP1L;IL1B;SYK;TLR4;TNFSF9;CD80;CD86;CD74
	GO:0048015	phosphatidylinositol-mediated signaling	20	0.00431117	0.0385228	SEMA4D;HCST;CSF1R;HBEGF;EREG;INPP5F;SIRT1;PIK3R5;HCLS1;HGF;PIK3CD;PTAFR;PTPN6;SELP;VAV1;PRR5L;CBL;IER3;CD80;CD86
	GO:0006482	protein demethylation	6	0.00433747	0.0385475	JMJD1C;KDM6B;KDM3A;UBE2B;KDM7A;ARID5B
	GO:0008214	protein dealkylation	6	0.00433747	0.0385475	JMJD1C;KDM6B;KDM3A;UBE2B;KDM7A;ARID5B
	GO:0010656	negative regulation of muscle cell apoptotic process	6	0.00433747	0.0385475	PTK2B;SIRT1;HMOX1;ARRB2;ZC3H12A;BAG3
	GO:0010762	regulation of fibroblast migration	6	0.00433747	0.0385475	CORO1C;SDC4;TGFB1;THBS1;PRR5L;HYAL2
	GO:0051385	response to mineralocorticoid	6	0.00433747	0.0385475	CDKN1A;CYBA;CYBB;FOS;ATP2B1;STAR
	GO:0031622	positive regulation of fever generation	3	0.00442584	0.0389103	IL1B;PTGS2;TNF
	GO:0032621	interleukin-18 production	3	0.00442584	0.0389103	NLRP3;TLR2;NLRP12
	GO:0032762	mast cell cytokine production	3	0.00442584	0.0389103	FCER1G;HMOX1;NR4A3
	GO:0046643	regulation of gamma-delta T cell activation	3	0.00442584	0.0389103	EGR3;NCKAP1L;SYK
	GO:0060558	regulation of calcidiol 1-monooxygenase activity	3	0.00442584	0.0389103	IL1B;NFKB1;TNF
	GO:0071639	positive regulation of monocyte chemotactic protein-1 production	3	0.00442584	0.0389103	AGER;IL1A;IL1B
	GO:0090500	endocardial cushion to mesenchymal transition	3	0.00442584	0.0389103	EFNA1;ENG;ERG
	GO:0097242	beta-amyloid clearance	3	0.00442584	0.0389103	ABCA7;LRP1;LRPAP1
	GO:1900016	negative regulation of cytokine production involved in inflammatory response	3	0.00442584	0.0389103	MEFV;IL1R2;ZC3H12A
	GO:1902992	negative regulation of amyloid precursor protein catabolic process	3	0.00442584	0.0389103	ABCA7;SORL1;PICALM
	GO:0008154	actin polymerization or depolymerization	19	0.00444284	0.0390179	CORO1A;TWF2;DIAPH1;AIF1;PTK2B;HCK;HCLS1;NCKAP1L;ICAM1;PLEK;PREX1;MICAL1;VASP;WAS;WIPF1;SSH2;SCIN;FCHSD1;GMFG
	GO:0051145	smooth muscle cell differentiation	8	0.00447593	0.0392243	ENG;EREG;SIRT1;NOTCH1;BMP4;ZEB1;TGFB1;EPC1
	GO:0070265	necrotic cell death	8	0.00447593	0.0392243	CYLD;BIRC3;FAS;BAX;TLR4;TNF;ARHGEF2;CD14
	GO:0002433	immune response-regulating cell surface receptor signaling pathway involved in phagocytosis	10	0.0045148	0.0393159	FCGR1A;RAPGEF1;HCK;NCKAP1L;PLCG2;ACTB;SYK;VAV1;WAS;WIPF1
	GO:0038034	signal transduction in absence of ligand	10	0.0045148	0.0393159	GATA1;MKNK2;FAS;IL1A;IL1B;INHBA;MCL1;BAX;TNF;BAG3
	GO:0038096	Fc-gamma receptor signaling pathway involved in phagocytosis	10	0.0045148	0.0393159	FCGR1A;RAPGEF1;HCK;NCKAP1L;PLCG2;ACTB;SYK;VAV1;WAS;WIPF1
	GO:0044243	multicellular organismal catabolic process	10	0.0045148	0.0393159	CTSB;CTSK;CTSL;CTSS;ITGB1;MMP9;MMP14;MMP19;FURIN;ADAMTS2
	GO:0097192	extrinsic apoptotic signaling pathway in absence of ligand	10	0.0045148	0.0393159	GATA1;MKNK2;FAS;IL1A;IL1B;INHBA;MCL1;BAX;TNF;BAG3
	GO:0045861	negative regulation of proteolysis	27	0.00451521	0.0393159	ECM1;A2M;TNFAIP8;HGF;BIRC3;ITIH4;ARRB2;MMP9;SERPINC1;NAIP;FURIN;SERPINE1;PI3;PLAUR;POR;PSEN1;RENBP;RPS6KA1;MICAL1;SORL1;THBS1;TIMP2;IL1R2;PICALM;CD44;FNIP1;HERPUD1
	GO:0032271	regulation of protein polymerization	18	0.00454817	0.0395608	CORO1A;TWF2;PTK2B;FES;CLIP3;HCK;HCLS1;NCKAP1L;ICAM1;PREX1;RGS2;CLIP1;VASP;WAS;WIPF1;SCIN;FCHSD1;GMFG
	GO:0046889	positive regulation of lipid biosynthetic process	9	0.00460836	0.0400293	IL1B;POR;SMPD3;PTGS2;STAR;TNF;NSMAF;NR1D1;ABCG1
	GO:0014065	phosphatidylinositol 3-kinase signaling	17	0.00461822	0.0400293	SEMA4D;HCST;HBEGF;EREG;SIRT1;PIK3R5;HCLS1;HGF;PIK3CD;PTPN6;SELP;VAV1;PRR5L;CBL;IER3;CD80;CD86
	GO:0033344	cholesterol efflux	7	0.00462159	0.0400293	ABCA7;ABCA1;SIRT1;LRP1;NFKBIA;SOAT1;ABCG1
	GO:0042992	negative regulation of transcription factor import into nucleus	7	0.00462159	0.0400293	NLRP3;CYLD;NFKBIA;NFKBIE;SRI;ZC3H12A;NLRP12
	GO:0032273	positive regulation of protein polymerization	13	0.00465329	0.0402613	CORO1A;PTK2B;FES;HCK;NCKAP1L;ICAM1;RGS2;CLIP1;VASP;WAS;WIPF1;SCIN;GMFG
	GO:0090132	epithelium migration	22	0.00468201	0.040467	HDAC5;CTSH;HBEGF;EFNA1;EGR3;PTK2B;VASH1;CORO1C;ITGB1;ITGB2;JUN;MMP9;NOTCH1;PTGS2;BMP4;STC1;TGFB1;TGFBR2;THBS1;ZC3H12A;NRP2;ZEB2
	GO:0032868	response to insulin	23	0.00469367	0.040525	HDAC5;TCIRG1;RAB31;EGR2;SIRT1;ATP6V0D2;ICAM1;IL1B;PDE3B;PDK4;ENPP1;INPP5K;ATP6V0B;ATP6V0A1;ATP6AP1;ERRFI1;PPARG;PTPRE;STAR;TLR2;UCP2;SESN2;SOCS3
	GO:1903901	negative regulation of viral life cycle	11	0.00470186	0.0405529	TRIM10;IFIT1;JUN;INPP5K;C19orf66;PTX3;TNF;ZFP36;ZC3H12A;RSAD2;ISG15
	GO:0061458	reproductive system development	35	0.00476464	0.0410511	MERTK;CTSB;EREG;VASH1;SIRT1;GATA1;AMHR2;ICAM1;INHBA;JUNB;LFNG;ARRB2;MMP14;MMP19;NOTCH1;PLAG1;PLCD1;PPARG;AXL;HTRA1;PSAP;PTGS2;BAX;RARG;PRDM1;BMP4;STAR;STC1;TFEB;ARID5B;SGPL1;SOCS3;SAFB2;KMT2B;REC8
	GO:1903900	regulation of viral life cycle	18	0.00483272	0.0415939	TRIM10;DDX5;HSPA8;IFIT1;JUN;LGALS1;NOTCH1;HACD3;INPP5K;C19orf66;PTX3;TMPRSS2;TNF;ZFP36;VPS37B;ZC3H12A;RSAD2;ISG15
	GO:0002824	positive regulation of adaptive immune response based on somatic recombination of immune receptors built from immunoglobulin superfamily domains	10	0.00498931	0.0427618	NLRP3;FCER1G;IL1B;SLC11A1;STAT6;BTK;TGFB1;TNF;RSAD2;CD80
	GO:0030101	natural killer cell activation	10	0.00498931	0.0427618	MERTK;CORO1A;SLAMF6;UNC13D;RHBDD3;ITGB2;PIK3CD;AXL;PRDM1;IL18R1
	GO:0043534	blood vessel endothelial cell migration	10	0.00498931	0.0427618	HDAC5;EFNA1;EGR3;PTK2B;VASH1;ITGB1;NOTCH1;PTGS2;TGFB1;THBS1
	GO:0046849	bone remodeling	10	0.00498931	0.0427618	CSF1R;CTSK;S1PR1;PTK2B;INPP5D;PDK4;ATP6AP1;SYK;TGFB1;RASSF2
	GO:0060359	response to ammonium ion	13	0.00503437	0.0431029	HDAC5;DIAPH1;DPYSL2;AIF1;PTK2B;GNA15;HSPA5;OXT;PTAFR;HRH4;RGS10;TIAM1;PPP1R9B
	GO:0071277	cellular response to calcium ion	8	0.00506766	0.0432527	RASGRP2;FOS;HSPA5;JUN;JUNB;MEF2A;CAPN3;IQGAP1
	GO:0001921	positive regulation of receptor recycling	4	0.00512297	0.0432527	ARAP1;ECE1;INPP5F;PSEN1
	GO:0046629	gamma-delta T cell activation	4	0.00512297	0.0432527	JAML;EGR3;NCKAP1L;SYK
	GO:1902165	regulation of intrinsic apoptotic signaling pathway in response to DNA damage by p53 class mediator	4	0.00512297	0.0432527	SIRT1;ZNF385A;CD44;CD74
	GO:0009299	mRNA transcription	5	0.00512594	0.0432527	DDIT3;DDX5;EREG;FLNA;C5AR1
	GO:0030149	sphingolipid catabolic process	5	0.00512594	0.0432527	GM2A;NEU1;SMPD3;SPHK1;SGPL1
	GO:0036296	response to increased oxygen levels	5	0.00512594	0.0432527	CDKN1A;FAS;CYTB;POLG;PPARG
	GO:0051043	regulation of membrane protein ectodomain proteolysis	5	0.00512594	0.0432527	IL1B;FURIN;TIMP2;TNF;TNFRSF1B
	GO:0055093	response to hyperoxia	5	0.00512594	0.0432527	CDKN1A;FAS;CYTB;POLG;PPARG
	GO:0061756	leukocyte adhesion to vascular endothelial cell	5	0.00512594	0.0432527	ICAM1;ITGB1;PTAFR;SELP;TNF
	GO:0065005	protein-lipid complex assembly	5	0.00512594	0.0432527	ABCA7;ABCA1;LCAT;SOAT1;DGAT1
	GO:0097066	response to thyroid hormone	5	0.00512594	0.0432527	CTSB;CTSH;CTSL;CTSS;GATA1
	GO:0032845	negative regulation of homeostatic process	18	0.00513172	0.0432527	CORO1A;CYBA;DDIT3;DIAPH1;PTK2B;FCER1G;INPP5D;PLCG2;MCOLN1;ARRDC3;PTPN6;BAX;SRI;TGFB1;UCP2;ZFP36;CAPN3;CD74
	GO:0010543	regulation of platelet activation	6	0.00514171	0.0432527	FCER1G;PLEK;SELP;SYK;THBD;TLR4
	GO:0030224	monocyte differentiation	6	0.00514171	0.0432527	CSF1;CSF1R;INPP5D;JUN;PPARG;BMP4
	GO:0033363	secretory granule organization	6	0.00514171	0.0432527	LYST;ABCA1;RAB38;ZNF385A;SRGN;CCDC136
	GO:1903131	mononuclear cell differentiation	6	0.00514171	0.0432527	CSF1;CSF1R;INPP5D;JUN;PPARG;BMP4
	GO:0007044	cell-substrate junction assembly	11	0.00514908	0.0432703	PTK2B;FN1;CORO1C;ITGA5;MMP14;PLEC;PTPRJ;SDC4;THBS1;TNS1;IQGAP1
	GO:0032869	cellular response to insulin stimulus	19	0.0052848	0.0443652	HDAC5;TCIRG1;RAB31;SIRT1;ATP6V0D2;IL1B;PDE3B;PDK4;ENPP1;INPP5K;ATP6V0B;ATP6V0A1;ATP6AP1;ERRFI1;PPARG;PTPRE;STAR;UCP2;SOCS3
	GO:0051100	negative regulation of binding	15	0.00529452	0.0443739	TMC8;DDIT3;SIRT1;GATA1;HMOX1;HSPA5;IFIT2;IFIT1;JUN;LRPAP1;ARRB2;NFKBIA;BAX;SORL1;SRI
	GO:0019722	calcium-mediated signaling	16	0.00529668	0.0443739	NFAT5;PTK2B;ATP2A2;TMBIM4;PLCG2;PLEK;TREM2;MCTP2;SELP;SRI;SYK;BTK;LAT2;CXCR4;PPP1R9B;SPHK1
	GO:0001960	negative regulation of cytokine-mediated signaling pathway	7	0.00532352	0.0444622	IRAK3;ECM1;RABGEF1;PALM3;IL1RN;PPARG;IL1R2
	GO:0003197	endocardial cushion development	7	0.00532352	0.0444622	ENG;ERG;NOTCH1;BMP4;TGFB1;TGFBR2;CRELD1
	GO:0030204	chondroitin sulfate metabolic process	7	0.00532352	0.0444622	VCAN;CHSY1;B3GAT3;CHST11;CHST15;CHPF2;CSGALNACT2
	GO:0010675	regulation of cellular carbohydrate metabolic process	14	0.00560512	0.0467665	PTK2B;SIK3;SIRT1;PDK4;ENPP1;INPP5K;PLEK;PMAIP1;DDIT4;PTAFR;PPP1R3B;SESN2;MIDN;NR1D1
	GO:0048525	negative regulation of viral process	11	0.00562926	0.0469201	TRIM10;IFIT1;JUN;INPP5K;C19orf66;PTX3;TNF;ZFP36;ZC3H12A;RSAD2;ISG15
	GO:0009101	glycoprotein biosynthetic process	30	0.00565536	0.0470896	ABCA7;ST3GAL6;B3GNT2;VCAN;HBEGF;PHLDA1;CHSY1;SIRT1;GALNT2;B3GAT3;GATA1;GXYLT1;POMT2;MGAT1;CHST11;CHST15;CFP;CHPF2;ADAMTSL4;TET2;CSGALNACT2;GALNT10;PSEN1;SDF2;ST3GAL1;SOAT1;THBS1;ST8SIA4;GAL3ST4;EDEM1
	GO:0070588	calcium ion transmembrane transport	24	0.00567102	0.047172	CORO1A;SLC25A25;CYBA;DDIT3;DIAPH1;PTK2B;DENND5A;ATP2A2;ATP2B1;OPRL1;TRPV2;PDE4B;PLCG2;MCUB;PSEN1;MCOLN1;PTPN6;BAX;SRI;TGFB1;CACNB2;SLC8B1;ORAI2;CAPN3
	GO:0045453	bone resorption	8	0.00571739	0.0474613	CSF1R;CTSK;S1PR1;PTK2B;INPP5D;PDK4;ATP6AP1;SYK
	GO:0050810	regulation of steroid biosynthetic process	8	0.00571739	0.0474613	SIRT1;IL1B;NFKB1;POR;STAR;TNF;NR1D1;ABCG1
	GO:0043523	regulation of neuron apoptotic process	19	0.0059157	0.0490578	CORO1A;AGAP2;DDIT3;PTK2B;SIRT1;HMOX1;JUN;LRP1;MCL1;NAIP;AXL;LGMN;PSEN1;BAX;CCL2;STAR;C5AR1;BTG2;NR4A3
	GO:0002720	positive regulation of cytokine production involved in immune response	6	0.00605002	0.04986	NLRP3;FCER1G;TLR4;NR4A3;RSAD2;CD74
	GO:0002832	negative regulation of response to biotic stimulus	6	0.00605002	0.04986	TRIB1;IFIT1;HTRA1;PRDM1;ACOD1;NLRX1
	GO:0006958	complement activation, classical pathway	6	0.00605002	0.04986	MASP2;CR2;C1RL;C1QA;C1QB;C1QC
	GO:0034142	toll-like receptor 4 signaling pathway	6	0.00605002	0.04986	ITGB2;NFKBIA;TLR4;ACOD1;CD14;NR1D1
	GO:0050704	regulation of interleukin-1 secretion	6	0.00605002	0.04986	NLRP3;NLRP1;IFNAR1;IL1R2;ZC3H12A;NLRP12
	GO:0060337	type I interferon signaling pathway	10	0.00605509	0.04986	IRF9;IFIT2;IFIT1;IFIT3;IFNAR1;IFNAR2;IRF1;PTPN6;RSAD2;ISG15
	GO:0071357	cellular response to type I interferon	10	0.00605509	0.04986	IRF9;IFIT2;IFIT1;IFIT3;IFNAR1;IFNAR2;IRF1;PTPN6;RSAD2;ISG15
Molecular Function	GO:0019955	cytokine binding	23	2.70097e-11	4.74021e-08	CXCR6;IL22RA2;CCR1;CSF1R;CSF3R;A2M;ENG;IFNAR1;IFNAR2;IFNGR1;IL1RN;IL2RG;IL6R;IL10RA;ITGB1;TGFBR2;THBS1;ZFP36;IL1R2;CXCR4;HYAL2;NRP2;CD74
	GO:0008047	enzyme activator activity	56	1.76457e-10	1.54841e-07	TANK;CDKN1A;RGS19;RGS14;CTSC;ARAP1;AGAP2;TAGAP;STXBP5;CTSH;DAXX;A2M;NLRP1;RAP1GAP2;TBC1D1;FN1;ARHGAP45;PPP1R15A;ARHGAP30;B3GAT3;TIAM2;GDI1;GM2A;NCKAP1L;DNAJB1;JUN;MMP14;MYO9B;NCF4;ATP1B3;ASAP1;GMIP;HACD3;ERRFI1;CTSA;PSAP;PREX1;ARHGAP22;RASA2;RGS2;RGS3;RGS10;ARHGAP9;RGS18;ARAP3;SIPA1;NCF1;BNIP2;TGFB1;TBC1D17;RIN3;NSMAF;IQGAP1;NLRP12;GMFG;ARHGAP25
	GO:0060589	nucleoside-triphosphatase regulator activity	44	4.43274e-10	2.59315e-07	RGS19;RGS14;HSPH1;ARAP1;AGAP2;TAGAP;STXBP5;A2M;RAP1GAP2;TBC1D1;ARHGAP45;ARHGAP30;TIAM2;GDI1;NCKAP1L;DNAJB1;JUN;MYO9B;ATP1B3;ASAP1;GMIP;HACD3;ERRFI1;PREX1;ARHGAP22;RASA2;RGS2;RGS3;RGS10;GPSM3;ARHGAP9;RGS18;ARAP3;SIPA1;BNIP2;WAS;TBC1D17;RIN3;SESN2;IQGAP1;DGKI;BAG3;FNIP1;ARHGAP25
	GO:0008236	serine-type peptidase activity	32	4.12045e-09	1.80785e-06	MASP2;CTSC;CPXM2;CPM;CTSB;CTSH;CTSK;CTSL;CTSS;AEBP1;HTRA4;F5;FCN2;RHBDD3;HGF;PRSS53;MMP9;MMP14;MMP19;FURIN;C1RL;PLAU;CTSA;HTRA1;SCPEP1;BMP1;TMPRSS2;C1QA;C1QB;C1QC;RHBDF2;RHBDD1
	GO:0017171	serine hydrolase activity	32	5.85172e-09	2.05396e-06	MASP2;CTSC;CPXM2;CPM;CTSB;CTSH;CTSK;CTSL;CTSS;AEBP1;HTRA4;F5;FCN2;RHBDD3;HGF;PRSS53;MMP9;MMP14;MMP19;FURIN;C1RL;PLAU;CTSA;HTRA1;SCPEP1;BMP1;TMPRSS2;C1QA;C1QB;C1QC;RHBDF2;RHBDD1
	GO:0030695	GTPase regulator activity	39	7.12994e-09	2.08551e-06	RGS19;RGS14;ARAP1;AGAP2;TAGAP;STXBP5;A2M;RAP1GAP2;TBC1D1;ARHGAP45;ARHGAP30;TIAM2;GDI1;NCKAP1L;JUN;MYO9B;ASAP1;GMIP;HACD3;ERRFI1;PREX1;ARHGAP22;RASA2;RGS2;RGS3;RGS10;GPSM3;ARHGAP9;RGS18;ARAP3;SIPA1;BNIP2;WAS;TBC1D17;RIN3;SESN2;IQGAP1;DGKI;ARHGAP25
	GO:0004896	cytokine receptor activity	19	2.40709e-08	6.03491e-06	CXCR6;IL22RA2;CCR1;CSF2RA;CSF3R;IFNAR1;IFNAR2;IFNGR1;IL1RAP;IL2RG;IL4R;IL5RA;IL6R;IL10RA;IL1R2;CXCR4;IL18R1;CD44;CD74
	GO:0005096	GTPase activator activity	35	4.63889e-08	9.39961e-06	RGS19;RGS14;ARAP1;AGAP2;TAGAP;STXBP5;A2M;RAP1GAP2;TBC1D1;ARHGAP45;ARHGAP30;TIAM2;GDI1;NCKAP1L;JUN;MYO9B;ASAP1;GMIP;HACD3;ERRFI1;PREX1;ARHGAP22;RASA2;RGS2;RGS3;RGS10;ARHGAP9;RGS18;ARAP3;SIPA1;BNIP2;TBC1D17;RIN3;IQGAP1;ARHGAP25
	GO:0035325	Toll-like receptor binding	7	4.82031e-08	9.39961e-06	TLR6;S100A8;S100A9;SYK;TLR1;TLR2;UNC93B1
	GO:0004252	serine-type endopeptidase activity	27	1.54804e-07	2.71681e-05	MASP2;CTSC;CTSB;CTSH;CTSK;CTSL;CTSS;HTRA4;F5;FCN2;RHBDD3;HGF;PRSS53;MMP9;MMP14;MMP19;FURIN;C1RL;PLAU;HTRA1;BMP1;TMPRSS2;C1QA;C1QB;C1QC;RHBDF2;RHBDD1
	GO:0003779	actin binding	41	9.13224e-07	0.000139363	CORO1A;TWF2;FGD4;CNN2;DBN1;PPP1R18;DIAPH1;AIF1;PHACTR1;FHL3;MYH15;FLNA;COTL1;CORO1C;ABL2;FHOD1;HCLS1;ITGB1;LCP1;MEFV;MYO1F;MYO1A;MYO9B;PLEC;FXYD5;S100A4;MICAL1;SVIL;TNNI2;TNS1;VASP;WAS;WIPF1;FMNL1;CACNB2;CXCR4;PPP1R9B;SSH2;SCIN;PSTPIP2;GMFG
	GO:0030246	carbohydrate binding	32	9.52908e-07	0.000139363	VCAN;CLEC12A;ENG;FCN2;CD93;PLA2R1;RPIA;CLEC5A;GALK1;GALNT2;CLEC4E;HK3;CLEC4D;LGALS1;LGALS3;M6PR;MRC1;P4HA1;CLEC4A;CLEC1A;ENPP1;PLOD1;GALNT10;GPCPD1;PTX3;EVA1C;SELL;SELP;TINAGL1;CLEC7A;MGAM;CLEC2B
	GO:0004175	endopeptidase activity	42	1.60962e-06	0.000217298	MASP2;CTSC;ADAM28;CTSB;CTSH;CTSK;CTSL;CTSS;CTSZ;ECE1;HTRA4;F5;FCN2;GCA;RHBDD3;HGF;PRSS53;MMP9;MMP14;MMP19;CAPN14;FURIN;C1RL;PLAU;ADAMTSL4;LGMN;HTRA1;PSEN1;TINAGL1;MMP25;BMP1;SRI;ADAM17;TMPRSS2;C1QA;C1QB;C1QC;RHBDF2;CAPN3;RHBDD1;ADAM19;ADAMTS2
	GO:0050839	cell adhesion molecule binding	44	1.9348e-06	0.00024254	GPNMB;SEPT9;TWF2;CLIC1;JAML;CNN2;MB21D2;DBN1;DMP1;FLNA;FN1;HSPA5;HSPA8;DNAJB1;ICAM1;ICAM3;ITGA5;ITGAL;ITGB1;ITGB2;LDHA;MMP14;ASAP1;PFKP;PLEC;FXYD5;NLGN3;ARGLU1;PSEN1;PTPN6;SELL;SYK;ADAM17;TGFBI;THBS1;TIMP2;VASP;EFHD2;PICALM;FERMT3;TNKS1BP1;CBL;IQGAP1;BAG3
	GO:0008081	phosphoric diester hydrolase activity	16	3.99828e-06	0.000454785	PLD4;CCR1;FAM83B;PLD3;HMOX1;PDE3B;PDE4B;ENPP1;PLCB2;PLCD1;PLCG2;PLD1;SMPD3;GPCPD1;MPPE1;GDPD3
	GO:0004630	phospholipase D activity	5	4.14619e-06	0.000454785	PLD4;FAM83B;PLD3;HMOX1;PLD1
	GO:0005539	glycosaminoglycan binding	25	7.06831e-06	0.000729699	GPNMB;NLRP3;VCAN;CCDC80;AGER;HBEGF;ENG;STAB1;FN1;LRPAP1;SERPINC1;IMPG2;CECR1;TREM2;SELL;SELP;BMP4;TGFBR2;THBS1;TLR2;TNFAIP6;CRISPLD2;HYAL2;NRP2;CD44
	GO:0017124	SH3 domain binding	18	9.27873e-06	0.000904676	CYBA;RAPGEF1;SH3KBP1;HCLS1;INPP5D;ERRFI1;PTPN6;PTPN12;SH3BP2;MICAL1;NCF1;ADAM17;VASP;WAS;WIPF1;CBL;ADAM19;QKI
	GO:0001968	fibronectin binding	8	1.1163e-05	0.00103111	CTSK;CTSL;CCDC80;CTSS;ITGB1;PLEKHA2;SDC4;THBS1
	GO:0016298	lipase activity	18	1.32028e-05	0.00115854	ABHD2;PLD4;CCR1;DAGLB;FAM83B;PLD3;ABHD12;AOAH;HMOX1;LIPA;ABHD5;PLA2G4A;PLCB2;PLCD1;PLCG2;PLD1;SMPD3;PLBD1
	GO:0005543	phospholipid binding	36	1.45773e-05	0.00121824	TWF2;ARAP1;SNX20;ABCA1;FES;WDFY3;NBEAL2;MYOF;SNX10;HSPA8;KCNJ2;NCF4;ASAP1;PLA2G4A;PLCD1;PLD1;PLEK;MCTP2;AXL;SMURF1;PTAFR;PREX1;WDFY4;PLEKHA2;SNX16;ARHGAP9;ARAP3;MPPE1;NCF1;BTK;THBS1;PICALM;NSMAF;SCIN;IQGAP1;ABCG1
	GO:0001948	glycoprotein binding	16	1.80811e-05	0.00144238	GPNMB;CTSB;CTSK;CTSL;CTSS;FCN2;FLNA;HSPA5;ITGB2;LGALS1;CECR1;SELP;TGFB1;THBS1;VIM;EDEM1
	GO:0001227	transcriptional repressor activity, RNA polymerase II transcription regulatory region sequence-specific binding	22	1.91009e-05	0.00145748	JDP2;AEBP1;ETS2;GATA1;JARID2;MXD1;MNT;ATF3;NFIL3;NFKB1;BACH1;TSHZ3;PRDM1;SKIL;SPI1;ZEB1;TGIF1;BTG2;ARID5B;PAXBP1;NR1D1;ZEB2
	GO:0002020	protease binding	17	2.22226e-05	0.0015618	MARCH6;RNF139;ECM1;A2M;FN1;ITGB1;LRP1;SERPINC1;FURIN;SERPINE1;POLG;ADAMTSL4;SELL;SRI;TIMP2;TNF;DERL1
	GO:0050544	arachidonic acid binding	4	2.22479e-05	0.0015618	PPARG;S100A8;S100A9;STX3
	GO:0000982	transcription factor activity, RNA polymerase II core promoter proximal region sequence-specific binding	34	2.5233e-05	0.00170323	CEBPE;NFAT5;JDP2;DDIT3;EGR2;ELF3;ELK1;ETS2;ZNF292;SIRT1;FOS;FOSL2;GATA1;HNF4A;IRF1;JUN;JUNB;MXD1;MEF2A;ATF3;NFIL3;NFKB2;PLAG1;BACH1;TSHZ3;PRDM1;SKIL;SPI1;TGIF1;BTG2;NR4A3;AKNA;PAXBP1;NR1D1
	GO:0022804	active transmembrane transporter activity	35	2.90521e-05	0.00188838	TCIRG1;ABCA7;SLC2A6;SLC26A8;CLCN7;ABCA1;SLC37A2;SLC9A8;ATP6V0D2;SLCO4C1;ABCC1;ATP1B3;ATP2A2;ATP2B1;SLC15A3;ATP6V0B;ATP6V0A1;ATP6AP1;SLC38A2;MCUB;ATP13A1;SLC45A4;SLC46A2;SLC26A6;SLC1A5;SLC4A2;SLC6A6;SLC11A1;SLC20A1;SLC8B1;SLC37A3;SLC7A7;SLC16A6;SLC16A3;ABCG1
	GO:0005518	collagen binding	12	3.27786e-05	0.00205452	CTSB;CTSK;CTSL;CTSS;NID2;FN1;ITGB1;MMP9;SRGN;TGFBI;THBS1;CD44
	GO:0043236	laminin binding	8	3.75494e-05	0.00225368	CTSS;ECM1;ITGB1;LGALS1;LGALS3;PLEKHA2;TINAGL1;THBS1
	GO:0038024	cargo receptor activity	12	3.85245e-05	0.00225368	STAB1;LRP10;LRP1;MSR1;ENPP1;APOBR;CXCL16;TINAGL1;TMPRSS2;MEGF10;LOXL3;CD163
	GO:0001047	core promoter binding	20	4.05027e-05	0.00229297	HDAC5;IRF9;GADD45A;E2F2;ELK1;SIRT1;FOS;GATA1;HNF4A;NFIL3;NOTCH1;PPARG;KDM3A;RELB;SPI1;STAT6;TAL1;KLF10;NR4A3;NR1D1
	GO:0001618	virus receptor activity	12	6.13027e-05	0.00322316	CR2;CLEC5A;ICAM1;ITGA5;ITGB1;MRC1;AXL;SLC1A5;CXCR4;HYAL2;CD80;CD86
	GO:0050542	icosanoid binding	4	6.42796e-05	0.00322316	PPARG;S100A8;S100A9;STX3
	GO:0050543	icosatetraenoic acid binding	4	6.42796e-05	0.00322316	PPARG;S100A8;S100A9;STX3
	GO:1901567	fatty acid derivative binding	4	6.42796e-05	0.00322316	PPARG;S100A8;S100A9;STX3
	GO:0042578	phosphoric ester hydrolase activity	34	6.73689e-05	0.00328423	DUSP10;PLD4;CCR1;PHOSPHO1;DUSP1;DUSP6;FAM83B;INPP5F;PLD3;HMOX1;INPP5D;PDE3B;PDE4B;ENPP1;INPP5K;PFKFB3;PLCB2;PLCD1;PLCG2;PLD1;PPP1R3C;SMPD3;GPCPD1;PTPN6;PTPN12;PTPRE;PTPRJ;NT5DC2;MPPE1;GDPD3;PPP1R3B;PPM1D;SSH2;CDC14A
	GO:0050840	extracellular matrix binding	10	8.35597e-05	0.00396344	CTSS;DMP1;ECM1;ITGB1;LGALS1;LGALS3;PLEKHA2;TINAGL1;TGFBI;THBS1
	GO:0005178	integrin binding	15	9.93964e-05	0.00459054	GPNMB;JAML;DMP1;FN1;ICAM1;ICAM3;ITGA5;ITGB1;MMP14;SYK;ADAM17;TGFBI;THBS1;TIMP2;FERMT3
	GO:0005504	fatty acid binding	7	0.000137473	0.0061863	FABP4;HNF4A;ID3;PPARG;S100A8;S100A9;STX3
	GO:0004197	cysteine-type endopeptidase activity	13	0.000141548	0.00621043	CTSC;CTSB;CTSH;CTSK;CTSL;CTSS;CTSZ;GCA;CAPN14;LGMN;TINAGL1;SRI;CAPN3
	GO:0001078	transcriptional repressor activity, RNA polymerase II core promoter proximal region sequence-specific binding	15	0.000152681	0.0065355	JDP2;ETS2;GATA1;MXD1;ATF3;NFIL3;BACH1;TSHZ3;PRDM1;SKIL;SPI1;TGIF1;BTG2;PAXBP1;NR1D1
	GO:0001848	complement binding	6	0.000158764	0.00656272	MASP2;CR2;CD93;PTX3;C5AR1;MEGF10
	GO:0043394	proteoglycan binding	8	0.000160796	0.00656272	GPNMB;CTSB;CTSK;CTSL;CTSS;FCN2;CECR1;THBS1
	GO:0005044	scavenger receptor activity	9	0.000188645	0.00752438	STAB1;MSR1;ENPP1;CXCL16;TINAGL1;TMPRSS2;MEGF10;LOXL3;CD163
	GO:0005381	iron ion transmembrane transporter activity	4	0.000278283	0.0105592	SLC40A1;SLC25A37;MCOLN1;TF
	GO:0019838	growth factor binding	16	0.00028972	0.0105592	DUSP1;A2M;ENG;HTRA4;IL1RN;IL2RG;IL6R;IL10RA;FURIN;HTRA1;TGFBR2;THBS1;IL1R2;RHBDF2;HYAL2;NRP2
	GO:0001530	lipopolysaccharide binding	6	0.000293205	0.0105592	TREM2;PTAFR;SELP;TLR2;TLR4;CD14
	GO:0005540	hyaluronic acid binding	6	0.000293205	0.0105592	VCAN;STAB1;IMPG2;TNFAIP6;HYAL2;CD44
	GO:0035091	phosphatidylinositol binding	22	0.000297025	0.0105592	TWF2;ARAP1;SNX20;FES;WDFY3;SNX10;KCNJ2;NCF4;ASAP1;PLCD1;PLD1;PLEK;PLEKHA2;SNX16;ARHGAP9;ARAP3;MPPE1;NCF1;BTK;PICALM;SCIN;IQGAP1
	GO:0004185	serine-type carboxypeptidase activity	5	0.000300833	0.0105592	CPXM2;CPM;AEBP1;CTSA;SCPEP1
	GO:0008374	O-acyltransferase activity	9	0.000315214	0.0108471	CPT1A;PIGW;LCAT;ABHD5;SOAT1;MBOAT7;GPAT3;DGAT1;LPGAT1
	GO:0031267	small GTPase binding	27	0.000408311	0.0137805	RAPGEF4;FGD4;STXBP5;DOCK11;DIAPH1;ABCA1;UNC13D;FLNA;TBC1D1;DENND5A;DMXL2;CORO1C;GDI1;RABGEF1;MYO9B;NCF2;ATP6AP1;ERRFI1;MICAL1;SORL1;TIAM1;FMNL1;RIN3;DOCK7;IQGAP1;DGKI;ARHGEF2
	GO:0005522	profilin binding	4	0.000482505	0.0156814	DBN1;VASP;WIPF1;FMNL1
	GO:0016175	superoxide-generating NADPH oxidase activity	4	0.000482505	0.0156814	CYBA;CYBB;NCF2;NCF1
	GO:0048365	Rac GTPase binding	8	0.000510241	0.0162813	FLNA;CORO1C;NCF2;TIAM1;FMNL1;DOCK7;IQGAP1;ARHGEF2
	GO:0004620	phospholipase activity	13	0.000591995	0.0185527	PLD4;CCR1;FAM83B;PLD3;ABHD12;HMOX1;PLA2G4A;PLCB2;PLCD1;PLCG2;PLD1;SMPD3;PLBD1
	GO:0030228	lipoprotein particle receptor activity	5	0.000607361	0.0186694	STAB1;LRP10;LRP1;APOBR;CXCL16
	GO:0051020	GTPase binding	28	0.000616996	0.0186694	RAPGEF4;FGD4;STXBP5;DOCK11;DIAPH1;ABCA1;UNC13D;FLNA;TBC1D1;DENND5A;DMXL2;CORO1C;GDI1;RABGEF1;LCP1;MYO9B;NCF2;ATP6AP1;ERRFI1;MICAL1;SORL1;TIAM1;FMNL1;RIN3;DOCK7;IQGAP1;DGKI;ARHGEF2
	GO:0051019	mitogen-activated protein kinase binding	6	0.000645503	0.019201	SIRT1;ARRB2;PTAFR;PTPRJ;PPM1D;IQGAP1
	GO:0008329	signaling pattern recognition receptor activity	5	0.000827746	0.0238147	PTAFR;CLEC7A;TLR2;TLR4;CD14
	GO:0038187	pattern recognition receptor activity	5	0.000827746	0.0238147	PTAFR;CLEC7A;TLR2;TLR4;CD14
	GO:0001875	lipopolysaccharide receptor activity	3	0.000930435	0.0251217	PTAFR;TLR2;TLR4
	GO:0004904	interferon receptor activity	3	0.000930435	0.0251217	IFNAR1;IFNAR2;IFNGR1
	GO:0043208	glycosphingolipid binding	3	0.000930435	0.0251217	CLIP3;SELL;SELP
	GO:0070290	N-acylphosphatidylethanolamine-specific phospholipase D activity	3	0.000930435	0.0251217	PLD4;PLD3;PLD1
	GO:0005085	guanyl-nucleotide exchange factor activity	27	0.00103597	0.0275474	RASGRP2;RAPGEF4;RASGRP4;TAGAP;FGD4;DOCK11;CSF2RA;RASGEF1B;HBEGF;EREG;DENND5A;TIAM2;CYTH4;RABGEF1;RAPGEF1;IL2RG;IL5RA;PREX1;TIAM1;VAV1;RIN3;BCAR3;DOCK7;ARHGEF2;CYTH1;FNIP1;DENND4B
	GO:0005057	signal transducer activity, downstream of receptor	16	0.00107376	0.028126	RGS14;MAP3K8;DAXX;ENG;FCGR1A;TIAM2;AMHR2;IL4R;MAP3K3;STK10;SYK;TGFBR2;TIAM1;TYROBP;NSMAF;MAP3K14
	GO:0070008	serine-type exopeptidase activity	5	0.00110263	0.0284576	CPXM2;CPM;AEBP1;CTSA;SCPEP1
	GO:0015291	secondary active transmembrane transporter activity	22	0.00115391	0.0285862	SLC2A6;SLC26A8;CLCN7;SLC37A2;SLC9A8;SLCO4C1;SLC15A3;SLC38A2;MCUB;SLC45A4;SLC46A2;SLC26A6;SLC1A5;SLC4A2;SLC6A6;SLC11A1;SLC20A1;SLC8B1;SLC37A3;SLC7A7;SLC16A6;SLC16A3
	GO:0001228	transcriptional activator activity, RNA polymerase II transcription regulatory region sequence-specific binding	28	0.00116182	0.0285862	CEBPE;NFAT5;DDIT3;ARID3A;EGR2;ELF3;ELK1;ZNF292;SIRT1;FOS;MAFF;GATA1;HNF4A;IRF1;JUN;JUNB;MAFG;MEF2A;ATF3;NFKB1;NFKB2;PLAG1;BACH1;REL;SPI1;NR4A3;AKNA;ZEB2
	GO:0036041	long-chain fatty acid binding	4	0.00117277	0.0285862	PPARG;S100A8;S100A9;STX3
	GO:0050786	RAGE receptor binding	4	0.00117277	0.0285862	S100A4;S100A8;S100A9;S100A12
	GO:0017048	Rho GTPase binding	11	0.00125869	0.0298933	DOCK11;DIAPH1;FLNA;CORO1C;MYO9B;NCF2;TIAM1;FMNL1;DOCK7;IQGAP1;ARHGEF2
	GO:0032452	histone demethylase activity	6	0.00126046	0.0298933	JMJD1C;KDM6B;JARID2;KDM3A;KDM7A;ARID5B
	GO:0005126	cytokine receptor binding	24	0.00148855	0.034832	LRG1;CSF1;ECM1;ENG;IL1A;IL1B;IL1RN;IL6R;INHBA;ITGA5;LTB;OSM;CXCL16;CCL2;TMBIM1;BMP1;BMP4;ADAM17;TGFB1;TGFBR2;TNF;TNFSF9;TNFSF8;GDF15
	GO:0016504	peptidase activator activity	7	0.00162371	0.037008	TANK;CTSC;CTSH;NLRP1;FN1;MMP14;NLRP12
	GO:0046915	transition metal ion transmembrane transporter activity	7	0.00162371	0.037008	SLC40A1;SLC25A37;ATP13A1;MCOLN1;SLC11A1;TF;SLC30A1
	GO:0001846	opsonin binding	4	0.00169483	0.037651	MASP2;CD93;PTX3;MEGF10
	GO:0046625	sphingolipid binding	4	0.00169483	0.037651	S1PR1;CLIP3;SELL;SELP
	GO:0042626	ATPase activity, coupled to transmembrane movement of substances	13	0.00175613	0.0385252	TCIRG1;ABCA7;ABCA1;ATP6V0D2;ABCC1;ATP1B3;ATP2A2;ATP2B1;ATP6V0B;ATP6V0A1;ATP6AP1;ATP13A1;ABCG1
	GO:0050656	3'-phosphoadenosine 5'-phosphosulfate binding	3	0.00179659	0.0389261	CHST15;ENPP1;GAL3ST4
	GO:0005160	transforming growth factor beta receptor binding	8	0.00198477	0.0421697	LRG1;ENG;INHBA;BMP1;BMP4;TGFB1;TGFBR2;GDF15
	GO:0043492	ATPase activity, coupled to movement of substances	14	0.00199435	0.0421697	TCIRG1;ABCA7;ABCA1;ATP11B;ATP6V0D2;ABCC1;ATP1B3;ATP2A2;ATP2B1;ATP6V0B;ATP6V0A1;ATP6AP1;ATP13A1;ABCG1
	GO:0016820	hydrolase activity, acting on acid anhydrides, catalyzing transmembrane movement of substances	13	0.00206775	0.0432011	TCIRG1;ABCA7;ABCA1;ATP6V0D2;ABCC1;ATP1B3;ATP2A2;ATP2B1;ATP6V0B;ATP6V0A1;ATP6AP1;ATP13A1;ABCG1
	GO:1901981	phosphatidylinositol phosphate binding	14	0.00215035	0.0443984	TWF2;ARAP1;SNX20;KCNJ2;NCF4;ASAP1;PLCD1;PLEK;ARHGAP9;ARAP3;NCF1;BTK;SCIN;IQGAP1
	GO:0001871	pattern binding	5	0.00233254	0.0459953	FCN2;ENPP1;GPCPD1;PTX3;TINAGL1
	GO:0019956	chemokine binding	5	0.00233254	0.0459953	CXCR6;CCR1;A2M;ITGB1;ZFP36
	GO:0030247	polysaccharide binding	5	0.00233254	0.0459953	FCN2;ENPP1;GPCPD1;PTX3;TINAGL1
	GO:0046961	proton-transporting ATPase activity, rotational mechanism	5	0.00233254	0.0459953	TCIRG1;ATP6V0D2;ATP6V0B;ATP6V0A1;ATP6AP1
	GO:0005041	low-density lipoprotein receptor activity	4	0.00235873	0.0459953	STAB1;LRP10;LRP1;CXCL16
	GO:0008234	cysteine-type peptidase activity	18	0.00247362	0.0472904	TANK;USPL1;CTSC;CTSB;CTSH;CTSK;CTSL;CTSS;CTSZ;CYLD;GCA;CAPN14;LGMN;SENP7;TINAGL1;SRI;ZC3H12A;CAPN3
	GO:0051213	dioxygenase activity	11	0.00247904	0.0472904	JMJD1C;KDM6B;HAAO;ALOX5;P4HA1;PLOD1;POR;TET2;KDM3A;PTGS2;KDM7A
	GO:0042625	ATPase coupled ion transmembrane transporter activity	10	0.00262342	0.0495065	TCIRG1;ATP6V0D2;ABCC1;ATP1B3;ATP2A2;ATP2B1;ATP6V0B;ATP6V0A1;ATP6AP1;ATP13A1
	GO:0019829	cation-transporting ATPase activity	9	0.00267325	0.0498062	TCIRG1;ATP6V0D2;ATP1B3;ATP2A2;ATP2B1;ATP6V0B;ATP6V0A1;ATP6AP1;ATP13A1
	GO:0045296	cadherin binding	25	0.00269606	0.0498062	SEPT9;TWF2;CLIC1;CNN2;MB21D2;DBN1;FLNA;HSPA5;HSPA8;DNAJB1;ITGB1;LDHA;ASAP1;PFKP;PLEC;FXYD5;ARGLU1;PSEN1;VASP;EFHD2;PICALM;TNKS1BP1;CBL;IQGAP1;BAG3
Cellular Component	GO:0030139	endocytic vesicle	41	0	0	TCIRG1;TLR6;HSPH1;RAB32;RAB31;CORO1A;CYBA;CYBB;HBEGF;ABCA1;FCGR1A;INPP5F;STAB1;RAB38;ATP6V0D2;RAPGEF1;SH3KBP1;HLA-DRA;LRP1;ARRB2;MSR1;NCF2;NCF4;ATP6V0B;PLD1;ATP6V0A1;NLGN3;NCF1;SLC11A1;SYK;TF;TLR1;TLR2;FMNL1;WLS;UNC93B1;PICALM;HYAL2;AP1S2;CD163;CD74
	GO:0044437	vacuolar part	53	0	0	TCIRG1;IFI30;RNF13;CLCN7;VCAN;CTSB;CTSK;CTSL;CTSS;ECE1;PLBD2;RAB12;DAGLB;WDFY3;ATP6V0D2;GALNS;NAAA;GM2A;GNS;HLA-DRA;HSPA8;LRP1;M6PR;ASAH1;NAGLU;NEU1;SLC15A3;TLR8;ENPP1;ATP6V0B;PLD1;ATP6V0A1;ATP6AP1;CTSA;LGMN;PSAP;PSEN1;SLC44A2;MCOLN1;SDC4;NAPB;TMBIM1;SGSH;THBD;GPR137B;LAPTM5;ATG9A;VMP1;STARD3NL;AP1S2;ATG16L2;CD68;CD74
	GO:0098552	side of membrane	53	0	0	ATP6AP2;RGS19;ANTXR2;CCR1;CNR2;CYLD;ECE1;ABCA1;S1PR1;ADGRE1;ENG;PTK2B;FCER1G;FES;ABL2;GM2A;GNA15;HCK;HLA-DRA;HSPA8;ICAM1;FAS;IL2RG;ITGA5;ITGB1;ATP2A2;ATP2B1;ERRFI1;CTSA;HEG1;RASA2;RGS2;SELL;SELP;SYK;BTK;TF;TGFBR2;THBS1;TIAM1;TLR4;TNF;KCNAB2;HYAL2;IQGAP1;CYTH1;CD14;CD83;CD80;CD86;ABCG1;GNA14;CD74
	GO:0098589	membrane region	48	2.22045e-16	5.38458e-14	RGS19;TLR6;NFAM1;ARID3A;ABCA1;S1PR1;PTK2B;INPP5F;CORO1C;CLIP3;LRP10;MYOF;DLL1;HCK;HMOX1;BIRC3;ICAM1;FAS;INPP5D;ITGB1;LCP2;LRP1;ARRB2;MYO1A;ATP1B3;ATP2B1;FURIN;PECAM1;PSEN1;PTGS2;SDC4;STAT6;ADAM17;BTK;TF;TGFBR2;TLR1;TLR2;TNF;TNFRSF1B;LAT2;EFHD2;PICALM;CBL;HYAL2;IQGAP1;AP1S2;CD14
	GO:0045121	membrane raft	41	8.88178e-16	1.72307e-13	RGS19;TLR6;NFAM1;ARID3A;ABCA1;S1PR1;PTK2B;CORO1C;CLIP3;MYOF;DLL1;HCK;HMOX1;BIRC3;ICAM1;FAS;INPP5D;ITGB1;LCP2;MYO1A;ATP1B3;ATP2B1;FURIN;PECAM1;PSEN1;PTGS2;SDC4;STAT6;ADAM17;BTK;TGFBR2;TLR1;TLR2;TNF;TNFRSF1B;LAT2;EFHD2;CBL;HYAL2;IQGAP1;CD14
	GO:0098857	membrane microdomain	41	1.11022e-15	1.79486e-13	RGS19;TLR6;NFAM1;ARID3A;ABCA1;S1PR1;PTK2B;CORO1C;CLIP3;MYOF;DLL1;HCK;HMOX1;BIRC3;ICAM1;FAS;INPP5D;ITGB1;LCP2;MYO1A;ATP1B3;ATP2B1;FURIN;PECAM1;PSEN1;PTGS2;SDC4;STAT6;ADAM17;BTK;TGFBR2;TLR1;TLR2;TNF;TNFRSF1B;LAT2;EFHD2;CBL;HYAL2;IQGAP1;CD14
	GO:0045335	phagocytic vesicle	22	9.34808e-14	1.29538e-11	TCIRG1;TLR6;RAB32;RAB31;CORO1A;CYBA;CYBB;ABCA1;RAB38;ATP6V0D2;RAPGEF1;NCF2;NCF4;ATP6V0B;ATP6V0A1;NCF1;SLC11A1;SYK;TLR1;TLR2;FMNL1;UNC93B1
	GO:0043202	lysosomal lumen	21	9.21707e-13	1.11757e-10	IFI30;VCAN;CTSB;CTSK;CTSL;CTSS;PLBD2;GALNS;NAAA;GM2A;GNS;HSPA8;ASAH1;NAGLU;NEU1;CTSA;LGMN;PSAP;SDC4;SGSH;CD74
	GO:0044440	endosomal part	47	1.57852e-12	1.70129e-10	TCIRG1;ABCA7;RAB32;RNF13;ANTXR2;ZFYVE27;SNX20;CTSB;CTSH;CTSK;CTSL;CTSS;ECE1;SCAMP5;RAB12;FCGR1A;INPP5F;ATP11B;PLEKHM2;RAB38;ATP6V0D2;SUN2;PARM1;CLIP3;SNX10;HLA-DRA;IRAK2;LRPAP1;MRC1;NCF4;TLR8;ATP6V0B;PLD1;ATP6V0A1;ATP6AP1;MCOLN1;SNX16;TMBIM1;SLC11A1;TF;TLR4;ATG9A;VPS37B;WLS;STARD3NL;CD14;CD68
	GO:0005775	vacuolar lumen	21	2.36611e-12	2.29512e-10	IFI30;VCAN;CTSB;CTSK;CTSL;CTSS;PLBD2;GALNS;NAAA;GM2A;GNS;HSPA8;ASAH1;NAGLU;NEU1;CTSA;LGMN;PSAP;SDC4;SGSH;CD74
	GO:0005925	focal adhesion	44	2.63622e-12	2.32467e-10	CNN2;CYBA;ENG;PTK2B;FES;FHL3;FLNA;CORO1C;SH3KBP1;HCK;HSPA5;HSPA8;ICAM1;ITGA5;ITGB1;LCP1;LRP1;MMP14;NEDD9;HACD3;PLAU;PLAUR;PLEC;APBB1IP;LIMS2;CASS4;PTPN12;ARHGAP22;ACTB;SDC4;SLC4A2;SVIL;ADAM17;TGM2;TNS1;VASP;VIM;ZYX;DOCK7;IQGAP1;ARHGEF2;PDLIM7;CD44;ADGRE5
	GO:0005924	cell-substrate adherens junction	44	3.42637e-12	2.76965e-10	CNN2;CYBA;ENG;PTK2B;FES;FHL3;FLNA;CORO1C;SH3KBP1;HCK;HSPA5;HSPA8;ICAM1;ITGA5;ITGB1;LCP1;LRP1;MMP14;NEDD9;HACD3;PLAU;PLAUR;PLEC;APBB1IP;LIMS2;CASS4;PTPN12;ARHGAP22;ACTB;SDC4;SLC4A2;SVIL;ADAM17;TGM2;TNS1;VASP;VIM;ZYX;DOCK7;IQGAP1;ARHGEF2;PDLIM7;CD44;ADGRE5
	GO:0030055	cell-substrate junction	44	5.26978e-12	3.93207e-10	CNN2;CYBA;ENG;PTK2B;FES;FHL3;FLNA;CORO1C;SH3KBP1;HCK;HSPA5;HSPA8;ICAM1;ITGA5;ITGB1;LCP1;LRP1;MMP14;NEDD9;HACD3;PLAU;PLAUR;PLEC;APBB1IP;LIMS2;CASS4;PTPN12;ARHGAP22;ACTB;SDC4;SLC4A2;SVIL;ADAM17;TGM2;TNS1;VASP;VIM;ZYX;DOCK7;IQGAP1;ARHGEF2;PDLIM7;CD44;ADGRE5
	GO:0030666	endocytic vesicle membrane	26	9.17355e-12	6.35596e-10	TCIRG1;TLR6;RAB32;RAB31;CORO1A;CYBA;CYBB;HBEGF;FCGR1A;STAB1;RAB38;ATP6V0D2;RAPGEF1;HLA-DRA;LRP1;MSR1;ATP6V0B;ATP6V0A1;SLC11A1;TLR1;TLR2;WLS;PICALM;AP1S2;CD163;CD74
	GO:0031252	cell leading edge	39	5.87186e-11	3.79714e-09	RASGRP2;ABCA7;CORO1A;TWF2;FGD4;DIAPH1;AIF1;PTK2B;CORO1C;TIAM2;ITGA5;ITGB1;LCP1;MEFV;NEDD9;ATP2B1;PLEKHO1;ABI3;TNFRSF12A;INPP5K;PLEK;APBB1IP;PTPRJ;CLIP1;SAMSN1;ARAP3;STX3;ADAM17;TIAM1;VASP;VIM;WIPF1;CXCR4;WLS;PPP1R9B;IQGAP1;PSTPIP1;ARHGEF2;PDLIM7
	GO:0009897	external side of plasma membrane	29	1.65229e-10	1.0017e-08	ATP6AP2;ANTXR2;CCR1;ECE1;ABCA1;S1PR1;ADGRE1;ENG;FCER1G;ICAM1;FAS;IL2RG;ITGA5;ITGB1;HEG1;SELL;SELP;TF;TGFBR2;THBS1;TLR4;TNF;HYAL2;CD14;CD83;CD80;CD86;ABCG1;CD74
	GO:0005774	vacuolar membrane	37	1.98632e-10	1.13337e-08	TCIRG1;RNF13;CLCN7;ECE1;RAB12;DAGLB;WDFY3;ATP6V0D2;HLA-DRA;HSPA8;LRP1;M6PR;NEU1;SLC15A3;TLR8;ENPP1;ATP6V0B;PLD1;ATP6V0A1;ATP6AP1;CTSA;PSAP;PSEN1;SLC44A2;MCOLN1;NAPB;TMBIM1;THBD;GPR137B;LAPTM5;ATG9A;VMP1;STARD3NL;AP1S2;ATG16L2;CD68;CD74
	GO:0030670	phagocytic vesicle membrane	15	4.52828e-10	2.44024e-08	TCIRG1;TLR6;RAB32;RAB31;CORO1A;CYBA;CYBB;RAB38;ATP6V0D2;RAPGEF1;ATP6V0B;ATP6V0A1;SLC11A1;TLR1;TLR2
	GO:0001726	ruffle	24	4.90357e-10	2.5034e-08	RASGRP2;ABCA7;FGD4;DIAPH1;AIF1;ITGA5;ITGB1;LCP1;MEFV;PLEKHO1;TNFRSF12A;INPP5K;PLEK;PTPRJ;CLIP1;SAMSN1;ARAP3;ADAM17;TIAM1;WIPF1;PPP1R9B;IQGAP1;ARHGEF2;PDLIM7
	GO:0010008	endosome membrane	39	2.6018e-09	1.26187e-07	TCIRG1;ABCA7;RNF13;ANTXR2;ZFYVE27;SNX20;ECE1;SCAMP5;RAB12;FCGR1A;INPP5F;ATP11B;PLEKHM2;ATP6V0D2;SUN2;PARM1;CLIP3;SNX10;HLA-DRA;IRAK2;MRC1;NCF4;TLR8;ATP6V0B;PLD1;ATP6V0A1;ATP6AP1;MCOLN1;SNX16;TMBIM1;SLC11A1;TF;TLR4;ATG9A;VPS37B;WLS;STARD3NL;CD14;CD68
	GO:0019898	extrinsic component of membrane	30	3.5022e-09	1.61768e-07	RGS19;CNR2;CYLD;PTK2B;FES;WDFY3;ATG2A;NBEAL2;PIK3R5;ABL2;GNA15;SNX10;HCK;ATP2A2;PIK3CD;PLAUR;ERRFI1;WDFY4;SNX16;NCF1;SYK;BTK;TF;TIAM1;ZC3H12A;NSMAF;KCNAB2;IQGAP1;CYTH1;GNA14
	GO:0033256	I-kappaB/NF-kappaB complex	6	1.01497e-08	4.47507e-07	NFKB1;NFKB2;NFKBIA;REL;RELB;BCL3
	GO:0043235	receptor complex	33	2.47578e-08	1.04414e-06	PLXNC1;TLR6;STXBP5;CR2;ENG;PTK2B;PLA2R1;GABRE;ABHD12;IL4R;IL6R;ITGA5;ITGAL;ITGAX;ITGB1;ITGB2;LRP1;NOTCH1;IMPG2;GPR84;APBB1IP;MCOLN1;PTPN6;SYK;TF;TGFBR2;TLR1;TLR2;TLR4;NRP2;CD14;CD44;CD74
	GO:0031234	extrinsic component of cytoplasmic side of plasma membrane	17	2.98258e-08	1.20546e-06	RGS19;CNR2;CYLD;PTK2B;FES;ABL2;GNA15;HCK;ATP2A2;ERRFI1;SYK;BTK;TIAM1;KCNAB2;IQGAP1;CYTH1;GNA14
	GO:0015629	actin cytoskeleton	40	4.25102e-08	1.64939e-06	SEPT9;CORO1A;FGD4;CNN2;CYBA;DBN1;AIF1;FHL3;MYH15;FLNA;CORO1C;ABL2;FHOD1;HCK;LCP1;MYO1F;MYBPH;MYO1A;MYO9B;NFE2;ASAP1;POU6F1;CTTNBP2NL;PTPN12;SVIL;ADAM17;TNNI2;VASP;WAS;WIPF1;ZYX;MAP7D3;FERMT3;PPP1R9B;SCIN;IQGAP1;SLC16A3;ARHGEF2;PDLIM7;STK17B
	GO:0030176	integral component of endoplasmic reticulum membrane	20	4.90657e-08	1.83053e-06	DHRS9;MARCH6;ZFYVE27;FITM1;ERN1;SLC37A2;ATF6;SGMS1;HLA-DRA;HSPA5;LBR;HACD4;HACD3;ELOVL5;DERL1;RHBDD1;SLC37A3;SGPL1;EDEM1;CD74
	GO:0009898	cytoplasmic side of plasma membrane	21	8.28701e-08	2.97719e-06	RGS19;CNR2;CYLD;PTK2B;FES;ABL2;GM2A;GNA15;HCK;ATP2A2;ATP2B1;ERRFI1;RASA2;RGS2;SYK;BTK;TIAM1;KCNAB2;IQGAP1;CYTH1;GNA14
	GO:0031227	intrinsic component of endoplasmic reticulum membrane	20	8.94858e-08	3.10004e-06	DHRS9;MARCH6;ZFYVE27;FITM1;ERN1;SLC37A2;ATF6;SGMS1;HLA-DRA;HSPA5;LBR;HACD4;HACD3;ELOVL5;DERL1;RHBDD1;SLC37A3;SGPL1;EDEM1;CD74
	GO:0032587	ruffle membrane	15	9.33572e-08	3.12264e-06	RASGRP2;ABCA7;DIAPH1;AIF1;ITGA5;ITGB1;LCP1;PLEKHO1;INPP5K;PLEK;PTPRJ;ADAM17;TIAM1;PPP1R9B;ARHGEF2
	GO:0030426	growth cone	19	2.42145e-07	7.82937e-06	TWF2;ZFYVE27;DBN1;DPYSL2;PTK2B;SIRT1;TIAM2;TRPV2;PSEN1;PREX1;TSHZ3;PTBP2;STX3;TIAM1;TIMP2;ORAI2;DOCK7;CBL;IQGAP1
	GO:0030659	cytoplasmic vesicle membrane	40	2.90059e-07	9.07603e-06	TCIRG1;TLR6;RAB32;RAB31;CORO1A;STXBP5;CYBA;CYBB;HBEGF;SCAMP5;FCGR1A;STAB1;DMXL2;RAB38;ATP6V0D2;MYOF;RAPGEF1;SH3KBP1;HLA-DRA;HSPA8;AREG;LRP1;MSR1;PECAM1;ATP6V0B;ATP6V0A1;CLIP1;SELP;CCDC136;SLC26A6;SLC11A1;SRI;STX3;TLR1;TLR2;WLS;PICALM;AP1S2;CD163;CD74
	GO:0030427	site of polarized growth	19	4.24101e-07	1.28555e-05	TWF2;ZFYVE27;DBN1;DPYSL2;PTK2B;SIRT1;TIAM2;TRPV2;PSEN1;PREX1;TSHZ3;PTBP2;STX3;TIAM1;TIMP2;ORAI2;DOCK7;CBL;IQGAP1
	GO:0098562	cytoplasmic side of membrane	21	4.38663e-07	1.2894e-05	RGS19;CNR2;CYLD;PTK2B;FES;ABL2;GM2A;GNA15;HCK;ATP2A2;ATP2B1;ERRFI1;RASA2;RGS2;SYK;BTK;TIAM1;KCNAB2;IQGAP1;CYTH1;GNA14
	GO:0005765	lysosomal membrane	28	5.71533e-07	1.58396e-05	TCIRG1;RNF13;CLCN7;ECE1;RAB12;DAGLB;ATP6V0D2;HLA-DRA;HSPA8;LRP1;M6PR;NEU1;SLC15A3;TLR8;ENPP1;PLD1;CTSA;PSAP;PSEN1;SLC44A2;MCOLN1;TMBIM1;GPR137B;LAPTM5;STARD3NL;AP1S2;CD68;CD74
	GO:0098852	lytic vacuole membrane	28	5.71533e-07	1.58396e-05	TCIRG1;RNF13;CLCN7;ECE1;RAB12;DAGLB;ATP6V0D2;HLA-DRA;HSPA8;LRP1;M6PR;NEU1;SLC15A3;TLR8;ENPP1;PLD1;CTSA;PSAP;PSEN1;SLC44A2;MCOLN1;TMBIM1;GPR137B;LAPTM5;STARD3NL;AP1S2;CD68;CD74
	GO:0031256	leading edge membrane	18	7.28441e-07	1.96274e-05	RASGRP2;ABCA7;DIAPH1;AIF1;ITGA5;ITGB1;LCP1;ATP2B1;PLEKHO1;INPP5K;PLEK;PTPRJ;ADAM17;TIAM1;VASP;WLS;PPP1R9B;ARHGEF2
	GO:0005770	late endosome	23	1.11006e-06	2.87354e-05	RNF13;CTSH;RASGEF1B;DDIT3;UNC13D;PARM1;HLA-DRA;HSPA8;IFNAR1;M6PR;PLD1;LGMN;MCOLN1;SNX16;SLC11A1;TF;CXCR4;ATG9A;DERL1;VPS37B;STARD3NL;SQSTM1;CD74
	GO:0019897	extrinsic component of plasma membrane	18	1.12572e-06	2.87354e-05	RGS19;CNR2;CYLD;PTK2B;FES;ABL2;GNA15;HCK;ATP2A2;ERRFI1;SYK;BTK;TF;TIAM1;KCNAB2;IQGAP1;CYTH1;GNA14
	GO:0031904	endosome lumen	8	2.1088e-06	5.24495e-05	RAB32;CTSB;CTSH;CTSK;CTSL;CTSS;RAB38;LRPAP1
	GO:0031984	organelle subcompartment	28	2.99515e-06	7.26325e-05	RAB32;RAB31;ARAP1;ZFYVE27;PLK3;SCAMP5;CHSY1;DENND5A;RAB38;GALNT2;SGMS1;CLIP3;HLA-DRA;M6PR;FURIN;TMBIM4;INPP5K;CHPF2;CSGALNACT2;SMPD3;ST3GAL1;SORL1;TGFBI;ATG9A;GAL3ST4;WLS;AP1S2;CD74
	GO:0098791	Golgi subcompartment	27	3.10368e-06	7.34285e-05	RAB32;RAB31;ARAP1;PLK3;SCAMP5;CHSY1;DENND5A;RAB38;GALNT2;SGMS1;CLIP3;HLA-DRA;M6PR;FURIN;TMBIM4;INPP5K;CHPF2;CSGALNACT2;SMPD3;ST3GAL1;SORL1;TGFBI;ATG9A;GAL3ST4;WLS;AP1S2;CD74
	GO:0099503	secretory vesicle	36	3.20617e-06	7.40473e-05	ABHD2;STXBP5;CTSH;CYBA;ECE1;ECM1;SCAMP5;A2M;UNC13D;F5;DMXL2;FN1;SLC40A1;HGF;APBA1;IL1B;ITIH4;NCF2;NOTCH1;OXT;SERPINE1;PDE4B;PECAM1;SRGN;STK31;QSOX1;SELP;CCDC136;SKIL;SLC11A1;SRI;STX3;TF;TGFB1;THBS1;DGKI
	GO:0030425	dendrite	36	3.90061e-06	8.79905e-05	RGS14;ZFYVE27;PLK3;CNR2;CYBA;CYBB;DBN1;DPYSL2;ELK1;PTK2B;INPP5F;FLNA;BRD1;ZNF385A;IFNGR1;ITGB1;KCNJ2;LRP1;ARRB2;ASAP1;PDE4B;SLC38A2;PSEN1;PREX1;RGS10;ELOVL5;NCF1;SRI;STX3;TIAM1;WLS;TMEM185A;PPP1R9B;DGKI;ARHGEF2;NR1D1
	GO:0030141	secretory granule	30	4.28592e-06	9.4485e-05	ABHD2;STXBP5;CTSH;CYBA;ECE1;ECM1;A2M;UNC13D;F5;FN1;HGF;IL1B;ITIH4;NCF2;NOTCH1;OXT;SERPINE1;PECAM1;SRGN;STK31;QSOX1;SELP;CCDC136;SKIL;SLC11A1;SRI;STX3;TF;TGFB1;THBS1
	GO:0043020	NADPH oxidase complex	5	9.69456e-06	0.000208972	CYBA;CYBB;NCF2;NCF4;NCF1
	GO:0043025	neuronal cell body	32	1.19876e-05	0.000249639	PLK3;CNR2;CYBA;CYBB;DPYSL2;AIF1;ELK1;PTK2B;NLRP1;INPP5F;FLNA;BRD1;ZNF385A;KCNJ2;LRP1;NAIP;ATP2B1;SLC38A2;PSEN1;SMURF1;PTBP2;RGS10;ELOVL5;NCF1;STAR;TGFB1;TIAM1;TIMP2;TNFRSF1B;PICALM;DGKI;ARHGEF2
	GO:0042470	melanosome	14	1.23533e-05	0.000249639	GPNMB;RAB32;CTSB;RAB38;HSPA5;HSPA8;ITGB1;MMP14;ATP1B3;TRPV2;ATP6V0A1;SLC1A5;STX3;CALU
	GO:0048770	pigment granule	14	1.23533e-05	0.000249639	GPNMB;RAB32;CTSB;RAB38;HSPA5;HSPA8;ITGB1;MMP14;ATP1B3;TRPV2;ATP6V0A1;SLC1A5;STX3;CALU
	GO:0044297	cell body	35	1.35192e-05	0.000267624	ATP6AP2;PLK3;CNR2;CYBA;CYBB;DPYSL2;AIF1;ELK1;PTK2B;NLRP1;INPP5F;FLNA;BRD1;ZNF385A;KCNJ2;LRP1;NAIP;ATP2B1;TRPV2;SLC38A2;PSEN1;SMURF1;PTBP2;RGS10;ELOVL5;NCF1;STAR;TGFB1;TIAM1;TIMP2;TLR2;TNFRSF1B;PICALM;DGKI;ARHGEF2
	GO:0055037	recycling endosome	16	1.39135e-05	0.000269923	ZFYVE27;SCAMP5;UNC13D;RAB12;INPP5F;ATP11B;CLIP3;RABGEF1;ITGB1;AMOTL2;SORL1;TF;TNF;ATG9A;FCHSD1;ABCG1
	GO:0072562	blood microparticle	14	2.11735e-05	0.000402712	CLIC1;A2M;ENG;FCN2;FN1;HSPA8;ITIH4;SERPINC1;ANGPTL4;ACTB;TF;TGFB1;C1QB;C1QC
	GO:0098802	plasma membrane receptor complex	18	2.71091e-05	0.00050569	TLR6;STXBP5;ENG;PTK2B;ABHD12;IL6R;ITGA5;ITGAL;ITGAX;ITGB1;ITGB2;APBB1IP;PTPN6;SYK;TF;TGFBR2;TLR1;TLR2
	GO:0001891	phagocytic cup	6	2.77372e-05	0.000506156	ABCA7;CORO1A;AIF1;LCP1;TNF;MEGF10
	GO:0005769	early endosome	25	2.83283e-05	0.000506156	ABCA7;RAB32;RAB31;CORO1A;SNX20;RASGEF1B;FCGR1A;INPP5F;ATP11B;RAB38;ATP6V0D2;PARM1;CLIP3;RABGEF1;RAPGEF1;ARRDC3;SNX16;SIAH1;SORL1;TF;CXCR4;DERL1;RIN3;WLS;ARRDC4
	GO:0034774	secretory granule lumen	12	2.86995e-05	0.000506156	ECM1;A2M;F5;FN1;HGF;ITIH4;SERPINE1;SRGN;QSOX1;TF;TGFB1;THBS1
	GO:0002102	podosome	7	4.07857e-05	0.000706466	LCP1;ASAP1;PTPN12;SVIL;FERMT3;SCIN;ARHGEF2
	GO:0031091	platelet alpha granule	11	4.2861e-05	0.000729389	A2M;F5;FN1;HGF;SERPINE1;PECAM1;SRGN;QSOX1;SELP;TGFB1;THBS1
	GO:0060205	cytoplasmic vesicle lumen	13	4.53325e-05	0.000758147	HSPH1;ECM1;A2M;F5;FN1;HGF;ITIH4;SERPINE1;SRGN;QSOX1;TF;TGFB1;THBS1
	GO:0031983	vesicle lumen	13	5.02308e-05	0.000825828	HSPH1;ECM1;A2M;F5;FN1;HGF;ITIH4;SERPINE1;SRGN;QSOX1;TF;TGFB1;THBS1
	GO:0042629	mast cell granule	6	5.23487e-05	0.000846305	MILR1;PIK3CD;SRGN;BTK;LAT2;NR4A3
	GO:0045177	apical part of cell	27	6.67549e-05	0.00106151	TCIRG1;ABCA7;CLDN4;CYBA;VASH1;FN1;ATP6V0D2;C5AR2;GM2A;DLL1;IL6R;MYO1A;NOTCH1;ATP2B1;AMOTL2;PLD1;LGMN;SLC26A6;SLC4A2;STC1;STX3;ADAM17;TF;C5AR1;PDZD3;HYAL2;MGAM
	GO:0030027	lamellipodium	17	7.44086e-05	0.00116413	CORO1A;TWF2;FGD4;AIF1;PTK2B;CORO1C;TIAM2;ITGB1;MEFV;NEDD9;ABI3;APBB1IP;ARAP3;STX3;VASP;PPP1R9B;PSTPIP1
	GO:0030173	integral component of Golgi membrane	9	8.87451e-05	0.00134504	ST3GAL6;GALNT2;SGMS1;LFNG;MFNG;CSGALNACT2;QSOX1;ST3GAL1;ST8SIA4
	GO:0031093	platelet alpha granule lumen	9	8.87451e-05	0.00134504	A2M;F5;FN1;HGF;SERPINE1;SRGN;QSOX1;TGFB1;THBS1
	GO:0005635	nuclear envelope	30	0.000118467	0.00176789	RNF13;CLIC1;CMTM3;TMC8;CYBB;ERN1;ATF6;WDFY3;RAP1GAP2;ATP11B;SIRT1;ALOX5;CERS6;SUN2;MYOF;KPNA3;LBR;LRMP;HACD3;PSEN1;BAX;CLIP1;BNIP2;SORL1;SLC30A1;EPC1;TMEM120A;GHDC;SLC16A3;CEP170
	GO:0031300	intrinsic component of organelle membrane	16	0.000149869	0.00220263	ST3GAL6;CPT1A;ECE1;SUN2;GALNT2;SGMS1;LBR;LFNG;MFNG;CYTB;MCUB;CSGALNACT2;QSOX1;ST3GAL1;ST8SIA4;SLC8B1
	GO:0042641	actomyosin	9	0.000155473	0.00225088	SEPT9;CNN2;CYBA;DBN1;FHL3;FHOD1;LCP1;ZYX;PDLIM7
	GO:0031228	intrinsic component of Golgi membrane	9	0.000177487	0.00253179	ST3GAL6;GALNT2;SGMS1;LFNG;MFNG;CSGALNACT2;QSOX1;ST3GAL1;ST8SIA4
	GO:0001725	stress fiber	8	0.000191264	0.00265037	SEPT9;CNN2;CYBA;FHL3;FHOD1;LCP1;ZYX;PDLIM7
	GO:0097517	contractile actin filament bundle	8	0.000191264	0.00265037	SEPT9;CNN2;CYBA;FHL3;FHOD1;LCP1;ZYX;PDLIM7
	GO:0036019	endolysosome	5	0.000195308	0.0026683	CTSB;CTSK;CTSL;CTSS;TLR8
	GO:0098797	plasma membrane protein complex	19	0.000212982	0.00286934	RGS19;ABCA7;FCER1G;CORO1C;ATP6V0D2;GNA15;HLA-DRA;FAS;ITGA5;ITGAL;ITGAX;ITGB1;ITGB2;PSEN1;SYK;PICALM;CBL;GNA14;CD74
	GO:0005795	Golgi stack	13	0.00021944	0.00291585	ARAP1;PLK3;CHSY1;GALNT2;SGMS1;CLIP3;TMBIM4;CHPF2;CSGALNACT2;SMPD3;ST3GAL1;SORL1;GAL3ST4
	GO:0005913	cell-cell adherens junction	24	0.000232213	0.00303215	SEPT9;TWF2;CLIC1;CNN2;MB21D2;DBN1;FLNA;HSPA5;HSPA8;DNAJB1;ITGB1;LDHA;ASAP1;PFKP;PLEC;ARGLU1;VASP;ZYX;EFHD2;PICALM;TNKS1BP1;CBL;IQGAP1;BAG3
	GO:0033179	proton-transporting V-type ATPase, V0 domain	4	0.000234445	0.00303215	TCIRG1;ATP6V0D2;ATP6V0B;ATP6V0A1
	GO:0043197	dendritic spine	12	0.000274929	0.00350897	RGS14;ITGB1;KCNJ2;ARRB2;ASAP1;PDE4B;RGS10;SRI;TIAM1;PPP1R9B;DGKI;NR1D1
	GO:0031301	integral component of organelle membrane	15	0.000300241	0.00378226	ST3GAL6;CPT1A;SUN2;GALNT2;SGMS1;LBR;LFNG;MFNG;CYTB;MCUB;CSGALNACT2;QSOX1;ST3GAL1;ST8SIA4;SLC8B1
	GO:0044309	neuron spine	12	0.000326887	0.00406513	RGS14;ITGB1;KCNJ2;ARRB2;ASAP1;PDE4B;RGS10;SRI;TIAM1;PPP1R9B;DGKI;NR1D1
	GO:0032010	phagolysosome	3	0.000369797	0.00454055	NCF2;NCF4;NCF1
	GO:0005802	trans-Golgi network	17	0.000386184	0.00468248	RAB32;RAB31;ARAP1;SCAMP5;DENND5A;RAB38;CLIP3;HLA-DRA;M6PR;FURIN;INPP5K;SORL1;TGFBI;ATG9A;WLS;AP1S2;CD74
	GO:0016605	PML body	11	0.000406274	0.00484621	RGS14;DAXX;PATL1;WDFY3;SIRT1;MORC3;AKAP8L;MKNK2;LRCH4;NFE2;SQSTM1
	GO:0016323	basolateral plasma membrane	17	0.00040968	0.00484621	CLDN4;C5AR2;SLC40A1;SLCO4C1;IL6R;ARRB2;ABCC1;MYO1A;NAIP;ATP2B1;ENPP1;SLC26A6;SLC4A2;TF;C5AR1;MEGF10;SLC7A7
	GO:0031253	cell projection membrane	22	0.00042716	0.00499211	RASGRP2;ABCA7;DIAPH1;AIF1;ITGA5;ITGB1;LCP1;ATP2B1;ASAP1;PLEKHO1;INPP5K;PLAUR;PLEK;PTPRJ;SLC26A6;ADAM17;TIAM1;VASP;WLS;PPP1R9B;ARHGEF2;FAM65B
	GO:0032432	actin filament bundle	8	0.000441183	0.00509462	SEPT9;CNN2;CYBA;FHL3;FHOD1;LCP1;ZYX;PDLIM7
	GO:0044853	plasma membrane raft	10	0.000493251	0.00562886	CORO1C;MYOF;HCK;HMOX1;LCP2;MYO1A;ATP1B3;PTGS2;TGFBR2;CBL
	GO:0031965	nuclear membrane	21	0.000527605	0.0059509	RNF13;CLIC1;CMTM3;TMC8;ERN1;WDFY3;RAP1GAP2;ATP11B;SIRT1;ALOX5;CERS6;SUN2;MYOF;LBR;HACD3;PSEN1;SLC30A1;EPC1;TMEM120A;SLC16A3;CEP170
	GO:0005776	autophagosome	10	0.000597329	0.00665988	OSBPL7;RAB12;WDFY3;IL1B;MEFV;ATG9A;TBC1D17;VMP1;SQSTM1;ATG16L2
	GO:0000220	vacuolar proton-transporting V-type ATPase, V0 domain	3	0.00072092	0.00794651	TCIRG1;ATP6V0B;ATP6V0A1
	GO:0016324	apical plasma membrane	21	0.000729455	0.00795024	TCIRG1;ABCA7;CLDN4;CYBA;FN1;ATP6V0D2;DLL1;IL6R;MYO1A;NOTCH1;ATP2B1;AMOTL2;PLD1;SLC26A6;SLC4A2;STC1;STX3;ADAM17;TF;HYAL2;MGAM
	GO:0005578	proteinaceous extracellular matrix	24	0.000815324	0.00878738	VCAN;CCDC80;PHOSPHO1;DMP1;ECM1;NID2;FN1;LGALS1;MATN3;MMP9;MMP19;IMPG2;ANGPTL4;PI3;ADAMTSL4;MMP25;BMP1;BMP4;TGFB1;TGFBI;TIMP2;CRISPLD2;EMILIN2;ADAMTS2
	GO:0098636	protein complex involved in cell adhesion	6	0.000891589	0.00945921	ITGA5;ITGAL;ITGAX;ITGB1;ITGB2;CD80
	GO:0033176	proton-transporting V-type ATPase complex	5	0.000897162	0.00945921	TCIRG1;ATP6V0D2;ATP6V0B;ATP6V0A1;ATP6AP1
	GO:0031985	Golgi cisterna	10	0.000938983	0.0097937	ARAP1;CHSY1;GALNT2;SGMS1;CHPF2;CSGALNACT2;SMPD3;ST3GAL1;SORL1;GAL3ST4
	GO:0005767	secondary lysosome	4	0.00100266	0.0102377	NCF2;NCF4;NCF1;SQSTM1
	GO:0034362	low-density lipoprotein particle	4	0.00100266	0.0102377	MSR1;LSR;APOBR;SORL1
	GO:0034358	plasma lipoprotein particle	6	0.00121921	0.0121921	ABCA1;LCAT;MSR1;LSR;APOBR;SORL1
	GO:1990777	lipoprotein particle	6	0.00121921	0.0121921	ABCA1;LCAT;MSR1;LSR;APOBR;SORL1
	GO:0032994	protein-lipid complex	6	0.00163173	0.0161508	ABCA1;LCAT;MSR1;LSR;APOBR;SORL1
	GO:0016471	vacuolar proton-transporting V-type ATPase complex	4	0.00172712	0.0169223	TCIRG1;ATP6V0D2;ATP6V0B;ATP6V0A1
	GO:0005637	nuclear inner membrane	7	0.00247527	0.0240101	RNF13;ERN1;ATP11B;SIRT1;SUN2;LBR;TMEM120A
	GO:0005884	actin filament	9	0.0025347	0.0243431	CORO1A;AIF1;FLNA;HCK;LCP1;MYO1A;MYO9B;WIPF1;IQGAP1
	GO:0030136	clathrin-coated vesicle	13	0.00258196	0.0245539	RGS19;HBEGF;ECE1;UNC13D;FCGR1A;INPP5F;HLA-DRA;HSPA8;LRP1;FURIN;PICALM;AP1S2;CD74
	GO:0000164	protein phosphatase type 1 complex	3	0.00280501	0.0261621	PPP1R15A;PPP1R3B;PPP1R9B
	GO:0005577	fibrinogen complex	3	0.00280501	0.0261621	FGL2;FN1;THBS1
	GO:0030135	coated vesicle	17	0.00283559	0.0261955	RGS19;CTSC;CTSZ;HBEGF;ECE1;UNC13D;F5;FCGR1A;INPP5F;HLA-DRA;HSPA8;AREG;LRP1;FURIN;PICALM;AP1S2;CD74
	GO:0005901	caveola	8	0.00324976	0.0297384	CORO1C;MYOF;HCK;HMOX1;ATP1B3;PTGS2;TGFBR2;CBL
	GO:0031519	PcG protein complex	6	0.00351466	0.0318618	ASXL1;PHC2;SIRT1;JARID2;PHF1;BCOR
	GO:0008305	integrin complex	5	0.0036227	0.0325373	ITGA5;ITGAL;ITGAX;ITGB1;ITGB2
	GO:0005793	endoplasmic reticulum-Golgi intermediate compartment	10	0.00369876	0.0329156	CTSC;CTSZ;F5;FN1;HSPA5;AREG;LRPAP1;MPPE1;VMP1;STK17B
	GO:0030175	filopodium	9	0.00400574	0.0353233	ARL4C;TWF2;FGD4;TIAM2;ITGB1;LCP1;VASP;PPP1R9B;FAM65B
	GO:0001772	immunological synapse	5	0.00417574	0.0364907	CORO1A;ICAM1;LGALS3;PTPRJ;CD53
	GO:0016604	nuclear body	22	0.00472257	0.0405666	USPL1;RGS14;CREBRF;DAXX;PATL1;WDFY3;SIRT1;MORC3;SRRM2;PNISR;AKAP8L;MKNK2;LRCH4;NFE2;KMT2E;C8orf4;CCNL1;DDX39B;CCNL2;SQSTM1;RBM39;MAML1
	GO:0005667	transcription factor complex	20	0.0047258	0.0405666	DDIT3;E2F2;FOS;GATA1;HCLS1;JUN;JUNB;MEF2A;PPARG;ATF7IP;RARG;REL;SKIL;SNAPC1;SNAPC4;TAL1;ZEB1;NR4A3;HYAL2;ELMSAN1
	GO:0045178	basal part of cell	6	0.00490815	0.0416399	CLDN4;C5AR2;MYO1A;TF;DOCK7;HOMER3
	GO:0000790	nuclear chromatin	19	0.00493669	0.0416399	IKZF1;ASXL1;SIRT1;ZNF385A;IRF1;JUN;JUNB;MXD1;MEF2A;SIRT7;RARG;ACTB;SPI1;STAT6;TAL1;UBE2B;HIST2H2BE;TNKS1BP1;NR1D1
	GO:0000785	chromatin	25	0.00581821	0.0486523	IKZF1;ASXL1;PHC2;JMJD1C;MAU2;SIRT1;ZNF385A;AKAP8L;IRF1;JUN;JUNB;MXD1;MCM7;MEF2A;SIRT7;KDM3A;RARG;ACTB;SPI1;STAT6;TAL1;UBE2B;HIST2H2BE;TNKS1BP1;NR1D1

## Sheet: Supplementary Table S2
Supplementary File for "Conjugated linoleic acid (CLA)-induced milk fat depression: application of RNA-Seq technology to elucidate mammary gene regulation in dairy ewes"
Authors: Aroa Suárez-Vega, Beatriz Gutiérrez-Gil, Pablo G. Toral, Gonzalo Hervás, Juan José Arranz & Pilar Frutos
Supplementary Table S2. Significant terms from the Gene Ontology (GO) enrichment analysis performed with WebGestalt for the genes identified as downregulated in the comparison between CLA-MFD and Control.
Category	Gene Ontology ID	Gene Ontology Name	Number of genes in the GO term	PValue	False Discovery Rate (FDR)	Genes
Biological Process	GO:0006101	citrate metabolic process	9	1.2266e-10	1.00398e-06	CS;DLD;NNT;IDH1;ACO1;SDHA;SDHC;STAT5B;SUCLA2
	GO:0072350	tricarboxylic acid metabolic process	9	3.7971e-10	1.55396e-06	CS;DLD;NNT;IDH1;ACO1;SDHA;SDHC;STAT5B;SUCLA2
	GO:0006099	tricarboxylic acid cycle	8	1.23196e-09	3.3612e-06	CS;DLD;NNT;IDH1;ACO1;SDHA;SDHC;SUCLA2
	GO:0051186	cofactor metabolic process	20	1.83048e-08	3.74561e-05	ACMSD;NADK2;DLD;FASN;NNT;GCDH;ACACA;HLCS;IDH1;MTHFD1;MVD;MVK;PCCA;PCCB;PNPO;ACSS2;COQ5;CBR4;SUCLA2;CIAO1
	GO:0009060	aerobic respiration	9	9.58834e-08	0.000156961	CS;DLD;NNT;IDH1;ACO1;SDHA;SDHC;CAT;SUCLA2
	GO:0044282	small molecule catabolic process	18	1.58879e-07	0.000216738	ACMSD;GALM;DLD;ALDH3B2;DDAH1;TKFC;GCDH;GLDC;GOT2;HADH;IVD;ALDH7A1;OXCT1;PCCA;PCCB;BDH1;SCP2;LONP2
	GO:0006888	ER to Golgi vesicle-mediated transport	13	2.19883e-07	0.000257107	SEC23B;DCTN3;COPA;COG2;ARFGAP3;ANK3;NSF;COPZ2;PPP6C;TRAPPC9;COG7;SEC24C;SEC24D
	GO:0015980	energy derivation by oxidation of organic compounds	15	8.7652e-07	0.00089679	CS;DLD;NNT;IDH1;NDUFAB1;NDUFS1;NDUFV3;ACO1;PHKA1;PHKB;SDHA;SDHC;CAT;SUCLA2;KL
	GO:0051188	cofactor biosynthetic process	12	1.43669e-06	0.00130659	ACMSD;NADK2;DLD;FASN;GCDH;ACACA;MTHFD1;PNPO;ACSS2;COQ5;SUCLA2;CIAO1
	GO:0045333	cellular respiration	12	1.61735e-06	0.0013238	CS;DLD;NNT;IDH1;NDUFAB1;NDUFS1;NDUFV3;ACO1;SDHA;SDHC;CAT;SUCLA2
	GO:0006091	generation of precursor metabolites and energy	17	1.85682e-06	0.00138164	CS;DLD;NNT;SLC25A4;IDH1;MSH2;NDUFAB1;NDUFS1;NDUFV3;ACO1;PHKA1;PHKB;SDHA;SDHC;CAT;SUCLA2;KL
	GO:0006790	sulfur compound metabolic process	17	3.19783e-06	0.00197615	CTNNB1;DLD;FASN;GCDH;ACACA;HLCS;IDH1;MTHFD1;MVD;MVK;PCCA;PCCB;APIP;ACSS2;STAT5B;SUCLA2;CIAO1
	GO:0006732	coenzyme metabolic process	15	3.66264e-06	0.00197615	ACMSD;NADK2;DLD;FASN;NNT;GCDH;ACACA;IDH1;MTHFD1;MVD;MVK;PNPO;ACSS2;COQ5;SUCLA2
	GO:0016054	organic acid catabolic process	13	3.79026e-06	0.00197615	ACMSD;DLD;DDAH1;GCDH;GLDC;GOT2;HADH;IVD;ALDH7A1;PCCA;PCCB;SCP2;LONP2
	GO:0046395	carboxylic acid catabolic process	13	3.79026e-06	0.00197615	ACMSD;DLD;DDAH1;GCDH;GLDC;GOT2;HADH;IVD;ALDH7A1;PCCA;PCCB;SCP2;LONP2
	GO:0006084	acetyl-CoA metabolic process	6	3.86297e-06	0.00197615	DLD;FASN;ACACA;MVD;MVK;ACSS2
	GO:0006631	fatty acid metabolic process	16	5.33522e-06	0.00256875	DLD;FASN;GCDH;HADH;ACACA;IVD;NDUFAB1;PCCA;PCCB;ACSS2;SCP2;AACS;STAT5B;LONP2;CBR4;FADS2
	GO:0009108	coenzyme biosynthetic process	10	7.40297e-06	0.0033663	ACMSD;NADK2;DLD;FASN;GCDH;ACACA;MTHFD1;PNPO;ACSS2;COQ5
	GO:0048193	Golgi vesicle transport	15	1.2246e-05	0.00527546	SEC23B;ARFGEF2;DCTN3;COPA;COG2;ARFGAP3;ANK3;NSF;COPZ2;NBAS;PPP6C;TRAPPC9;COG7;SEC24C;SEC24D
	GO:1901605	alpha-amino acid metabolic process	12	1.41211e-05	0.00577907	ACMSD;DLD;DDAH1;GCDH;GLDC;GOT2;IVD;MTHFD1;ALDH7A1;APIP;CTPS2;STAT5B
	GO:0006637	acyl-CoA metabolic process	8	1.78167e-05	0.00637631	DLD;FASN;GCDH;ACACA;MVD;MVK;ACSS2;SUCLA2
	GO:0035383	thioester metabolic process	8	1.78167e-05	0.00637631	DLD;FASN;GCDH;ACACA;MVD;MVK;ACSS2;SUCLA2
	GO:0006768	biotin metabolic process	4	1.79176e-05	0.00637631	ACACA;HLCS;PCCA;PCCB
	GO:1901606	alpha-amino acid catabolic process	8	2.40959e-05	0.0082177	ACMSD;DLD;DDAH1;GCDH;GLDC;GOT2;IVD;ALDH7A1
	GO:0043648	dicarboxylic acid metabolic process	8	2.99396e-05	0.00980223	ACMSD;DLD;GOT2;IDH1;MTHFD1;SDHA;STAT5B;SUCLA2
	GO:0006520	cellular amino acid metabolic process	15	3.77522e-05	0.0118847	ACMSD;DLD;EPRS;DDAH1;GCDH;GLDC;GOT2;IVD;MTHFD1;ALDH7A1;APIP;CTPS2;PSMD2;PSMD5;STAT5B
	GO:0006103	2-oxoglutarate metabolic process	4	5.27606e-05	0.0157051	DLD;GOT2;IDH1;STAT5B
	GO:0006578	amino-acid betaine biosynthetic process	3	5.65253e-05	0.0157051	ALDH7A1;TMLHE;CHDH
	GO:0016053	organic acid biosynthetic process	13	5.7563e-05	0.0157051	ACMSD;STARD4;FASN;GOT2;ACACA;MTHFD1;NDUFAB1;APIP;ACSS2;SCP2;CBR4;SUCLA2;FADS2
	GO:0046394	carboxylic acid biosynthetic process	13	5.7563e-05	0.0157051	ACMSD;STARD4;FASN;GOT2;ACACA;MTHFD1;NDUFAB1;APIP;ACSS2;SCP2;CBR4;SUCLA2;FADS2
	GO:0009068	aspartate family amino acid catabolic process	4	6.62082e-05	0.0170169	DLD;GCDH;GOT2;ALDH7A1
	GO:0009063	cellular amino acid catabolic process	8	6.6529e-05	0.0170169	ACMSD;DLD;DDAH1;GCDH;GLDC;GOT2;IVD;ALDH7A1
	GO:0009066	aspartate family amino acid metabolic process	6	7.11678e-05	0.0176518	DLD;GCDH;GOT2;MTHFD1;ALDH7A1;APIP
	GO:0006296	nucleotide-excision repair, DNA incision, 5'-to lesion	5	7.34386e-05	0.0176793	PARP1;DDB1;ERCC3;RFC1;RPA1
	GO:0006767	water-soluble vitamin metabolic process	7	8.0694e-05	0.0188709	FASN;ACACA;HLCS;MTHFD1;PCCA;PCCB;PNPO
	GO:0042180	cellular ketone metabolic process	11	8.37859e-05	0.0190497	ACMSD;STARD4;DLD;GOT2;OXCT1;PSMD2;PSMD5;STAT5B;LONP2;COQ5;CBR4
	GO:0006293	nucleotide-excision repair, preincision complex stabilization	4	0.00010034	0.0221969	PARP1;DDB1;ERCC3;RPA1
	GO:0033683	nucleotide-excision repair, DNA incision	5	0.000107692	0.0231963	PARP1;DDB1;ERCC3;RFC1;RPA1
	GO:0006295	nucleotide-excision repair, DNA incision, 3'-to lesion	4	0.000121498	0.0252086	PARP1;DDB1;ERCC3;RPA1
	GO:0009062	fatty acid catabolic process	7	0.000123194	0.0252086	GCDH;HADH;IVD;PCCA;PCCB;SCP2;LONP2
	GO:0006081	cellular aldehyde metabolic process	7	0.000140845	0.0281175	DLD;TKFC;GLDC;IDH1;NDUFAB1;ALDH7A1;PNPO
	GO:0046950	cellular ketone body metabolic process	3	0.000188736	0.0367811	OXCT1;BDH1;AACS
	GO:1905475	regulation of protein localization to membrane	8	0.000227704	0.0433431	YWHAQ;ARHGEF16;ANK3;AR;PDZK1;LZTFL1;YWHAB;RAB11A
	GO:1902224	ketone body metabolic process	3	0.000257234	0.0478513	OXCT1;BDH1;AACS
Molecular Function	GO:0048037	cofactor binding	19	7.32229e-11	1.28506e-07	PARP1;DLD;FASN;NNT;GCDH;GLDC;GOT2;HADH;IDH1;IVD;NDUFAB1;PNPO;CHDH;SCP2;SDHA;XDH;CAT;CBR4;ACBD5
	GO:0050662	coenzyme binding	15	1.0132e-09	8.89085e-07	PARP1;DLD;FASN;NNT;GCDH;HADH;IDH1;IVD;CHDH;SCP2;SDHA;XDH;CAT;CBR4;ACBD5
	GO:0016874	ligase activity	18	6.07173e-08	3.55196e-05	UBE4B;PARP1;TTL;EPRS;TTLL5;ACACA;HLCS;MTHFD1;TRIM37;PCCA;PCCB;RFWD3;ACSS2;CTPS2;AACS;TTC3;ACSS3;SUCLA2
	GO:0016614	oxidoreductase activity, acting on CH-OH group of donors	9	1.55381e-05	0.00681736	FASN;HADH;IDH1;HSD17B7;UEVLD;CHDH;BDH1;XDH;CBR4
	GO:0016421	CoA carboxylase activity	3	2.39922e-05	0.00785012	ACACA;PCCA;PCCB
	GO:0016879	ligase activity, forming carbon-nitrogen bonds	6	2.6838e-05	0.00785012	TTL;ACACA;HLCS;MTHFD1;PCCA;CTPS2
	GO:0016885	ligase activity, forming carbon-carbon bonds	3	6.61171e-05	0.0165765	ACACA;PCCA;PCCB
	GO:0031406	carboxylic acid binding	9	9.93539e-05	0.0202572	DDAH1;GLDC;GOT2;HLCS;NDUFAB1;PCCA;TMLHE;SCP2;YWHAB
	GO:0043177	organic acid binding	9	0.000103883	0.0202572	DDAH1;GLDC;GOT2;HLCS;NDUFAB1;PCCA;TMLHE;SCP2;YWHAB
	GO:0050661	NADP binding	5	0.000118051	0.0207179	FASN;NNT;IDH1;CAT;CBR4
	GO:0016878	acid-thiol ligase activity	4	0.000161578	0.025779	ACSS2;AACS;ACSS3;SUCLA2
	GO:0050660	flavin adenine dinucleotide binding	6	0.000193849	0.0283504	DLD;GCDH;IVD;CHDH;SDHA;XDH
	GO:0009055	electron carrier activity	7	0.000246172	0.030265	GCDH;GLDC;IVD;NDUFS1;SDHA;SDHC;XDH
	GO:0016616	oxidoreductase activity, acting on the CH-OH group of donors, NAD or NADP as acceptor	7	0.000246172	0.030265	FASN;HADH;IDH1;HSD17B7;UEVLD;BDH1;CBR4
	GO:0051287	NAD binding	5	0.000258676	0.030265	PARP1;DLD;NNT;HADH;IDH1
	GO:0000062	fatty-acyl-CoA binding	4	0.000286407	0.0314153	GCDH;IVD;SCP2;ACBD5
	GO:0005496	steroid binding	6	0.000351907	0.0363292	STARD4;ESR1;ANXA6;AR;SCP2;KL
	GO:0016405	CoA-ligase activity	3	0.000409756	0.0399512	ACSS2;ACSS3;SUCLA2
	GO:0016627	oxidoreductase activity, acting on the CH-CH group of donors	5	0.000463326	0.0427967	FASN;GCDH;IVD;SDHA;SDHC
Cellular Component	GO:0005759	mitochondrial matrix	20	5.82282e-10	5.64813e-07	CS;DLD;GCDH;GLDC;GOT2;GRSF1;HADH;IVD;NDUFAB1;NDUFS1;ALDH7A1;OXCT1;PCCA;PCCB;TMLHE;BDH1;VDAC1;CBR4;SUCLA2;MRPL19
	GO:0005743	mitochondrial inner membrane	17	8.48601e-07	0.000411571	NNT;GOT2;SLC25A4;HADH;NDUFAB1;NDUFS1;NDUFV3;CHDH;BDH1;SDHA;SDHC;VDAC1;SLC25A11;COQ5;HERC2;SFXN1;MRPL19
	GO:0005777	peroxisome	9	2.00508e-06	0.000486232	IDH1;TRIM37;MVD;MVK;SCP2;XDH;LONP2;CAT;ACBD5
	GO:0042579	microbody	9	2.00508e-06	0.000486232	IDH1;TRIM37;MVD;MVK;SCP2;XDH;LONP2;CAT;ACBD5
	GO:1990204	oxidoreductase complex	8	3.5415e-06	0.000687051	DLD;GLDC;NDUFAB1;NDUFS1;NDUFV3;SDHA;SDHC;CBR4
	GO:0030120	vesicle coat	5	4.92894e-05	0.00688603	SEC23B;COPA;COPZ2;SEC24C;SEC24D
	GO:0030127	COPII vesicle coat	3	4.9693e-05	0.00688603	SEC23B;SEC24C;SEC24D
	GO:1902554	serine/threonine protein kinase complex	6	7.28332e-05	0.00883102	ERCC3;CCNY;PHKA1;PHKB;PRKACA;PRKAR2A
	GO:0043209	myelin sheath	8	8.81465e-05	0.00950023	DLD;GOT2;SLC25A4;NDUFS1;NSF;SDHA;VDAC1;SUCLA2
	GO:0005746	mitochondrial respiratory chain	6	0.000108079	0.0104837	NNT;NDUFAB1;NDUFS1;NDUFV3;SDHA;SDHC
	GO:1902911	protein kinase complex	6	0.000155701	0.0133406	ERCC3;CCNY;PHKA1;PHKB;PRKACA;PRKAR2A
	GO:0070469	respiratory chain	6	0.000165038	0.0133406	NNT;NDUFAB1;NDUFS1;NDUFV3;SDHA;SDHC
	GO:0000784	nuclear chromosome, telomeric region	6	0.000348671	0.0260162	PARP1;DDB1;MSH2;RPA1;WRN;CTC1
	GO:0005913	cell-cell adherens junction	10	0.000417778	0.0271522	CTNNB1;DSP;CTTN;FASN;FAT2;CD2AP;ARHGEF16;IDH1;PARVA;YWHAB
	GO:0005782	peroxisomal matrix	4	0.000447872	0.0271522	IDH1;SCP2;LONP2;CAT
	GO:0031907	microbody lumen	4	0.000447872	0.0271522	IDH1;SCP2;LONP2;CAT
	GO:0031528	microvillus membrane	3	0.000629362	0.0359107	CTNNB1;PDZK1;CA9
	GO:0098803	respiratory chain complex	5	0.000689767	0.036521	NDUFAB1;NDUFS1;NDUFV3;SDHA;SDHC
	GO:0005964	phosphorylase kinase complex	2	0.00071536	0.036521	PHKA1;PHKB
	GO:0035327	transcriptionally active chromatin	3	0.000839599	0.0407206	ESR1;EXOSC3;TTC37
	GO:0044438	microbody part	5	0.00100033	0.0425171	IDH1;SCP2;LONP2;CAT;ACBD5
	GO:0044439	peroxisomal part	5	0.00100033	0.0425171	IDH1;SCP2;LONP2;CAT;ACBD5
	GO:0030117	membrane coat	5	0.00105197	0.0425171	SEC23B;COPA;COPZ2;SEC24C;SEC24D
	GO:0048475	coated membrane	5	0.00105197	0.0425171	SEC23B;COPA;COPZ2;SEC24C;SEC24D

## Sheet: Supplementary Table S3
Supplementary File for "Conjugated linoleic acid (CLA)-induced milk fat depression: application of RNA-Seq technology to elucidate mammary gene regulation in dairy ewes"
Authors: Aroa Suárez-Vega, Beatriz Gutiérrez-Gil, Pablo G. Toral, Gonzalo Hervás, Juan José Arranz & Pilar Frutos
Supplementary Table S3. Significant terms from the Gene Ontology (GO) enrichment analysis performed with WebGestalt for the genes identified as upregulated in the comparison between CLA-MFD and Fish oil-MFD1.
Category	Gene Ontology ID	Gene Ontology Name	Number of genes in the GO term	PValue	False Discovery Rate (FDR)	Genes
Biological Process	GO:0001819	positive regulation of cytokine production	43	0	0	CEBPG;SLAMF6;CSF1R;NFAM1;CYBB;DDIT3;FCER1G;NLRP1;CLEC5A;LY96;CLEC4E;CCDC88B;HGF;HMOX1;BIRC3;IL1A;IL1B;IL1RAP;IL6R;IRF1;IRF5;IRF7;NFKB1;NFKB2;TLR8;PLCG2;AKIRIN2;PTAFR;PTGER4;BCL3;GPSM3;NOD2;SLC11A1;STAT6;SYK;TGFB1;TLR2;TLR4;C5AR1;RSAD2;NLRP12;ARHGEF2;MAPKAPK2
	GO:0002253	activation of immune response	48	0	0	NFAM1;CTSS;CYLD;A2M;FCER1G;FCGR1A;RFTN1;LY96;CLEC4E;C5AR2;RABGEF1;RAPGEF1;HCK;NCKAP1L;BIRC3;CLEC4D;ICAM3;IRF1;IRF7;ITGB2;LCP2;ARRB2;NFKB1;NFKBIA;PAK1;CLEC4A;TLR8;CFP;PLCG2;LGMN;PTPN6;PTPRJ;RELB;ACTB;NOD2;CLEC7A;SYK;BTK;TLR2;TLR4;C5AR1;ACOD1;VAV1;WIPF1;LAT2;SKAP2;RSAD2;MAPKAPK2
	GO:0002521	leukocyte differentiation	47	0	0	TRIB1;CEBPG;SLAMF6;CCR1;CSF1;CSF1R;NFAM1;CYLD;EGR3;PTK2B;FCER1G;ADGRG3;SBNO2;GATA1;CLEC4E;SNX10;HCLS1;NCKAP1L;CLEC4D;FAS;IRF1;IRF7;JUNB;LFNG;MMP9;PLCG2;PTGER4;PREX1;PTPN6;SLC46A2;RELB;BCL3;PRDM1;SPI1;STAT6;SYK;ZEB1;BTK;TGFB1;TLR4;TYROBP;VAV1;TNFSF9;RSAD2;CD101;TNFSF8;RASSF2
	GO:0002757	immune response-activating signal transduction	46	0	0	NFAM1;CTSS;CYLD;FCER1G;FCGR1A;RFTN1;LY96;CLEC4E;C5AR2;RABGEF1;RAPGEF1;HCK;NCKAP1L;BIRC3;CLEC4D;ICAM3;IRF1;IRF7;ITGB2;LCP2;ARRB2;NFKB1;NFKBIA;PAK1;CLEC4A;TLR8;PLCG2;LGMN;PTPN6;PTPRJ;RELB;ACTB;NOD2;CLEC7A;SYK;BTK;TLR2;TLR4;C5AR1;ACOD1;VAV1;WIPF1;LAT2;SKAP2;RSAD2;MAPKAPK2
	GO:0009617	response to bacterium	48	1.11022e-16	1.81744e-13	TRIB1;LYST;FCER1G;NLRP1;SBNO2;LY96;ALPL;NOCT;CLEC4E;HCK;CLEC4D;FAS;IL1B;IL6R;IL10RA;IRF5;JUNB;NFKB1;NFKB2;NFKBIA;NOTCH1;CFP;PLCG2;TREM1;AKIRIN2;PTAFR;PTGER2;PTGER4;BCL3;S100A9;S100A12;CCL2;PRDM1;NOD2;SLC11A1;STAR;SYK;TGFB1;TLR2;TLR4;TNFRSF1B;C5AR1;ACOD1;ZFP36;ZC3H12A;MAPKAPK2;TNFSF8;ISG15
	GO:0002764	immune response-regulating signaling pathway	46	2.22045e-16	2.59634e-13	NFAM1;CTSS;CYLD;FCER1G;FCGR1A;RFTN1;LY96;CLEC4E;C5AR2;RABGEF1;RAPGEF1;HCK;NCKAP1L;BIRC3;CLEC4D;ICAM3;IRF1;IRF7;ITGB2;LCP2;ARRB2;NFKB1;NFKBIA;PAK1;CLEC4A;TLR8;PLCG2;LGMN;PTPN6;PTPRJ;RELB;ACTB;NOD2;CLEC7A;SYK;BTK;TLR2;TLR4;C5AR1;ACOD1;VAV1;WIPF1;LAT2;SKAP2;RSAD2;MAPKAPK2
	GO:0050900	leukocyte migration	41	2.22045e-16	2.59634e-13	CORO1A;LYST;JAML;CCR1;CSF1;CSF3R;ECM1;PTK2B;FCER1G;FN1;SLC7A11;C5AR2;RABGEF1;HCK;NCKAP1L;HMOX1;IL1A;IL1B;IL6R;ITGAL;ITGAX;ITGB2;MMP9;OLR1;PECAM1;TREM1;PTAFR;PTGER4;PREX1;PTPN6;S100A9;S100A12;CCL2;GPSM3;SYK;TGFB1;C5AR1;VAV1;SLC7A7;SLC16A3;NLRP12
	GO:0031349	positive regulation of defense response	42	4.44089e-16	4.54359e-13	SLAMF6;CTSS;CYLD;FCER1G;RFTN1;LY96;CLEC4E;HCK;BIRC3;CLEC4D;ICAM3;IL1B;IRF1;IRF7;ITGB2;ARRB2;NFKB1;NFKBIA;OSM;PAK1;CLEC4A;TLR8;PLCG2;LGMN;PTGER4;RELB;S100A9;S100A12;CCL2;GPSM3;NOD2;CLEC7A;SYK;BTK;TGFB1;TLR2;TLR4;ACOD1;VAV1;RSAD2;NLRP12;MAPKAPK2
	GO:0002366	leukocyte activation involved in immune response	31	9.99201e-16	9.08718e-13	CORO1A;SLAMF6;UNC13D;GAPT;PTK2B;FCER1G;FES;SBNO2;CLEC4E;RABGEF1;MILR1;HMOX1;CLEC4D;ITGAL;LCP1;LFNG;PLCG2;APBB1IP;PTAFR;PTGER4;RELB;BCL3;CLEC7A;SLC11A1;STAT6;SYK;BTK;TGFB1;TLR4;TYROBP;LAT2
	GO:0002263	cell activation involved in immune response	31	1.33227e-15	1.09046e-12	CORO1A;SLAMF6;UNC13D;GAPT;PTK2B;FCER1G;FES;SBNO2;CLEC4E;RABGEF1;MILR1;HMOX1;CLEC4D;ITGAL;LCP1;LFNG;PLCG2;APBB1IP;PTAFR;PTGER4;RELB;BCL3;CLEC7A;SLC11A1;STAT6;SYK;BTK;TGFB1;TLR4;TYROBP;LAT2
	GO:0007159	leukocyte cell-cell adhesion	45	3.33067e-15	2.47832e-12	GPNMB;CORO1A;SLAMF6;JAML;CYLD;EGR3;FCER1G;CLEC4E;CCDC88B;NCKAP1L;CLEC4D;FAS;IL1B;IRF1;ITGAL;ITGB2;LCP1;LFNG;PAK1;APBB1IP;PTAFR;PTGER4;PREX1;PTPN6;SLC46A2;RELB;BCL3;S100A9;CCL2;PRDM1;NOD2;CLEC7A;SLC11A1;STAT6;SYK;ZEB1;TGFB1;VAV1;TNFAIP8L2;TREML2;FERMT3;TNFSF9;MAP3K14;RSAD2;TNFSF8
	GO:0045088	regulation of innate immune response	38	6.55032e-15	4.46786e-12	SLAMF6;CTSS;CYLD;A2M;FCER1G;RFTN1;LY96;CLEC4E;HCK;BIRC3;CLEC4D;ICAM3;IFNAR2;IFNGR1;IRF1;IRF7;ITGB2;ARRB2;NFKB1;NFKBIA;PAK1;CLEC4A;TLR8;PLCG2;LGMN;PTPN6;RELB;NOD2;CLEC7A;SYK;BTK;TLR2;TLR4;ACOD1;VAV1;SOCS3;RSAD2;MAPKAPK2
	GO:0002758	innate immune response-activating signal transduction	31	2.17604e-14	1.37007e-11	CTSS;CYLD;FCER1G;RFTN1;LY96;CLEC4E;HCK;BIRC3;CLEC4D;ICAM3;IRF1;IRF7;ITGB2;ARRB2;NFKB1;NFKBIA;PAK1;CLEC4A;TLR8;PLCG2;LGMN;RELB;NOD2;CLEC7A;SYK;BTK;TLR2;TLR4;ACOD1;RSAD2;MAPKAPK2
	GO:0070486	leukocyte aggregation	42	3.19744e-14	1.86936e-11	GPNMB;CORO1A;SLAMF6;JAML;CYLD;EGR3;FCER1G;CLEC4E;CCDC88B;NCKAP1L;CLEC4D;FAS;IL1B;IRF1;ITGAL;LCP1;LFNG;PAK1;APBB1IP;PTGER4;PREX1;PTPN6;SLC46A2;RELB;BCL3;S100A9;CCL2;PRDM1;NOD2;CLEC7A;SLC11A1;STAT6;SYK;ZEB1;TGFB1;VAV1;TNFAIP8L2;TREML2;TNFSF9;MAP3K14;RSAD2;TNFSF8
	GO:0050727	regulation of inflammatory response	34	4.74065e-14	2.47626e-11	A2M;FCER1G;NLRP1;SBNO2;C5AR2;RABGEF1;METRNL;HCK;HGF;BIRC3;IL1B;MEFV;NFKB1;OSM;CFP;PTGER4;S100A9;S100A12;CCL2;GPSM3;NOD2;BTK;TLR2;TLR4;TNFAIP6;TNFRSF1B;C5AR1;ACOD1;ZYX;IL1R2;TNFAIP8L2;ZC3H12A;SOCS3;NLRP12
	GO:0002218	activation of innate immune response	31	4.84057e-14	2.47626e-11	CTSS;CYLD;FCER1G;RFTN1;LY96;CLEC4E;HCK;BIRC3;CLEC4D;ICAM3;IRF1;IRF7;ITGB2;ARRB2;NFKB1;NFKBIA;PAK1;CLEC4A;TLR8;PLCG2;LGMN;RELB;NOD2;CLEC7A;SYK;BTK;TLR2;TLR4;ACOD1;RSAD2;MAPKAPK2
	GO:0002274	myeloid leukocyte activation	25	7.19425e-14	3.46269e-11	CSF1;UNC13D;FCER1G;FES;SBNO2;RABGEF1;MILR1;HMOX1;LCP2;TLR8;PTAFR;PREX1;PTPRE;RELB;S100A12;SLC11A1;SPI1;SYK;BTK;TGFB1;TLR2;TLR4;TYROBP;LAT2;ZC3H12A
	GO:0042110	T cell activation	41	8.03801e-14	3.46269e-11	GPNMB;CORO1A;SLAMF6;JAML;CYLD;EGR3;FCER1G;CLEC4E;CCDC88B;NCKAP1L;CLEC4D;FAS;IL1B;IRF1;ITGAL;LCP1;LFNG;PAK1;APBB1IP;PTGER4;PREX1;PTPN6;SLC46A2;RELB;BCL3;CCL2;PRDM1;NOD2;CLEC7A;SLC11A1;STAT6;SYK;ZEB1;TGFB1;VAV1;TNFAIP8L2;TREML2;TNFSF9;MAP3K14;RSAD2;TNFSF8
	GO:0070489	T cell aggregation	41	8.03801e-14	3.46269e-11	GPNMB;CORO1A;SLAMF6;JAML;CYLD;EGR3;FCER1G;CLEC4E;CCDC88B;NCKAP1L;CLEC4D;FAS;IL1B;IRF1;ITGAL;LCP1;LFNG;PAK1;APBB1IP;PTGER4;PREX1;PTPN6;SLC46A2;RELB;BCL3;CCL2;PRDM1;NOD2;CLEC7A;SLC11A1;STAT6;SYK;ZEB1;TGFB1;VAV1;TNFAIP8L2;TREML2;TNFSF9;MAP3K14;RSAD2;TNFSF8
	GO:0071593	lymphocyte aggregation	41	8.68194e-14	3.55309e-11	GPNMB;CORO1A;SLAMF6;JAML;CYLD;EGR3;FCER1G;CLEC4E;CCDC88B;NCKAP1L;CLEC4D;FAS;IL1B;IRF1;ITGAL;LCP1;LFNG;PAK1;APBB1IP;PTGER4;PREX1;PTPN6;SLC46A2;RELB;BCL3;CCL2;PRDM1;NOD2;CLEC7A;SLC11A1;STAT6;SYK;ZEB1;TGFB1;VAV1;TNFAIP8L2;TREML2;TNFSF9;MAP3K14;RSAD2;TNFSF8
	GO:0045089	positive regulation of innate immune response	33	1.11133e-13	4.33155e-11	SLAMF6;CTSS;CYLD;FCER1G;RFTN1;LY96;CLEC4E;HCK;BIRC3;CLEC4D;ICAM3;IRF1;IRF7;ITGB2;ARRB2;NFKB1;NFKBIA;PAK1;CLEC4A;TLR8;PLCG2;LGMN;RELB;NOD2;CLEC7A;SYK;BTK;TLR2;TLR4;ACOD1;VAV1;RSAD2;MAPKAPK2
	GO:0002237	response to molecule of bacterial origin	34	1.9984e-13	7.43496e-11	TRIB1;SBNO2;LY96;ALPL;NOCT;HCK;FAS;IL1B;IL10RA;IRF5;JUNB;NFKB1;NFKB2;NFKBIA;NOTCH1;PLCG2;AKIRIN2;PTAFR;PTGER2;PTGER4;CCL2;PRDM1;NOD2;SLC11A1;STAR;TGFB1;TLR2;TLR4;TNFRSF1B;C5AR1;ACOD1;ZFP36;ZC3H12A;MAPKAPK2
	GO:0050663	cytokine secretion	24	1.01197e-12	3.60129e-10	CSF1R;NLRP1;FN1;CLEC5A;CLEC4E;C5AR2;RABGEF1;IL1A;IL1B;IL1RAP;LCP2;NOTCH1;TLR8;TREM1;SRGN;PTGER4;S100A12;NOD2;SYK;TLR2;TLR4;IL1R2;ZC3H12A;NLRP12
	GO:0002443	leukocyte mediated immunity	31	1.45717e-12	4.96955e-10	CEBPG;CORO1A;LYST;SLAMF6;UNC13D;GAPT;FCER1G;FES;RFTN1;RABGEF1;MILR1;HMOX1;FAS;IL1B;IRF7;ARRB2;TLR8;TREM1;PTAFR;PTPN6;BCL3;NOD2;SLC11A1;STAT6;SYK;BTK;TGFB1;TLR4;VAV1;LAT2;RSAD2
	GO:0032496	response to lipopolysaccharide	32	1.73184e-12	5.67003e-10	TRIB1;SBNO2;LY96;ALPL;NOCT;HCK;FAS;IL1B;IL10RA;JUNB;NFKB1;NFKB2;NFKBIA;NOTCH1;PLCG2;AKIRIN2;PTAFR;PTGER2;PTGER4;CCL2;PRDM1;SLC11A1;STAR;TGFB1;TLR2;TLR4;TNFRSF1B;C5AR1;ACOD1;ZFP36;ZC3H12A;MAPKAPK2
	GO:0001818	negative regulation of cytokine production	27	1.93501e-12	6.09155e-10	GPNMB;CYLD;FN1;C5AR2;RABGEF1;NCKAP1L;HGF;HMOX1;ARRB2;MEFV;NFKB1;FURIN;SRGN;PTGER4;REL;RELB;BCL3;SLC11A1;BTK;TGFB1;TLR4;ACOD1;ZFP36;IL1R2;ZC3H12A;NLRP12;ISG15
	GO:0032675	regulation of interleukin-6 production	19	2.62923e-12	7.92596e-10	FCER1G;C5AR2;RABGEF1;NCKAP1L;HGF;IL1A;IL1B;IL1RAP;IL6R;ARRB2;AKIRIN2;PTAFR;NOD2;TLR2;TLR4;ZC3H12A;NLRP12;ARHGEF2;MAPKAPK2
	GO:0030098	lymphocyte differentiation	32	2.71139e-12	7.92596e-10	CEBPG;SLAMF6;NFAM1;CYLD;EGR3;PTK2B;FCER1G;ADGRG3;CLEC4E;NCKAP1L;CLEC4D;FAS;IRF1;LFNG;PLCG2;PTGER4;PREX1;PTPN6;SLC46A2;RELB;BCL3;PRDM1;SPI1;STAT6;SYK;ZEB1;BTK;TGFB1;VAV1;TNFSF9;RSAD2;TNFSF8
	GO:1903706	regulation of hemopoiesis	32	3.53184e-12	9.96832e-10	TRIB1;CCR1;CSF1;CSF3R;NFAM1;CYLD;EGR3;PTK2B;FES;GATA1;HCLS1;NCKAP1L;FAS;IRF1;IRF7;NFKBIA;NOTCH1;PTPN6;SLC46A2;PRDM1;SPI1;SYK;ZEB1;BTK;TGFB1;TLR4;TYROBP;ZFP36;TNFSF9;CD101;ISG15;RASSF2
	GO:0060326	cell chemotaxis	28	5.69256e-12	1.55312e-09	CORO1A;LYST;JAML;CCR1;CSF1;CSF3R;HBEGF;EGR3;PTK2B;FCER1G;C5AR2;NCKAP1L;HGF;IL1B;IL6R;ITGB2;ARRB2;NOTCH1;TREM1;PREX1;S100A9;S100A12;CCL2;GPSM3;SYK;TIAM1;C5AR1;VAV1
	GO:0032635	interleukin-6 production	19	7.781e-12	2.05443e-09	FCER1G;C5AR2;RABGEF1;NCKAP1L;HGF;IL1A;IL1B;IL1RAP;IL6R;ARRB2;AKIRIN2;PTAFR;NOD2;TLR2;TLR4;ZC3H12A;NLRP12;ARHGEF2;MAPKAPK2
	GO:0098542	defense response to other organism	38	1.14598e-11	2.93121e-09	IRF9;LYST;UNC13D;FCER1G;NLRP1;COTL1;CLEC4E;CCDC88B;HCK;BIRC3;CLEC4D;IFIT1;IFIT3;IFNAR2;IFNGR1;IL6R;IRF1;IRF5;IRF7;TLR8;CFP;TREM1;C19orf66;BCL3;S100A9;S100A12;NOD2;CLEC7A;SLC11A1;SYK;TGFB1;TLR2;TLR4;C5AR1;ZC3H12A;RSAD2;TNFSF8;ISG15
	GO:0050865	regulation of cell activation	39	2.02054e-11	5.01155e-09	CDKN1A;GPNMB;CORO1A;NFAM1;CYLD;EGR3;UNC13D;FCER1G;FES;RABGEF1;CCDC88B;MILR1;NCKAP1L;HMOX1;FAS;IL1B;IRF1;PAK1;PLEK;PTAFR;PTPN6;SLC46A2;PTPRE;RPS6KA1;CCL2;PRDM1;SAMSN1;NOD2;STAT6;SYK;ZEB1;BTK;TGFB1;TLR4;VAV1;TNFAIP8L2;ZC3H12A;TNFSF9;MAP3K14
	GO:0071216	cellular response to biotic stimulus	23	3.35363e-11	8.07337e-09	TRIB1;TXNIP;DDIT3;SBNO2;LY96;HCK;IL1B;NFKB1;NFKBIA;PTAFR;CCL2;PRDM1;CLEC7A;STAR;SYK;BTK;TGFB1;TLR2;TLR4;TNFRSF1B;ACOD1;ZFP36;ZC3H12A
	GO:0002694	regulation of leukocyte activation	37	3.62778e-11	8.48381e-09	CDKN1A;GPNMB;CORO1A;NFAM1;CYLD;EGR3;UNC13D;FCER1G;FES;RABGEF1;CCDC88B;MILR1;NCKAP1L;HMOX1;FAS;IL1B;IRF1;PAK1;PTAFR;PTPN6;SLC46A2;PTPRE;CCL2;PRDM1;SAMSN1;NOD2;STAT6;SYK;ZEB1;BTK;TGFB1;TLR4;VAV1;TNFAIP8L2;ZC3H12A;TNFSF9;MAP3K14
	GO:0002429	immune response-activating cell surface receptor signaling pathway	30	4.12415e-11	9.3767e-09	NFAM1;CYLD;FCER1G;FCGR1A;RFTN1;CLEC4E;C5AR2;RABGEF1;RAPGEF1;HCK;NCKAP1L;CLEC4D;ICAM3;LCP2;NFKB1;NFKBIA;PAK1;CLEC4A;PLCG2;PTPN6;PTPRJ;RELB;ACTB;CLEC7A;SYK;BTK;C5AR1;VAV1;WIPF1;LAT2
	GO:0006909	phagocytosis	25	6.42584e-11	1.4215e-08	ABCA7;CORO1A;UNC13D;FCER1G;FCGR1A;CORO1C;RAPGEF1;HCK;NCKAP1L;ICAM3;IL1B;ITGAL;ITGB2;PAK1;PECAM1;PLCG2;PTX3;ACTB;CCL2;CLEC7A;SLC11A1;SYK;TGFB1;VAV1;WIPF1
	GO:0042107	cytokine metabolic process	18	9.8596e-11	2.12371e-08	CEBPG;CYBB;HMOX1;IL1A;IL1B;IL1RAP;IRF1;IRF7;NFKB1;TLR8;TREM1;PTAFR;BCL3;SYK;TLR4;ZFP36;NLRP12;MAPKAPK2
	GO:0097530	granulocyte migration	18	1.35116e-10	2.83571e-08	JAML;CSF1;CSF3R;FCER1G;C5AR2;NCKAP1L;IL1A;IL1B;ITGB2;TREM1;PTGER4;PREX1;S100A9;S100A12;CCL2;SYK;C5AR1;VAV1
	GO:0050707	regulation of cytokine secretion	20	1.81935e-10	3.72284e-08	CSF1R;NLRP1;FN1;CLEC5A;CLEC4E;C5AR2;RABGEF1;IL1A;IL1B;IL1RAP;TLR8;SRGN;PTGER4;NOD2;SYK;TLR2;TLR4;IL1R2;ZC3H12A;NLRP12
	GO:0097529	myeloid leukocyte migration	21	1.94875e-10	3.89037e-08	JAML;CCR1;CSF1;CSF3R;PTK2B;FCER1G;C5AR2;NCKAP1L;IL1A;IL1B;IL6R;ITGB2;TREM1;PTGER4;PREX1;S100A9;S100A12;CCL2;SYK;C5AR1;VAV1
	GO:0030217	T cell differentiation	24	2.23229e-10	4.3503e-08	SLAMF6;CYLD;EGR3;FCER1G;CLEC4E;NCKAP1L;CLEC4D;FAS;IRF1;LFNG;PTGER4;PREX1;SLC46A2;RELB;BCL3;PRDM1;STAT6;SYK;ZEB1;TGFB1;VAV1;TNFSF9;RSAD2;TNFSF8
	GO:0030099	myeloid cell differentiation	30	2.56548e-10	4.88336e-08	TRIB1;CEBPG;CCR1;CSF1;CSF1R;CSF3R;PTK2B;FES;SBNO2;CLEC5A;GATA1;SNX10;HCLS1;NCKAP1L;FAS;IRF7;JUNB;MMP9;NFKBIA;SNRK;PTPN6;RELB;SPI1;TGFB1;TLR4;TYROBP;ZFP36;CD101;ISG15;RASSF2
	GO:0002768	immune response-regulating cell surface receptor signaling pathway	30	4.01557e-10	7.38266e-08	NFAM1;CYLD;FCER1G;FCGR1A;RFTN1;CLEC4E;C5AR2;RABGEF1;RAPGEF1;HCK;NCKAP1L;CLEC4D;ICAM3;LCP2;NFKB1;NFKBIA;PAK1;CLEC4A;PLCG2;PTPN6;PTPRJ;RELB;ACTB;CLEC7A;SYK;BTK;C5AR1;VAV1;WIPF1;LAT2
	GO:1990266	neutrophil migration	16	4.05889e-10	7.38266e-08	JAML;CSF3R;FCER1G;C5AR2;NCKAP1L;IL1A;IL1B;ITGB2;TREM1;PREX1;S100A9;S100A12;CCL2;SYK;C5AR1;VAV1
	GO:0002683	negative regulation of immune system process	31	5.18284e-10	9.22208e-08	TRIB1;GPNMB;CYLD;A2M;PTK2B;FCER1G;LY96;C5AR2;RABGEF1;MILR1;HMOX1;IFIT1;FAS;IRF1;ARRB2;NFKBIA;NOTCH1;PTGER4;PTPN6;PTPRJ;CCL2;PRDM1;SAMSN1;STAT6;BTK;TGFB1;TLR4;ACOD1;ZFP36;TNFAIP8L2;ZC3H12A
	GO:0042089	cytokine biosynthetic process	17	6.12967e-10	1.06747e-07	CEBPG;CYBB;HMOX1;IL1A;IL1B;IL1RAP;IRF1;IRF7;NFKB1;TLR8;PTAFR;BCL3;SYK;TLR4;ZFP36;NLRP12;MAPKAPK2
	GO:0030595	leukocyte chemotaxis	22	6.45039e-10	1.09993e-07	CORO1A;LYST;JAML;CCR1;CSF1;CSF3R;PTK2B;FCER1G;C5AR2;NCKAP1L;IL1B;IL6R;ITGB2;TREM1;PREX1;S100A9;S100A12;CCL2;GPSM3;SYK;C5AR1;VAV1
	GO:0002285	lymphocyte activation involved in immune response	20	7.13752e-10	1.19226e-07	CORO1A;SLAMF6;UNC13D;GAPT;PTK2B;FCER1G;CLEC4E;CLEC4D;ITGAL;LCP1;LFNG;PLCG2;APBB1IP;PTGER4;RELB;BCL3;SLC11A1;STAT6;TGFB1;TLR4
	GO:0030593	neutrophil chemotaxis	15	9.49457e-10	1.55426e-07	JAML;CSF3R;FCER1G;C5AR2;NCKAP1L;IL1B;ITGB2;TREM1;PREX1;S100A9;S100A12;CCL2;SYK;C5AR1;VAV1
	GO:0002221	pattern recognition receptor signaling pathway	20	1.27545e-09	2.04697e-07	CTSS;CYLD;RFTN1;LY96;BIRC3;IRF1;IRF7;ITGB2;ARRB2;NFKBIA;TLR8;LGMN;NOD2;CLEC7A;BTK;TLR2;TLR4;ACOD1;RSAD2;MAPKAPK2
	GO:0031663	lipopolysaccharide-mediated signaling pathway	12	1.73408e-09	2.7086e-07	TRIB1;LY96;HCK;IL1B;NFKBIA;PTAFR;CCL2;PRDM1;TGFB1;TLR2;TLR4;ACOD1
	GO:0071621	granulocyte chemotaxis	16	1.75389e-09	2.7086e-07	JAML;CSF1;CSF3R;FCER1G;C5AR2;NCKAP1L;IL1B;ITGB2;TREM1;PREX1;S100A9;S100A12;CCL2;SYK;C5AR1;VAV1
	GO:0002250	adaptive immune response	29	3.03968e-09	4.60737e-07	SLAMF6;CTSS;UNC13D;ADGRE1;GAPT;PTK2B;FCER1G;RFTN1;CLEC4D;FAS;IL1B;IRF1;IRF7;NFKB2;CLEC4A;TLR8;PTPN6;RELB;BCL3;PRDM1;SAMSN1;SLC11A1;STAT6;SYK;BTK;TGFB1;TLR4;LAT2;RSAD2
	GO:0042113	B cell activation	23	3.40776e-09	5.04179e-07	CDKN1A;CEBPG;NFAM1;CYLD;GAPT;PTK2B;ADGRG3;NCKAP1L;FAS;LFNG;PLCG2;PTPN6;BCL3;PRDM1;SAMSN1;NOD2;STAT6;SYK;BTK;TGFB1;TLR4;LAT2;SKAP2
	GO:0007249	I-kappaB kinase/NF-kappaB signaling	25	3.44949e-09	5.04179e-07	CYLD;ECM1;LY96;HMOX1;BIRC3;IL1A;IL1B;MAP3K3;NFKB1;NFKB2;NFKBIA;TLR8;REL;RELB;BCL3;S100A4;S100A12;NOD2;BTK;TLR2;TLR4;ZC3H12A;SQSTM1;MAP3K14;NLRP12
	GO:0002224	toll-like receptor signaling pathway	17	3.84481e-09	5.52101e-07	CTSS;RFTN1;LY96;BIRC3;IRF1;IRF7;ITGB2;ARRB2;NFKBIA;TLR8;LGMN;BTK;TLR2;TLR4;ACOD1;RSAD2;MAPKAPK2
	GO:0045055	regulated exocytosis	26	4.81033e-09	6.78837e-07	RAB31;CORO1A;ECM1;A2M;UNC13D;FCER1G;FES;FN1;RABGEF1;MILR1;HCK;HGF;HMOX1;NOTCH1;P2RX1;PECAM1;PLEK;SRGN;PTAFR;SYK;BTK;TGFB1;LAT2;RAB11FIP1;SYTL1;STX11
	GO:0042035	regulation of cytokine biosynthetic process	15	7.9052e-09	1.09668e-06	CEBPG;CYBB;HMOX1;IL1A;IL1B;IRF1;NFKB1;TLR8;PTAFR;BCL3;SYK;TLR4;ZFP36;NLRP12;MAPKAPK2
	GO:0032479	regulation of type I interferon production	16	8.50495e-09	1.16022e-06	CYLD;IRF1;IRF5;IRF7;NFKB1;NFKB2;TLR8;PLCG2;REL;RELB;STAT6;SYK;TLR2;TLR4;ACOD1;ISG15
	GO:0002532	production of molecular mediator involved in inflammatory response	11	8.70646e-09	1.16824e-06	FCER1G;ALOX5;MEFV;P2RX1;GPSM3;NOD2;SYK;BTK;TLR4;IL1R2;ZC3H12A
	GO:0009306	protein secretion	34	9.26716e-09	1.22341e-06	STXBP5;CSF1R;NLRP1;FN1;CLEC5A;CLEC4E;C5AR2;RABGEF1;HNF4A;IL1A;IL1B;IL1RAP;IL1RN;LCP2;NOTCH1;TLR8;PLEK;TREM1;SRGN;PTGER4;S100A12;NOD2;SYK;TGFB1;TIAM1;TLR2;TLR4;UCP2;IL1R2;ZC3H12A;RAB11FIP1;MIDN;RSAD2;NLRP12
	GO:0032606	type I interferon production	16	9.72144e-09	1.26302e-06	CYLD;IRF1;IRF5;IRF7;NFKB1;NFKB2;TLR8;PLCG2;REL;RELB;STAT6;SYK;TLR2;TLR4;ACOD1;ISG15
	GO:0045576	mast cell activation	12	1.07039e-08	1.36893e-06	UNC13D;FCER1G;FES;RABGEF1;MILR1;HMOX1;LCP2;PTPRE;S100A12;SYK;BTK;LAT2
	GO:0030278	regulation of ossification	20	1.15401e-08	1.45311e-06	CCR1;CSF1;PHOSPHO1;ECM1;EGR2;PTK2B;CHSY1;NOCT;GATA1;HGF;ID3;IL6R;NOTCH1;SRGN;SMURF1;PTGER4;TGFB1;PDLIM7;ISG15;RASSF2
	GO:0002697	regulation of immune effector process	27	1.17172e-08	1.45311e-06	SLAMF6;A2M;UNC13D;FCER1G;FES;C5AR2;RABGEF1;RAPGEF1;HCK;HMOX1;BIRC3;IFIT1;IL1B;ARRB2;CFP;PTAFR;PTPN6;NOD2;STAT6;SYK;BTK;TGFB1;TLR4;C5AR1;VAV1;ZC3H12A;RSAD2
	GO:1902105	regulation of leukocyte differentiation	23	1.21584e-08	1.48532e-06	TRIB1;CCR1;CSF1;NFAM1;CYLD;EGR3;HCLS1;NCKAP1L;FAS;IRF1;IRF7;PTPN6;SLC46A2;PRDM1;SYK;ZEB1;BTK;TGFB1;TLR4;TYROBP;TNFSF9;CD101;RASSF2
	GO:0032680	regulation of tumor necrosis factor production	15	1.41276e-08	1.7005e-06	GPNMB;CYBB;FCER1G;LY96;C5AR2;ARRB2;PTAFR;BCL3;NOD2;TLR2;TLR4;ZFP36;ZC3H12A;ARHGEF2;MAPKAPK2
	GO:0051090	regulation of sequence-specific DNA binding transcription factor activity	29	1.53355e-08	1.81915e-06	TRIB1;CEBPG;NFAM1;CYLD;DDIT3;ADGRG3;HCK;HMOX1;ID3;IL1B;IL1RAP;ITGB2;ARRB2;NFKB1;NFKB2;NFKBIA;S100A9;S100A12;NOD2;SGK1;SYK;BTK;TGFB1;TLR2;TLR4;ACOD1;ZC3H12A;NLRP12;ARHGEF2
	GO:0042108	positive regulation of cytokine biosynthetic process	12	1.60813e-08	1.87152e-06	CEBPG;CYBB;HMOX1;IL1A;IL1B;IRF1;TLR8;PTAFR;BCL3;SYK;TLR4;MAPKAPK2
	GO:0001933	negative regulation of protein phosphorylation	30	1.62343e-08	1.87152e-06	TRIB1;CDKN1A;RGS14;FAM129A;ENG;INPP5F;CORO1C;RABGEF1;RAPGEF1;HGF;IL1B;ARRB2;PREX1;TRIB3;PTPN6;PTPRJ;RGS2;RGS3;SAMSN1;MICAL1;SORL1;TGFB1;TLR4;UBE2B;PRR5L;ZC3H12A;CBL;SOCS3;NLRP12;RASSF2
	GO:0071222	cellular response to lipopolysaccharide	18	1.81103e-08	2.05879e-06	TRIB1;SBNO2;LY96;HCK;IL1B;NFKB1;NFKBIA;PTAFR;CCL2;PRDM1;STAR;TGFB1;TLR2;TLR4;TNFRSF1B;ACOD1;ZFP36;ZC3H12A
	GO:0001503	ossification	29	1.84263e-08	2.06602e-06	GPNMB;CCR1;CSF1;VCAN;PHOSPHO1;ECM1;EGR2;PTK2B;CHSY1;SBNO2;CLEC5A;ALPL;NOCT;GATA1;HGF;ID3;IL6R;JUNB;MMP9;NAB1;NAB2;NOTCH1;SRGN;SMURF1;PTGER4;TGFB1;PDLIM7;ISG15;RASSF2
	GO:0032640	tumor necrosis factor production	15	1.86822e-08	2.0664e-06	GPNMB;CYBB;FCER1G;LY96;C5AR2;ARRB2;PTAFR;BCL3;NOD2;TLR2;TLR4;ZFP36;ZC3H12A;ARHGEF2;MAPKAPK2
	GO:1903555	regulation of tumor necrosis factor superfamily cytokine production	15	2.14283e-08	2.33854e-06	GPNMB;CYBB;FCER1G;LY96;C5AR2;ARRB2;PTAFR;BCL3;NOD2;TLR2;TLR4;ZFP36;ZC3H12A;ARHGEF2;MAPKAPK2
	GO:0002703	regulation of leukocyte mediated immunity	18	2.76041e-08	2.97288e-06	SLAMF6;UNC13D;FCER1G;FES;RABGEF1;HMOX1;IL1B;ARRB2;PTAFR;PTPN6;NOD2;STAT6;SYK;BTK;TGFB1;TLR4;VAV1;RSAD2
	GO:0038094	Fc-gamma receptor signaling pathway	13	2.94731e-08	3.13295e-06	FCER1G;FCGR1A;CLEC4E;RAPGEF1;HCK;NCKAP1L;CLEC4D;PAK1;PLCG2;ACTB;SYK;VAV1;WIPF1
	GO:0045637	regulation of myeloid cell differentiation	19	3.23025e-08	3.38969e-06	TRIB1;CCR1;CSF1;CSF3R;PTK2B;FES;GATA1;HCLS1;NCKAP1L;FAS;IRF7;NFKBIA;SPI1;TLR4;TYROBP;ZFP36;CD101;ISG15;RASSF2
	GO:0071219	cellular response to molecule of bacterial origin	18	3.38992e-08	3.51221e-06	TRIB1;SBNO2;LY96;HCK;IL1B;NFKB1;NFKBIA;PTAFR;CCL2;PRDM1;STAR;TGFB1;TLR2;TLR4;TNFRSF1B;ACOD1;ZFP36;ZC3H12A
	GO:0071706	tumor necrosis factor superfamily cytokine production	15	3.64851e-08	3.69904e-06	GPNMB;CYBB;FCER1G;LY96;C5AR2;ARRB2;PTAFR;BCL3;NOD2;TLR2;TLR4;ZFP36;ZC3H12A;ARHGEF2;MAPKAPK2
	GO:0042326	negative regulation of phosphorylation	31	3.66063e-08	3.69904e-06	TRIB1;CDKN1A;RGS14;FAM129A;ENG;INPP5F;CORO1C;RABGEF1;RAPGEF1;HGF;IL1B;ARRB2;PREX1;TRIB3;PTPN6;PTPRJ;RGS2;RGS3;SAMSN1;MICAL1;SORL1;TGFB1;TLR4;UBE2B;PRR5L;ZC3H12A;CBL;MIDN;SOCS3;NLRP12;RASSF2
	GO:0006887	exocytosis	30	3.85023e-08	3.84318e-06	RAB31;CORO1A;CCR1;STXBP5;ECM1;A2M;UNC13D;FCER1G;FES;FN1;RABGEF1;MILR1;HCK;HGF;HMOX1;NOTCH1;P2RX1;PAK1;PECAM1;PLEK;SMPD3;SRGN;PTAFR;SYK;BTK;TGFB1;LAT2;RAB11FIP1;SYTL1;STX11
	GO:0002449	lymphocyte mediated immunity	21	3.92076e-08	3.86644e-06	CEBPG;CORO1A;LYST;SLAMF6;UNC13D;GAPT;FCER1G;RFTN1;FAS;IL1B;IRF7;ARRB2;TLR8;PTPN6;BCL3;SLC11A1;STAT6;BTK;TGFB1;VAV1;RSAD2
	GO:0043299	leukocyte degranulation	12	4.9657e-08	4.8386e-06	CORO1A;UNC13D;FCER1G;FES;RABGEF1;MILR1;HCK;HMOX1;PTAFR;SYK;BTK;LAT2
	GO:0031348	negative regulation of defense response	17	5.72429e-08	5.51216e-06	A2M;RABGEF1;METRNL;HGF;IFIT1;ARRB2;MEFV;NFKB1;PTGER4;TNFAIP6;TNFRSF1B;ACOD1;IL1R2;TNFAIP8L2;ZC3H12A;SOCS3;NLRP12
	GO:0032102	negative regulation of response to external stimulus	23	7.52686e-08	7.16365e-06	TRIB1;INPP5F;C5AR2;RABGEF1;METRNL;HGF;IFIT1;MEFV;NFKB1;NOTCH1;PLAU;PLAUR;PTGER4;CCL2;PRDM1;TNFAIP6;TNFRSF1B;ACOD1;IL1R2;TNFAIP8L2;ZC3H12A;SOCS3;NLRP12
	GO:0032103	positive regulation of response to external stimulus	23	8.67066e-08	8.1574e-06	CCR1;CSF1;PTK2B;FCER1G;LY96;NCKAP1L;IL1B;IL6R;OSM;PTGER4;S100A9;S100A12;CCL2;GPSM3;NOD2;BTK;TGFB1;TIAM1;TLR2;TLR4;C5AR1;ACOD1;NLRP12
	GO:0043405	regulation of MAP kinase activity	26	9.44107e-08	8.78127e-06	TRIB1;RGS14;PTK2B;PIK3R5;RAPGEF1;HGF;IL1B;MAP3K3;PAK1;TRIB3;PTPN6;PTPRJ;RGS2;RGS3;S100A12;NOD2;SORL1;SYK;TGFB1;TIAM1;TLR4;C5AR1;IQGAP1;MAP3K14;MAPKAPK2;ZEB2
	GO:0002275	myeloid cell activation involved in immune response	12	9.83833e-08	9.04795e-06	UNC13D;FCER1G;FES;SBNO2;RABGEF1;MILR1;HMOX1;PTAFR;SYK;BTK;TYROBP;LAT2
	GO:0050867	positive regulation of cell activation	24	1.39613e-07	1.26971e-05	CDKN1A;CORO1A;CYLD;EGR3;FCER1G;CCDC88B;NCKAP1L;IL1B;PAK1;PLEK;PTAFR;PTPN6;RPS6KA1;CCL2;PRDM1;NOD2;STAT6;SYK;BTK;TGFB1;TLR4;VAV1;TNFSF9;MAP3K14
	GO:0050728	negative regulation of inflammatory response	14	1.54296e-07	1.38782e-05	RABGEF1;METRNL;HGF;MEFV;NFKB1;PTGER4;TNFAIP6;TNFRSF1B;ACOD1;IL1R2;TNFAIP8L2;ZC3H12A;SOCS3;NLRP12
	GO:0050708	regulation of protein secretion	28	1.59812e-07	1.42181e-05	STXBP5;CSF1R;NLRP1;FN1;CLEC5A;CLEC4E;C5AR2;RABGEF1;HNF4A;IL1A;IL1B;IL1RAP;TLR8;SRGN;PTGER4;NOD2;SYK;TGFB1;TIAM1;TLR2;TLR4;UCP2;IL1R2;ZC3H12A;RAB11FIP1;MIDN;RSAD2;NLRP12
	GO:0051249	regulation of lymphocyte activation	28	1.68757e-07	1.48525e-05	CDKN1A;GPNMB;CORO1A;NFAM1;CYLD;EGR3;CCDC88B;NCKAP1L;FAS;IL1B;IRF1;PAK1;PTPN6;SLC46A2;CCL2;PRDM1;SAMSN1;NOD2;STAT6;SYK;ZEB1;BTK;TGFB1;TLR4;VAV1;TNFAIP8L2;TNFSF9;MAP3K14
	GO:0043410	positive regulation of MAPK cascade	32	1.87916e-07	1.63627e-05	ABCA7;GPNMB;CCR1;CSF1R;PTK2B;PIK3R5;C5AR2;RAPGEF1;HGF;FAS;IL1A;IL1B;ARRB2;MAP3K3;OSM;PAK1;S100A12;CCL2;NOD2;SYK;TGFB1;TIAM1;TIMP2;TLR4;TNFRSF1B;C5AR1;ZC3H12A;IQGAP1;MAP3K14;MAPKAPK2;RASSF2;ZEB2
	GO:0007596	blood coagulation	26	2.04566e-07	1.74598e-05	STXBP5;A2M;FCER1G;JMJD1C;PIK3R5;SLC7A11;GATA1;HNF4A;IRF1;LCP2;ARRB2;MAFG;NFE2;P2RX1;PLAU;PLAUR;PLCG2;PLEK;PTPN6;ACTB;S100A9;SYK;TLR4;VAV1;FERMT3;ENTPD1
	GO:0051235	maintenance of location	24	2.04782e-07	1.74598e-05	CORO1A;TWF2;FITM1;DDIT3;DIAPH1;PTK2B;SUN2;IL1B;NFKB1;NFKBIA;NFKBIE;ABHD5;PLCG2;SRGN;PTPN6;BCL3;S100A9;SOAT1;SORL1;SREBF2;TGFB1;ZC3H12A;NLRP12;ABCG1
	GO:0050864	regulation of B cell activation	14	2.51364e-07	2.12104e-05	CDKN1A;NFAM1;CYLD;NCKAP1L;FAS;PTPN6;PRDM1;SAMSN1;NOD2;STAT6;SYK;BTK;TGFB1;TLR4
	GO:0050817	coagulation	26	2.57311e-07	2.14907e-05	STXBP5;A2M;FCER1G;JMJD1C;PIK3R5;SLC7A11;GATA1;HNF4A;IRF1;LCP2;ARRB2;MAFG;NFE2;P2RX1;PLAU;PLAUR;PLCG2;PLEK;PTPN6;ACTB;S100A9;SYK;TLR4;VAV1;FERMT3;ENTPD1
	GO:0007229	integrin-mediated signaling pathway	13	2.66817e-07	2.20596e-05	PTK2B;FCER1G;HCK;ITGAL;ITGAX;ITGB2;NEDD9;PLEK;SYK;TYROBP;VAV1;ZYX;FERMT3
	GO:0007599	hemostasis	26	2.72335e-07	2.22563e-05	STXBP5;A2M;FCER1G;JMJD1C;PIK3R5;SLC7A11;GATA1;HNF4A;IRF1;LCP2;ARRB2;MAFG;NFE2;P2RX1;PLAU;PLAUR;PLCG2;PLEK;PTPN6;ACTB;S100A9;SYK;TLR4;VAV1;FERMT3;ENTPD1
	GO:0002699	positive regulation of immune effector process	17	2.74635e-07	2.22563e-05	SLAMF6;UNC13D;FCER1G;FES;RABGEF1;RAPGEF1;HMOX1;IL1B;PTAFR;NOD2;STAT6;SYK;BTK;TGFB1;TLR4;VAV1;RSAD2
	GO:0032755	positive regulation of interleukin-6 production	11	2.78232e-07	2.23267e-05	FCER1G;IL1A;IL1B;IL1RAP;IL6R;AKIRIN2;PTAFR;NOD2;TLR2;TLR4;ARHGEF2
	GO:0002431	Fc receptor mediated stimulatory signaling pathway	12	3.37596e-07	2.68274e-05	FCER1G;FCGR1A;RABGEF1;RAPGEF1;HCK;NCKAP1L;PAK1;PLCG2;ACTB;SYK;VAV1;WIPF1
	GO:0030335	positive regulation of cell migration	28	3.54068e-07	2.78659e-05	GPNMB;CORO1A;CCR1;CSF1;CSF1R;DIAPH1;HBEGF;PTK2B;FN1;SUN2;NCKAP1L;HGF;IL1A;IL6R;MMP9;NOTCH1;PAK1;PLAU;PTAFR;PREX1;GPSM3;TGFB1;TIAM1;TNFAIP6;C5AR1;ZC3H12A;FERMT3;IQGAP1
	GO:0030279	negative regulation of ossification	11	3.87316e-07	2.99074e-05	CCR1;ECM1;PTK2B;CHSY1;NOCT;GATA1;ID3;NOTCH1;SRGN;SMURF1;TGFB1
	GO:0050764	regulation of phagocytosis	11	3.87316e-07	2.99074e-05	ABCA7;FCER1G;RAPGEF1;HCK;NCKAP1L;IL1B;PTX3;CCL2;SLC11A1;SYK;TGFB1
	GO:0038093	Fc receptor signaling pathway	18	5.13432e-07	3.92752e-05	FCER1G;FCGR1A;CLEC4E;RAPGEF1;HCK;NCKAP1L;CLEC4D;LCP2;NFKB1;NFKBIA;PAK1;PLCG2;ACTB;SYK;BTK;VAV1;WIPF1;LAT2
	GO:0002573	myeloid leukocyte differentiation	18	5.56398e-07	4.21678e-05	TRIB1;CCR1;CSF1;CSF1R;SBNO2;GATA1;SNX10;HCLS1;IRF7;JUNB;MMP9;RELB;SPI1;TGFB1;TLR4;TYROBP;CD101;RASSF2
	GO:2000147	positive regulation of cell motility	28	7.1515e-07	5.36129e-05	GPNMB;CORO1A;CCR1;CSF1;CSF1R;DIAPH1;HBEGF;PTK2B;FN1;SUN2;NCKAP1L;HGF;IL1A;IL6R;MMP9;NOTCH1;PAK1;PLAU;PTAFR;PREX1;GPSM3;TGFB1;TIAM1;TNFAIP6;C5AR1;ZC3H12A;FERMT3;IQGAP1
	GO:0032481	positive regulation of type I interferon production	11	7.23891e-07	5.36129e-05	IRF1;IRF5;IRF7;NFKB1;NFKB2;TLR8;PLCG2;STAT6;SYK;TLR2;TLR4
	GO:0018212	peptidyl-tyrosine modification	26	7.27066e-07	5.36129e-05	CLK1;CSF1R;CSF2RA;HBEGF;PTK2B;FES;INPP5F;GATA1;HCK;HCLS1;HGF;IL5RA;IL6R;ITGB2;ARRB2;OSM;PTPN6;SAMSN1;SYK;BTK;TGFB1;TPST2;CBL;IQGAP1;SOCS3;ARHGEF2
	GO:0032495	response to muramyl dipeptide	6	7.87324e-07	5.75379e-05	NLRP1;IRF5;NFKBIA;NOTCH1;NOD2;ARHGEF2
	GO:0002685	regulation of leukocyte migration	16	8.30098e-07	6.0127e-05	CCR1;CSF1;ECM1;PTK2B;C5AR2;RABGEF1;NCKAP1L;HMOX1;IL1A;IL6R;PTAFR;PTGER4;CCL2;GPSM3;TGFB1;C5AR1
	GO:0002460	adaptive immune response based on somatic recombination of immune receptors built from immunoglobulin superfamily domains	19	9.55872e-07	6.86299e-05	SLAMF6;UNC13D;GAPT;FCER1G;RFTN1;FAS;IL1B;IRF7;NFKB2;TLR8;PTPN6;RELB;BCL3;SLC11A1;STAT6;BTK;TGFB1;TLR4;RSAD2
	GO:0071260	cellular response to mechanical stimulus	11	9.73366e-07	6.92783e-05	CNN2;ENG;FAS;IL1B;IRF1;NFKB1;TLR8;PTGER4;TGFB1;TLR4;MAP3K14
	GO:0071900	regulation of protein serine/threonine kinase activity	30	9.96204e-07	7.02925e-05	TRIB1;CDKN1A;RGS14;CSF1R;PTK2B;PIK3R5;RAPGEF1;SERTAD1;HGF;IL1B;MAP3K3;PAK1;CCNL1;TRIB3;PTPN6;PTPRJ;RGS2;RGS3;S100A12;NOD2;SORL1;SYK;TGFB1;TIAM1;TLR4;C5AR1;IQGAP1;MAP3K14;MAPKAPK2;ZEB2
	GO:0009620	response to fungus	9	1.03289e-06	7.22584e-05	COTL1;PTX3;S100A9;S100A12;CLEC7A;SYK;BTK;TGFB1;TLR4
	GO:0034341	response to interferon-gamma	16	1.08017e-06	7.49256e-05	IRF9;FCGR1A;HCK;IFNGR1;IRF1;IRF5;IRF7;MEFV;MT2A;C19orf66;PTAFR;CCL2;SLC11A1;STAR;ACOD1;SOCS3
	GO:0051272	positive regulation of cellular component movement	28	1.15614e-06	7.95209e-05	GPNMB;CORO1A;CCR1;CSF1;CSF1R;DIAPH1;HBEGF;PTK2B;FN1;SUN2;NCKAP1L;HGF;IL1A;IL6R;MMP9;NOTCH1;PAK1;PLAU;PTAFR;PREX1;GPSM3;TGFB1;TIAM1;TNFAIP6;C5AR1;ZC3H12A;FERMT3;IQGAP1
	GO:0002696	positive regulation of leukocyte activation	22	1.18844e-06	8.10615e-05	CDKN1A;CORO1A;CYLD;EGR3;FCER1G;CCDC88B;NCKAP1L;IL1B;PAK1;PTAFR;PTPN6;CCL2;PRDM1;NOD2;STAT6;SYK;BTK;TGFB1;TLR4;VAV1;TNFSF9;MAP3K14
	GO:0050709	negative regulation of protein secretion	13	1.28279e-06	8.62191e-05	FN1;C5AR2;RABGEF1;IL1B;SRGN;PTGER4;UCP2;IL1R2;ZC3H12A;RAB11FIP1;MIDN;RSAD2;NLRP12
	GO:0002286	T cell activation involved in immune response	12	1.28512e-06	8.62191e-05	SLAMF6;FCER1G;CLEC4E;CLEC4D;ITGAL;LCP1;APBB1IP;PTGER4;RELB;BCL3;SLC11A1;STAT6
	GO:1902532	negative regulation of intracellular signal transduction	29	1.35402e-06	8.90493e-05	RGS14;CYLD;DDIT3;ADGRG3;INPP5F;RABGEF1;RAPGEF1;IL1B;ARRB2;MCL1;MMP9;NFKBIA;PLAUR;PLEK;PREX1;PTPN6;PTPRJ;RGS2;RGS3;ARAP3;SORL1;TIMP2;TLR4;UBE2B;ZC3H12A;SOCS3;NLRP12;ARHGEF2;RASSF2
	GO:0042742	defense response to bacterium	19	1.35995e-06	8.90493e-05	LYST;FCER1G;NLRP1;CLEC4E;CLEC4D;IL6R;CFP;TREM1;BCL3;S100A9;S100A12;NOD2;SLC11A1;SYK;TLR2;TLR4;C5AR1;TNFSF8;ISG15
	GO:0050730	regulation of peptidyl-tyrosine phosphorylation	19	1.35995e-06	8.90493e-05	CSF1R;HBEGF;PTK2B;INPP5F;GATA1;HCLS1;HGF;IL6R;ITGB2;ARRB2;OSM;PTPN6;SAMSN1;SYK;TGFB1;CBL;IQGAP1;SOCS3;ARHGEF2
	GO:0008360	regulation of cell shape	15	1.46152e-06	9.49409e-05	CORO1A;FGD4;CSF1R;DIAPH1;PTK2B;FES;FN1;SH3KBP1;HCK;ITGB2;PLEKHO1;CCL2;ARAP3;WIPF1;FMNL1
	GO:0045577	regulation of B cell differentiation	7	1.48329e-06	9.55964e-05	NFAM1;CYLD;NCKAP1L;PTPN6;PRDM1;SYK;BTK
	GO:0002279	mast cell activation involved in immune response	9	1.52203e-06	9.65723e-05	UNC13D;FCER1G;FES;RABGEF1;MILR1;HMOX1;SYK;BTK;LAT2
	GO:0043303	mast cell degranulation	9	1.52203e-06	9.65723e-05	UNC13D;FCER1G;FES;RABGEF1;MILR1;HMOX1;SYK;BTK;LAT2
	GO:1903708	positive regulation of hemopoiesis	16	1.9469e-06	0.00012258	TRIB1;CCR1;CSF1;CYLD;EGR3;FES;GATA1;HCLS1;NCKAP1L;PRDM1;SYK;BTK;TGFB1;TNFSF9;CD101;ISG15
	GO:0018108	peptidyl-tyrosine phosphorylation	25	2.19329e-06	0.000135334	CLK1;CSF1R;CSF2RA;HBEGF;PTK2B;FES;INPP5F;GATA1;HCK;HCLS1;HGF;IL5RA;IL6R;ITGB2;ARRB2;OSM;PTPN6;SAMSN1;SYK;BTK;TGFB1;CBL;IQGAP1;SOCS3;ARHGEF2
	GO:0002448	mast cell mediated immunity	9	2.19908e-06	0.000135334	UNC13D;FCER1G;FES;RABGEF1;MILR1;HMOX1;SYK;BTK;LAT2
	GO:0034121	regulation of toll-like receptor signaling pathway	9	2.19908e-06	0.000135334	LY96;BIRC3;IRF1;IRF7;ARRB2;TLR2;TLR4;ACOD1;RSAD2
	GO:0032715	negative regulation of interleukin-6 production	8	2.22551e-06	0.000135939	C5AR2;RABGEF1;NCKAP1L;HGF;ARRB2;TLR4;ZC3H12A;NLRP12
	GO:0040017	positive regulation of locomotion	28	2.40681e-06	0.000145924	GPNMB;CORO1A;CCR1;CSF1;CSF1R;DIAPH1;HBEGF;PTK2B;FN1;SUN2;NCKAP1L;HGF;IL1A;IL6R;MMP9;NOTCH1;PAK1;PLAU;PTAFR;PREX1;GPSM3;TGFB1;TIAM1;TNFAIP6;C5AR1;ZC3H12A;FERMT3;IQGAP1
	GO:0048872	homeostasis of number of cells	19	2.49612e-06	0.000150226	BCL2L11;CEBPG;CORO1A;CSF1;CYLD;GAPT;FCER1G;GATA1;SLC40A1;HCLS1;NCKAP1L;HMOX1;FAS;SLC46A2;SPI1;TGFB1;ZFP36;ISG15;RASSF2
	GO:0002444	myeloid leukocyte mediated immunity	11	2.54251e-06	0.000151901	UNC13D;FCER1G;FES;RABGEF1;MILR1;HMOX1;TREM1;PTAFR;SYK;BTK;LAT2
	GO:0034340	response to type I interferon	11	2.89079e-06	0.000171457	IRF9;IFIT1;IFIT3;IFNAR2;IRF1;IRF5;IRF7;C19orf66;PTPN6;RSAD2;ISG15
	GO:0050729	positive regulation of inflammatory response	13	2.99384e-06	0.000176292	FCER1G;IL1B;OSM;PTGER4;S100A9;S100A12;CCL2;GPSM3;NOD2;BTK;TLR2;TLR4;NLRP12
	GO:0043122	regulation of I-kappaB kinase/NF-kappaB signaling	19	3.23485e-06	0.000189123	CYLD;ECM1;HMOX1;BIRC3;IL1A;IL1B;MAP3K3;NFKBIA;REL;BCL3;S100A4;S100A12;NOD2;TLR2;TLR4;ZC3H12A;SQSTM1;MAP3K14;NLRP12
	GO:0030183	B cell differentiation	13	3.31028e-06	0.000192161	CEBPG;NFAM1;CYLD;PTK2B;ADGRG3;NCKAP1L;LFNG;PLCG2;PTPN6;BCL3;PRDM1;SYK;BTK
	GO:0051092	positive regulation of NF-kappaB transcription factor activity	14	3.37272e-06	0.000194406	IL1B;IL1RAP;ITGB2;NFKB1;NFKB2;NFKBIA;S100A9;S100A12;NOD2;BTK;TGFB1;TLR2;TLR4;ARHGEF2
	GO:1903531	negative regulation of secretion by cell	16	3.66706e-06	0.000209894	FN1;C5AR2;RABGEF1;HMOX1;IL1B;NOTCH1;OSM;SRGN;PTGER4;UCP2;IL1R2;ZC3H12A;RAB11FIP1;MIDN;RSAD2;NLRP12
	GO:0051251	positive regulation of lymphocyte activation	20	3.95276e-06	0.000224676	CDKN1A;CORO1A;CYLD;EGR3;CCDC88B;NCKAP1L;IL1B;PAK1;PTPN6;CCL2;PRDM1;NOD2;STAT6;SYK;BTK;TGFB1;TLR4;VAV1;TNFSF9;MAP3K14
	GO:0070371	ERK1 and ERK2 cascade	20	4.19435e-06	0.000235976	ABCA7;GPNMB;RGS14;CCR1;CSF1R;PTK2B;FN1;C5AR2;RAPGEF1;ARRB2;PTGER4;PTPN6;CCL2;NOD2;SYK;TGFB1;TIAM1;TLR4;C5AR1;NLRP12
	GO:0051224	negative regulation of protein transport	17	4.20922e-06	0.000235976	CYLD;FN1;GDI1;C5AR2;RABGEF1;IL1B;NFKBIA;NFKBIE;SRGN;PTGER4;UCP2;IL1R2;ZC3H12A;RAB11FIP1;MIDN;RSAD2;NLRP12
	GO:0002886	regulation of myeloid leukocyte mediated immunity	8	5.06238e-06	0.00027997	UNC13D;FCER1G;FES;RABGEF1;HMOX1;PTAFR;SYK;BTK
	GO:0033003	regulation of mast cell activation	8	5.06238e-06	0.00027997	UNC13D;FCER1G;FES;RABGEF1;MILR1;HMOX1;PTPRE;SYK
	GO:0032760	positive regulation of tumor necrosis factor production	9	5.11779e-06	0.000281135	CYBB;FCER1G;LY96;PTAFR;NOD2;TLR2;TLR4;ARHGEF2;MAPKAPK2
	GO:1903037	regulation of leukocyte cell-cell adhesion	22	5.39889e-06	0.0002946	GPNMB;CORO1A;CYLD;EGR3;CCDC88B;NCKAP1L;IL1B;IRF1;PAK1;PTAFR;PTPN6;SLC46A2;CCL2;PRDM1;NOD2;SYK;ZEB1;TGFB1;VAV1;TNFAIP8L2;TNFSF9;MAP3K14
	GO:0070266	necroptotic process	7	5.66071e-06	0.000306171	CYLD;LY96;BIRC3;FAS;PYGL;TLR4;ARHGEF2
	GO:0045619	regulation of lymphocyte differentiation	14	5.72318e-06	0.000306171	NFAM1;CYLD;EGR3;NCKAP1L;FAS;IRF1;PTPN6;SLC46A2;PRDM1;SYK;ZEB1;BTK;TGFB1;TNFSF9
	GO:1904018	positive regulation of vasculature development	14	5.72318e-06	0.000306171	LRG1;CCR3;CYBB;ECM1;ENG;PTK2B;HGF;HMOX1;IL1A;IL1B;ITGB2;NOTCH1;C5AR1;ZC3H12A
	GO:0032648	regulation of interferon-beta production	8	6.12317e-06	0.000325442	IRF1;IRF5;IRF7;TLR8;REL;RELB;TLR2;TLR4
	GO:0070372	regulation of ERK1 and ERK2 cascade	19	6.39468e-06	0.00033768	ABCA7;GPNMB;RGS14;CCR1;CSF1R;PTK2B;FN1;C5AR2;RAPGEF1;ARRB2;PTPN6;CCL2;NOD2;SYK;TGFB1;TIAM1;TLR4;C5AR1;NLRP12
	GO:0045766	positive regulation of angiogenesis	13	6.48612e-06	0.000340314	LRG1;CCR3;CYBB;ECM1;ENG;PTK2B;HGF;HMOX1;IL1A;IL1B;ITGB2;C5AR1;ZC3H12A
	GO:0002705	positive regulation of leukocyte mediated immunity	11	6.72992e-06	0.000349053	SLAMF6;FCER1G;IL1B;PTAFR;NOD2;STAT6;SYK;BTK;TGFB1;VAV1;RSAD2
	GO:0001959	regulation of cytokine-mediated signaling pathway	14	6.78063e-06	0.000349053	CSF1;CREBRF;CYLD;ECM1;RABGEF1;BIRC3;IFNAR2;IFNGR1;IL1RN;IRF7;PTPN6;SYK;IL1R2;SOCS3
	GO:0002695	negative regulation of leukocyte activation	14	6.78063e-06	0.000349053	GPNMB;CYLD;RABGEF1;MILR1;HMOX1;FAS;IRF1;PTPN6;PRDM1;SAMSN1;BTK;TGFB1;TNFAIP8L2;ZC3H12A
	GO:0022604	regulation of cell morphogenesis	27	6.85386e-06	0.000350618	PLXNC1;CORO1A;TWF2;FGD4;CSF1R;DIAPH1;UNC13D;PTK2B;FES;FN1;CORO1C;GDI1;SH3KBP1;HCK;IFRD1;ITGB2;OMG;PAK1;PLEKHO1;SMURF1;PREX1;CCL2;ARAP3;TIAM1;WIPF1;FMNL1;ZEB2
	GO:0002223	stimulatory C-type lectin receptor signaling pathway	12	6.91442e-06	0.000351519	FCER1G;CLEC4E;CLEC4D;ICAM3;NFKB1;NFKBIA;PAK1;CLEC4A;PLCG2;RELB;CLEC7A;SYK
	GO:1903557	positive regulation of tumor necrosis factor superfamily cytokine production	9	6.98728e-06	0.00035303	CYBB;FCER1G;LY96;PTAFR;NOD2;TLR2;TLR4;ARHGEF2;MAPKAPK2
	GO:0031532	actin cytoskeleton reorganization	11	7.53982e-06	0.000376302	CSF1R;PTK2B;PHACTR1;FES;HCK;HCLS1;ARHGDIB;PAK1;PLEK;S100A9;TGFB1
	GO:0046632	alpha-beta T cell differentiation	11	7.53982e-06	0.000376302	SLAMF6;NCKAP1L;IRF1;PTGER4;RELB;BCL3;PRDM1;STAT6;SYK;RSAD2;TNFSF8
	GO:0006968	cellular defense response	9	8.12288e-06	0.000402944	TCIRG1;CCR3;PTK2B;CLEC5A;LY96;NCF2;NCF1;C5AR1;TYROBP
	GO:0050863	regulation of T cell activation	21	8.33664e-06	0.000408241	GPNMB;CORO1A;CYLD;EGR3;CCDC88B;NCKAP1L;IL1B;IRF1;PAK1;PTPN6;SLC46A2;CCL2;PRDM1;NOD2;SYK;ZEB1;TGFB1;VAV1;TNFAIP8L2;TNFSF9;MAP3K14
	GO:0002433	immune response-regulating cell surface receptor signaling pathway involved in phagocytosis	10	8.37928e-06	0.000408241	FCGR1A;RAPGEF1;HCK;NCKAP1L;PAK1;PLCG2;ACTB;SYK;VAV1;WIPF1
	GO:0038096	Fc-gamma receptor signaling pathway involved in phagocytosis	10	8.37928e-06	0.000408241	FCGR1A;RAPGEF1;HCK;NCKAP1L;PAK1;PLCG2;ACTB;SYK;VAV1;WIPF1
	GO:0002220	innate immune response activating cell surface receptor signaling pathway	12	8.4511e-06	0.000409303	FCER1G;CLEC4E;CLEC4D;ICAM3;NFKB1;NFKBIA;PAK1;CLEC4A;PLCG2;RELB;CLEC7A;SYK
	GO:0051403	stress-activated MAPK cascade	19	8.59225e-06	0.000413692	TRIB1;PTK2B;RAPGEF1;HGF;IL1A;IL1B;MAP3K3;NFKB1;PAK1;PTGER4;NOD2;SYK;TIAM1;TLR4;ZFP36;ZC3H12A;MAPKAPK2;RASSF2;ZEB2
	GO:0032608	interferon-beta production	8	8.81527e-06	0.000414672	IRF1;IRF5;IRF7;TLR8;REL;RELB;TLR2;TLR4
	GO:0042345	regulation of NF-kappaB import into nucleus	8	8.81527e-06	0.000414672	CYLD;IL1B;NFKBIA;BCL3;TLR2;TLR4;ZC3H12A;NLRP12
	GO:0042348	NF-kappaB import into nucleus	8	8.81527e-06	0.000414672	CYLD;IL1B;NFKBIA;BCL3;TLR2;TLR4;ZC3H12A;NLRP12
	GO:0050766	positive regulation of phagocytosis	8	8.81527e-06	0.000414672	ABCA7;FCER1G;RAPGEF1;NCKAP1L;IL1B;PTX3;CCL2;SLC11A1
	GO:0030168	platelet activation	15	8.99644e-06	0.000420776	FCER1G;PIK3R5;SLC7A11;GATA1;LCP2;ARRB2;P2RX1;PLCG2;PLEK;PTPN6;ACTB;SYK;TLR4;VAV1;FERMT3
	GO:1904950	negative regulation of establishment of protein localization	17	9.4766e-06	0.000439478	CYLD;FN1;GDI1;C5AR2;RABGEF1;IL1B;NFKBIA;NFKBIE;SRGN;PTGER4;UCP2;IL1R2;ZC3H12A;RAB11FIP1;MIDN;RSAD2;NLRP12
	GO:0002367	cytokine production involved in immune response	10	9.50368e-06	0.000439478	FCER1G;HMOX1;TREM1;NOD2;SLC11A1;BTK;TGFB1;TLR2;TLR4;RSAD2
	GO:0050853	B cell receptor signaling pathway	8	1.04979e-05	0.000482729	NFAM1;RFTN1;NCKAP1L;PLCG2;PTPN6;SYK;BTK;LAT2
	GO:0046643	regulation of gamma-delta T cell activation	4	1.09985e-05	0.000502922	EGR3;NCKAP1L;NOD2;SYK
	GO:0060759	regulation of response to cytokine stimulus	14	1.10666e-05	0.000503225	CSF1;CREBRF;CYLD;ECM1;RABGEF1;BIRC3;IFNAR2;IFNGR1;IL1RN;IRF7;PTPN6;SYK;IL1R2;SOCS3
	GO:2000249	regulation of actin cytoskeleton reorganization	7	1.11603e-05	0.000504681	CSF1R;PTK2B;FES;HCK;HCLS1;ARHGDIB;TGFB1
	GO:0031098	stress-activated protein kinase signaling cascade	19	1.14479e-05	0.00051484	TRIB1;PTK2B;RAPGEF1;HGF;IL1A;IL1B;MAP3K3;NFKB1;PAK1;PTGER4;NOD2;SYK;TIAM1;TLR4;ZFP36;ZC3H12A;MAPKAPK2;RASSF2;ZEB2
	GO:0042991	transcription factor import into nucleus	11	1.16899e-05	0.000522853	CYLD;HCLS1;IL1B;NFKBIA;NFKBIE;BCL3;SYK;TLR2;TLR4;ZC3H12A;NLRP12
	GO:0060337	type I interferon signaling pathway	10	1.21479e-05	0.000537168	IRF9;IFIT1;IFIT3;IFNAR2;IRF1;IRF5;IRF7;PTPN6;RSAD2;ISG15
	GO:0071357	cellular response to type I interferon	10	1.21479e-05	0.000537168	IRF9;IFIT1;IFIT3;IFNAR2;IRF1;IRF5;IRF7;PTPN6;RSAD2;ISG15
	GO:0045785	positive regulation of cell adhesion	24	1.22069e-05	0.000537168	CORO1A;CSF1;CYLD;EGR3;UNC13D;PTK2B;FN1;CCDC88B;NCKAP1L;IL1B;PAK1;APBB1IP;PTAFR;PREX1;PTPN6;PTPRJ;CCL2;NOD2;SYK;TGFB1;VAV1;TNFSF9;IQGAP1;MAP3K14
	GO:0045123	cellular extravasation	8	1.24434e-05	0.000541807	JAML;IL1A;ITGB2;PECAM1;TREM1;PTAFR;PTGER4;CCL2
	GO:0045807	positive regulation of endocytosis	12	1.24447e-05	0.000541807	ABCA7;FCER1G;RAPGEF1;NCKAP1L;IL1B;ARRB2;PLCG2;PTX3;CCL2;SLC11A1;SYK;CBL
	GO:0050715	positive regulation of cytokine secretion	11	1.29947e-05	0.000562761	CSF1R;NLRP1;CLEC5A;CLEC4E;IL1A;IL1B;IL1RAP;PTGER4;NOD2;SYK;NLRP12
	GO:0046629	gamma-delta T cell activation	5	1.32903e-05	0.000572533	JAML;EGR3;NCKAP1L;NOD2;SYK
	GO:0002755	MyD88-dependent toll-like receptor signaling pathway	7	1.37647e-05	0.000589863	LY96;IRF1;IRF7;TLR8;BTK;TLR2;TLR4
	GO:1902107	positive regulation of leukocyte differentiation	13	1.43398e-05	0.00061131	TRIB1;CCR1;CSF1;CYLD;EGR3;HCLS1;NCKAP1L;PRDM1;SYK;BTK;TGFB1;TNFSF9;CD101
	GO:0050710	negative regulation of cytokine secretion	8	1.46837e-05	0.000622725	FN1;C5AR2;RABGEF1;SRGN;PTGER4;IL1R2;ZC3H12A;NLRP12
	GO:0030198	extracellular matrix organization	22	1.61456e-05	0.000680424	VCAN;CTSS;A2M;ENG;FN1;ICAM3;ITGAL;ITGAX;ITGB2;LCP1;MATN3;MMP9;NFKB2;NOTCH1;P4HA1;FURIN;PECAM1;ADAMTSL4;BCL3;TGFB1;TGFBI;TIMP2
	GO:0051048	negative regulation of secretion	16	1.62105e-05	0.000680424	FN1;C5AR2;RABGEF1;HMOX1;IL1B;NOTCH1;OSM;SRGN;PTGER4;UCP2;IL1R2;ZC3H12A;RAB11FIP1;MIDN;RSAD2;NLRP12
	GO:0043062	extracellular structure organization	22	1.69254e-05	0.000706807	VCAN;CTSS;A2M;ENG;FN1;ICAM3;ITGAL;ITGAX;ITGB2;LCP1;MATN3;MMP9;NFKB2;NOTCH1;P4HA1;FURIN;PECAM1;ADAMTSL4;BCL3;TGFB1;TGFBI;TIMP2
	GO:0022407	regulation of cell-cell adhesion	24	1.73548e-05	0.000721062	GPNMB;CORO1A;CYLD;EGR3;CCDC88B;NCKAP1L;IL1B;IL1RN;IRF1;PAK1;PTAFR;PTPN6;SLC46A2;CCL2;PRDM1;NOD2;SYK;ZEB1;TGFB1;VAV1;TNFAIP8L2;FERMT3;TNFSF9;MAP3K14
	GO:0032418	lysosome localization	9	1.88124e-05	0.000777675	UNC13D;FCER1G;FES;RABGEF1;MILR1;HMOX1;SYK;BTK;LAT2
	GO:0071346	cellular response to interferon-gamma	13	1.99385e-05	0.000820083	IRF9;FCGR1A;HCK;IFNGR1;IRF1;IRF5;IRF7;MT2A;PTAFR;CCL2;STAR;ACOD1;SOCS3
	GO:0097300	programmed necrotic cell death	7	2.04898e-05	0.000838544	CYLD;LY96;BIRC3;FAS;PYGL;TLR4;ARHGEF2
	GO:0051051	negative regulation of transport	26	2.12267e-05	0.000864383	CORO1A;CYLD;PTK2B;FN1;GDI1;C5AR2;RABGEF1;HMOX1;IL1B;MMP9;NFKB1;NFKBIA;NFKBIE;NOTCH1;OSM;SRGN;PTGER4;SREBF2;TGFB1;UCP2;IL1R2;ZC3H12A;RAB11FIP1;MIDN;RSAD2;NLRP12
	GO:0019915	lipid storage	9	2.14311e-05	0.000868382	FITM1;IL1B;NFKB1;NFKBIA;ABHD5;SOAT1;SREBF2;ZC3H12A;ABCG1
	GO:0032620	interleukin-17 production	6	2.27048e-05	0.000915464	SLAMF6;RFTN1;NCKAP1L;NOD2;TGFB1;TLR4
	GO:0060333	interferon-gamma-mediated signaling pathway	10	2.42124e-05	0.000971464	IRF9;FCGR1A;HCK;IFNGR1;IRF1;IRF5;IRF7;MT2A;PTAFR;SOCS3
	GO:0050866	negative regulation of cell activation	14	2.7301e-05	0.00109004	GPNMB;CYLD;RABGEF1;MILR1;HMOX1;FAS;IRF1;PTPN6;PRDM1;SAMSN1;BTK;TGFB1;TNFAIP8L2;ZC3H12A
	GO:0060627	regulation of vesicle-mediated transport	26	2.78843e-05	0.00110793	ABCA7;CORO1A;STXBP5;UNC13D;FCER1G;FES;INPP5F;RABGEF1;RAPGEF1;HCK;NCKAP1L;HMOX1;IL1B;ARRB2;NOTCH1;PLCG2;SMPD3;PTAFR;PTX3;CCL2;SLC11A1;SORL1;SYK;TGFB1;SYTL1;CBL
	GO:0043254	regulation of protein complex assembly	23	3.32714e-05	0.00131559	BCL2L11;CORO1A;TWF2;TMC8;PTK2B;FES;HCK;HCLS1;NCKAP1L;FAS;LCP1;MEFV;PLEK;PTGER4;PREX1;RGS2;SORL1;TGFB1;TLR4;VASP;WIPF1;FCHSD1;ARHGEF2
	GO:0051056	regulation of small GTPase mediated signal transduction	20	3.35969e-05	0.00132207	FGD4;CSF1;A2M;ARHGAP45;ARHGAP30;GDI1;CYTH4;RABGEF1;RAPGEF1;ARHGDIB;GMIP;PREX1;ARHGAP9;ARAP3;TIAM1;TIMP2;VAV1;SQSTM1;ARHGEF2;ARHGAP25
	GO:0046777	protein autophosphorylation	17	3.37811e-05	0.00132296	GPNMB;CLK1;CSF1R;ENG;PTK2B;FES;MKNK2;HCK;MAP3K3;PAK1;SYK;BTK;IQGAP1;NLRP12;MAPKAPK2;STK17B;RASSF2
	GO:0032612	interleukin-1 production	9	3.52281e-05	0.00137306	NLRP1;IL1B;ARRB2;MEFV;NOD2;TLR4;IL1R2;ZC3H12A;NLRP12
	GO:0006691	leukotriene metabolic process	6	3.64318e-05	0.00140855	ALOX5;ALOX5AP;CYP4F3;SYK;TLR2;MAPKAPK2
	GO:0042267	natural killer cell mediated cytotoxicity	8	3.6483e-05	0.00140855	CEBPG;CORO1A;LYST;SLAMF6;UNC13D;ARRB2;PTPN6;VAV1
	GO:0051607	defense response to virus	17	3.77937e-05	0.00145231	IRF9;LYST;UNC13D;HCK;BIRC3;IFIT1;IFIT3;IFNAR2;IFNGR1;IRF1;IRF5;IRF7;TLR8;C19orf66;ZC3H12A;RSAD2;ISG15
	GO:0030502	negative regulation of bone mineralization	5	3.86947e-05	0.00147998	CCR1;ECM1;PTK2B;GATA1;SRGN
	GO:0050871	positive regulation of B cell activation	9	3.96624e-05	0.00150994	CDKN1A;NCKAP1L;PRDM1;NOD2;STAT6;SYK;BTK;TGFB1;TLR4
	GO:0002576	platelet degranulation	11	4.16581e-05	0.00157857	ECM1;A2M;FCER1G;FN1;HGF;P2RX1;PECAM1;PLEK;SRGN;SYK;TGFB1
	GO:0050731	positive regulation of peptidyl-tyrosine phosphorylation	14	4.43268e-05	0.00167196	CSF1R;HBEGF;PTK2B;GATA1;HCLS1;HGF;IL6R;ARRB2;OSM;SYK;TGFB1;IQGAP1;SOCS3;ARHGEF2
	GO:0032728	positive regulation of interferon-beta production	6	4.54317e-05	0.00170577	IRF1;IRF5;IRF7;TLR8;TLR2;TLR4
	GO:0032943	mononuclear cell proliferation	18	4.65935e-05	0.0017414	CDKN1A;GPNMB;CORO1A;SLAMF6;CSF1;GAPT;CCDC88B;NCKAP1L;IL1B;IRF1;PTPN6;PRDM1;SLC11A1;SYK;BTK;TGFB1;TLR4;TNFSF9
	GO:1903039	positive regulation of leukocyte cell-cell adhesion	16	4.89193e-05	0.00182002	CORO1A;CYLD;EGR3;CCDC88B;NCKAP1L;IL1B;PAK1;PTAFR;PTPN6;CCL2;NOD2;SYK;TGFB1;VAV1;TNFSF9;MAP3K14
	GO:0001906	cell killing	11	4.97376e-05	0.00184209	BCL2L11;CEBPG;CORO1A;LYST;SLAMF6;UNC13D;ARRB2;TREM1;PTPN6;S100A12;VAV1
	GO:0042990	regulation of transcription factor import into nucleus	10	5.00999e-05	0.00184715	CYLD;HCLS1;IL1B;NFKBIA;NFKBIE;BCL3;TLR2;TLR4;ZC3H12A;NLRP12
	GO:0055094	response to lipoprotein particle	5	5.2521e-05	0.00192773	FCER1G;ITGB2;SREBF2;SYK;ABCG1
	GO:0002292	T cell differentiation involved in immune response	8	5.49014e-05	0.00197959	SLAMF6;FCER1G;CLEC4E;CLEC4D;PTGER4;RELB;BCL3;STAT6
	GO:0032611	interleukin-1 beta production	8	5.49014e-05	0.00197959	NLRP1;IL1B;ARRB2;MEFV;NOD2;TLR4;ZC3H12A;NLRP12
	GO:0032677	regulation of interleukin-8 production	8	5.49014e-05	0.00197959	DDIT3;C5AR2;IL1B;TLR8;BCL3;NOD2;TLR2;TLR4
	GO:0042116	macrophage activation	8	5.49014e-05	0.00197959	SBNO2;TLR8;SLC11A1;SYK;TLR2;TLR4;TYROBP;ZC3H12A
	GO:0032733	positive regulation of interleukin-10 production	6	5.61275e-05	0.00201493	FCER1G;HGF;BCL3;NOD2;TLR2;TLR4
	GO:0006066	alcohol metabolic process	19	5.72751e-05	0.00204715	DHRS9;CHKA;PTK2B;GALK1;IL1B;LBR;LIPE;NFKB1;PLCB2;PLCG2;PLEK;BCO1;APOBR;PTAFR;SOAT1;SORL1;SREBF2;STAR;ABCG1
	GO:0010883	regulation of lipid storage	7	5.84693e-05	0.00207174	FITM1;NFKB1;NFKBIA;ABHD5;SREBF2;ZC3H12A;ABCG1
	GO:0043300	regulation of leukocyte degranulation	7	5.84693e-05	0.00207174	UNC13D;FCER1G;FES;RABGEF1;HMOX1;PTAFR;SYK
	GO:0071496	cellular response to external stimulus	18	6.00331e-05	0.00211798	CDKN1A;CNN2;ENG;HMOX1;FAS;IL1B;IRF1;NFKB1;ATP2B1;TLR8;PTGER4;SREBF2;TGFB1;TLR4;UCP2;ZC3H12A;CBL;MAP3K14
	GO:0002228	natural killer cell mediated immunity	8	6.25387e-05	0.00219113	CEBPG;CORO1A;LYST;SLAMF6;UNC13D;ARRB2;PTPN6;VAV1
	GO:0032386	regulation of intracellular transport	27	6.26419e-05	0.00219113	CDKN1A;RGS19;CYLD;UNC13D;FCER1G;FES;GDI1;RABGEF1;HCLS1;HMOX1;IL1B;ITGAX;LCP1;NFKBIA;NFKBIE;PAK1;BCL3;SORL1;SREBF2;SYK;TGFB1;TLR2;TLR4;PRR5L;ZC3H12A;NLRP12;EDEM1
	GO:0032944	regulation of mononuclear cell proliferation	15	6.65557e-05	0.00231812	CDKN1A;GPNMB;CORO1A;CSF1;CCDC88B;NCKAP1L;IL1B;IRF1;PTPN6;PRDM1;SYK;BTK;TGFB1;TLR4;TNFSF9
	GO:0045860	positive regulation of protein kinase activity	26	6.7512e-05	0.00234147	CDKN1A;CSF1;CSF1R;PTK2B;PIK3R5;RAPGEF1;NCKAP1L;HGF;IL1B;LCP2;MAP3K3;PAK1;CCNL1;S100A12;NOD2;SLC11A1;SYK;TGFB1;TIAM1;TLR4;C5AR1;IQGAP1;MAP3K14;MAPKAPK2;RASSF2;ZEB2
	GO:0031100	animal organ regeneration	9	6.95754e-05	0.002383	CDKN1A;HGF;HMOX1;LCP1;NFKBIA;NOTCH1;TGFB1;C5AR1;UCP2
	GO:0032602	chemokine production	9	6.95754e-05	0.002383	CSF1R;HMOX1;IL1A;IL1B;IL6R;MEFV;S100A9;TLR2;TLR4
	GO:0042832	defense response to protozoan	5	6.98741e-05	0.002383	LYST;CCDC88B;BCL3;CLEC7A;SLC11A1
	GO:0070168	negative regulation of biomineral tissue development	5	6.98741e-05	0.002383	CCR1;ECM1;PTK2B;GATA1;SRGN
	GO:0032652	regulation of interleukin-1 production	8	7.10388e-05	0.00241267	NLRP1;ARRB2;MEFV;NOD2;TLR4;IL1R2;ZC3H12A;NLRP12
	GO:0046631	alpha-beta T cell activation	11	7.60522e-05	0.00257226	SLAMF6;NCKAP1L;IRF1;PTGER4;RELB;BCL3;PRDM1;STAT6;SYK;RSAD2;TNFSF8
	GO:0043433	negative regulation of sequence-specific DNA binding transcription factor activity	12	7.83474e-05	0.00263899	TRIB1;CEBPG;CYLD;DDIT3;ADGRG3;HMOX1;ID3;ARRB2;NFKBIA;ACOD1;ZC3H12A;NLRP12
	GO:1903510	mucopolysaccharide metabolic process	11	8.25447e-05	0.00276897	ST3GAL6;B3GNT2;VCAN;CHSY1;GALNS;HGF;IL1B;NFKB1;CHST15;ST3GAL1;TGFB1
	GO:0070661	leukocyte proliferation	18	8.87332e-05	0.00296335	CDKN1A;GPNMB;CORO1A;SLAMF6;CSF1;GAPT;CCDC88B;NCKAP1L;IL1B;IRF1;PTPN6;PRDM1;SLC11A1;SYK;BTK;TGFB1;TLR4;TNFSF9
	GO:0009612	response to mechanical stimulus	15	8.90634e-05	0.00296335	TXNIP;CNN2;ENG;PTK2B;FAS;IL1B;IRF1;JUNB;NFKB1;NFKBIA;TLR8;PTGER4;TGFB1;TLR4;MAP3K14
	GO:0032692	negative regulation of interleukin-1 production	5	9.13309e-05	0.00302649	ARRB2;MEFV;IL1R2;ZC3H12A;NLRP12
	GO:0030100	regulation of endocytosis	15	9.42875e-05	0.00311187	ABCA7;FCER1G;RABGEF1;RAPGEF1;HCK;NCKAP1L;IL1B;ARRB2;PLCG2;PTX3;CCL2;SLC11A1;SYK;TGFB1;CBL
	GO:0097191	extrinsic apoptotic signaling pathway	16	9.50214e-05	0.00312349	BCL2L11;TMC8;CYLD;DEDD2;GATA1;MKNK2;HGF;HMOX1;FAS;IL1A;IL1B;IL6R;MCL1;TGFB1;TNFRSF1B;ARHGEF2
	GO:0043123	positive regulation of I-kappaB kinase/NF-kappaB signaling	14	9.55305e-05	0.00312767	ECM1;HMOX1;BIRC3;IL1A;IL1B;MAP3K3;REL;S100A4;S100A12;NOD2;TLR2;TLR4;MAP3K14;NLRP12
	GO:0032490	detection of molecule of bacterial origin	4	9.60289e-05	0.00313146	LY96;NOD2;TLR2;TLR4
	GO:0002440	production of molecular mediator of immune response	13	9.89232e-05	0.00321304	GAPT;FCER1G;HMOX1;FAS;TREM1;NOD2;SLC11A1;STAT6;BTK;TGFB1;TLR2;TLR4;RSAD2
	GO:0070663	regulation of leukocyte proliferation	15	9.97773e-05	0.00322797	CDKN1A;GPNMB;CORO1A;CSF1;CCDC88B;NCKAP1L;IL1B;IRF1;PTPN6;PRDM1;SYK;BTK;TGFB1;TLR4;TNFSF9
	GO:0033006	regulation of mast cell activation involved in immune response	6	0.000100727	0.00323314	UNC13D;FCER1G;FES;RABGEF1;HMOX1;SYK
	GO:0043304	regulation of mast cell degranulation	6	0.000100727	0.00323314	UNC13D;FCER1G;FES;RABGEF1;HMOX1;SYK
	GO:0002260	lymphocyte homeostasis	8	0.000102485	0.00327673	BCL2L11;CORO1A;GAPT;SLC40A1;NCKAP1L;FAS;SLC46A2;TGFB1
	GO:0050870	positive regulation of T cell activation	15	0.000105544	0.00336138	CORO1A;CYLD;EGR3;CCDC88B;NCKAP1L;IL1B;PAK1;PTPN6;CCL2;NOD2;SYK;TGFB1;VAV1;TNFSF9;MAP3K14
	GO:0002312	B cell activation involved in immune response	8	0.000115228	0.00364148	GAPT;PTK2B;LFNG;PLCG2;BCL3;STAT6;TGFB1;TLR4
	GO:0032637	interleukin-8 production	8	0.000115228	0.00364148	DDIT3;C5AR2;IL1B;TLR8;BCL3;NOD2;TLR2;TLR4
	GO:0001909	leukocyte mediated cytotoxicity	9	0.000116549	0.00366905	CEBPG;CORO1A;LYST;SLAMF6;UNC13D;ARRB2;TREM1;PTPN6;VAV1
	GO:0001562	response to protozoan	5	0.000117513	0.00367115	LYST;CCDC88B;BCL3;CLEC7A;SLC11A1
	GO:1900015	regulation of cytokine production involved in inflammatory response	5	0.000117513	0.00367115	MEFV;GPSM3;NOD2;IL1R2;ZC3H12A
	GO:0031960	response to corticosteroid	13	0.000120149	0.00373924	CDKN1A;CREBRF;CYBB;ENG;ALPL;FAS;IL1RN;NOTCH1;ATP2B1;PTAFR;STAR;TGFB1;ZFP36
	GO:0001776	leukocyte homeostasis	9	0.000128574	0.00398629	BCL2L11;CORO1A;GAPT;FCER1G;SLC40A1;NCKAP1L;FAS;SLC46A2;TGFB1
	GO:0032874	positive regulation of stress-activated MAPK cascade	12	0.000129291	0.00399339	PTK2B;IL1A;IL1B;MAP3K3;PAK1;NOD2;SYK;TIAM1;TLR4;ZC3H12A;RASSF2;ZEB2
	GO:0051091	positive regulation of sequence-specific DNA binding transcription factor activity	16	0.000129904	0.00399723	CEBPG;NFAM1;IL1B;IL1RAP;ITGB2;NFKB1;NFKB2;NFKBIA;S100A9;S100A12;NOD2;BTK;TGFB1;TLR2;TLR4;ARHGEF2
	GO:0045586	regulation of gamma-delta T cell differentiation	3	0.000134179	0.00409796	EGR3;NCKAP1L;SYK
	GO:0046645	positive regulation of gamma-delta T cell activation	3	0.000134179	0.00409796	NCKAP1L;NOD2;SYK
	GO:0072593	reactive oxygen species metabolic process	16	0.000136693	0.00415921	CDKN1A;CYBB;PTK2B;IL1B;ITGB2;NCF2;PREX1;PTX3;NCF1;SYK;TGFB1;TLR2;TLR4;ACOD1;VAV1;ZC3H12A
	GO:0046651	lymphocyte proliferation	17	0.000137491	0.00416801	CDKN1A;GPNMB;CORO1A;SLAMF6;GAPT;CCDC88B;NCKAP1L;IL1B;IRF1;PTPN6;PRDM1;SLC11A1;SYK;BTK;TGFB1;TLR4;TNFSF9
	GO:0070304	positive regulation of stress-activated protein kinase signaling cascade	12	0.000138492	0.00418286	PTK2B;IL1A;IL1B;MAP3K3;PAK1;NOD2;SYK;TIAM1;TLR4;ZC3H12A;RASSF2;ZEB2
	GO:0007015	actin filament organization	20	0.000139293	0.00419158	CORO1A;TWF2;DIAPH1;PTK2B;PHACTR1;HCK;HCLS1;NCKAP1L;LCP1;NEDD9;PAK1;PLEK;PTGER4;PREX1;MICAL1;VASP;WIPF1;ZYX;FCHSD1;ARHGEF2
	GO:0032655	regulation of interleukin-12 production	7	0.000140933	0.0042254	IRF1;IRF5;ARRB2;MEFV;NFKB1;TLR2;TLR4
	GO:0045639	positive regulation of myeloid cell differentiation	9	0.00014162	0.0042305	TRIB1;CCR1;CSF1;FES;GATA1;HCLS1;NCKAP1L;CD101;ISG15
	GO:0010742	macrophage derived foam cell differentiation	6	0.000143531	0.00424115	CSF1;NFKB1;NFKBIA;SOAT1;TGFB1;ABCG1
	GO:0090077	foam cell differentiation	6	0.000143531	0.00424115	CSF1;NFKB1;NFKBIA;SOAT1;TGFB1;ABCG1
	GO:1902930	regulation of alcohol biosynthetic process	6	0.000143531	0.00424115	PTK2B;IL1B;NFKB1;PLEK;PTAFR;ABCG1
	GO:0030282	bone mineralization	10	0.000148756	0.00437366	GPNMB;CCR1;PHOSPHO1;ECM1;PTK2B;SBNO2;GATA1;SRGN;TGFB1;ISG15
	GO:0032660	regulation of interleukin-17 production	5	0.000149084	0.00437366	SLAMF6;NCKAP1L;NOD2;TGFB1;TLR4
	GO:0050878	regulation of body fluid levels	26	0.000151974	0.00444253	STXBP5;A2M;FCER1G;JMJD1C;PIK3R5;SLC7A11;GATA1;HNF4A;IRF1;LCP2;ARRB2;MAFG;NFE2;P2RX1;PLAU;PLAUR;PLCG2;PLEK;PTPN6;ACTB;S100A9;SYK;TLR4;VAV1;FERMT3;ENTPD1
	GO:0009615	response to virus	19	0.000154189	0.00449122	BCL2L11;IRF9;LYST;UNC13D;HCK;BIRC3;IFIT1;IFIT3;IFNAR2;IFNGR1;IRF1;IRF5;IRF7;TLR8;C19orf66;BCL3;ZC3H12A;RSAD2;ISG15
	GO:0048514	blood vessel morphogenesis	26	0.000156969	0.004556	GPNMB;LRG1;CCR3;CYBB;ECM1;EGR3;ENG;PTK2B;FN1;HGF;HMOX1;IL1A;IL1B;ITGB2;JUNB;NOTCH1;SAT1;CCL2;PRDM1;SPI1;SYK;TGFB1;TGFBI;C5AR1;ZC3H12A;QKI
	GO:0032722	positive regulation of chemokine production	7	0.000161056	0.00465812	CSF1R;HMOX1;IL1A;IL1B;IL6R;TLR2;TLR4
	GO:0052547	regulation of peptidase activity	22	0.00016176	0.00466199	BCL2L11;ECM1;A2M;NLRP1;FN1;HGF;BIRC3;FAS;ARRB2;MEFV;MMP9;NAIP;P2RX1;FURIN;PLAUR;AKIRIN2;RPS6KA1;S100A9;MICAL1;SORL1;TIMP2;NLRP12
	GO:0030316	osteoclast differentiation	9	0.000171041	0.004895	CCR1;CSF1;CSF1R;SBNO2;SNX10;JUNB;TLR4;TYROBP;RASSF2
	GO:2000379	positive regulation of reactive oxygen species metabolic process	9	0.000171041	0.004895	CDKN1A;PTK2B;IL1B;ITGB2;PTX3;TGFB1;TLR4;ACOD1;ZC3H12A
	GO:0019724	B cell mediated immunity	10	0.000175416	0.00500271	GAPT;FCER1G;FAS;IRF7;TLR8;PTPN6;BCL3;STAT6;BTK;TGFB1
	GO:0032615	interleukin-12 production	7	0.000183443	0.00519545	IRF1;IRF5;ARRB2;MEFV;NFKB1;TLR2;TLR4
	GO:0070265	necrotic cell death	7	0.000183443	0.00519545	CYLD;LY96;BIRC3;FAS;PYGL;TLR4;ARHGEF2
	GO:0033674	positive regulation of kinase activity	26	0.000196227	0.00553834	CDKN1A;CSF1;CSF1R;PTK2B;PIK3R5;RAPGEF1;NCKAP1L;HGF;IL1B;LCP2;MAP3K3;PAK1;CCNL1;S100A12;NOD2;SLC11A1;SYK;TGFB1;TIAM1;TLR4;C5AR1;IQGAP1;MAP3K14;MAPKAPK2;RASSF2;ZEB2
	GO:0042306	regulation of protein import into nucleus	13	0.000196948	0.00553958	CDKN1A;RGS19;CYLD;HCLS1;IL1B;NFKBIA;NFKBIE;BCL3;TGFB1;TLR2;TLR4;ZC3H12A;NLRP12
	GO:0032642	regulation of chemokine production	8	0.000200189	0.00557462	CSF1R;HMOX1;IL1A;IL1B;IL6R;MEFV;TLR2;TLR4
	GO:0033033	negative regulation of myeloid cell apoptotic process	4	0.000200237	0.00557462	FCER1G;CLEC5A;IRF7;NOD2
	GO:0051770	positive regulation of nitric-oxide synthase biosynthetic process	4	0.000200237	0.00557462	CCL2;NOD2;TLR2;TLR4
	GO:0045765	regulation of angiogenesis	15	0.000200977	0.00557626	GPNMB;LRG1;CCR3;CYBB;ECM1;ENG;PTK2B;HGF;HMOX1;IL1A;IL1B;ITGB2;NOTCH1;C5AR1;ZC3H12A
	GO:0033157	regulation of intracellular protein transport	21	0.000206066	0.00569814	CDKN1A;RGS19;CYLD;GDI1;HCLS1;IL1B;ITGAX;LCP1;NFKBIA;NFKBIE;PAK1;BCL3;SORL1;SREBF2;TGFB1;TLR2;TLR4;PRR5L;ZC3H12A;NLRP12;EDEM1
	GO:0002819	regulation of adaptive immune response	11	0.000220737	0.00608328	FCER1G;IL1B;IRF1;IRF7;PTPN6;SAMSN1;SLC11A1;STAT6;BTK;TGFB1;RSAD2
	GO:0030500	regulation of bone mineralization	8	0.000222184	0.0061026	CCR1;PHOSPHO1;ECM1;PTK2B;GATA1;SRGN;TGFB1;ISG15
	GO:0022409	positive regulation of cell-cell adhesion	16	0.000223537	0.00611924	CORO1A;CYLD;EGR3;CCDC88B;NCKAP1L;IL1B;PAK1;PTAFR;PTPN6;CCL2;NOD2;SYK;TGFB1;VAV1;TNFSF9;MAP3K14
	GO:0050670	regulation of lymphocyte proliferation	14	0.000226267	0.00617333	CDKN1A;GPNMB;CORO1A;CCDC88B;NCKAP1L;IL1B;IRF1;PTPN6;PRDM1;SYK;BTK;TGFB1;TLR4;TNFSF9
	GO:0002534	cytokine production involved in inflammatory response	5	0.000231262	0.00624712	MEFV;GPSM3;NOD2;IL1R2;ZC3H12A
	GO:0042119	neutrophil activation	5	0.000231262	0.00624712	FCER1G;PTAFR;PREX1;SYK;TYROBP
	GO:0042554	superoxide anion generation	5	0.000231262	0.00624712	CYBB;NCF2;NCF1;SYK;TGFB1
	GO:0030225	macrophage differentiation	6	0.00023343	0.00626314	TRIB1;CSF1;CSF1R;HCLS1;MMP9;SPI1
	GO:0048536	spleen development	6	0.00023343	0.00626314	BCL2L11;SLC40A1;FAS;JARID2;NFKB2;BCL3
	GO:0043406	positive regulation of MAP kinase activity	15	0.00023415	0.00626314	PTK2B;PIK3R5;HGF;IL1B;PAK1;S100A12;NOD2;SYK;TGFB1;TIAM1;TLR4;C5AR1;IQGAP1;MAPKAPK2;ZEB2
	GO:1904589	regulation of protein import	13	0.000235035	0.00626631	CDKN1A;RGS19;CYLD;HCLS1;IL1B;NFKBIA;NFKBIE;BCL3;TGFB1;TLR2;TLR4;ZC3H12A;NLRP12
	GO:0002246	wound healing involved in inflammatory response	3	0.000263552	0.00698116	HMOX1;IL1A;TGFB1
	GO:0090594	inflammatory response to wounding	3	0.000263552	0.00698116	HMOX1;IL1A;TGFB1
	GO:0038127	ERBB signaling pathway	12	0.000265842	0.00701909	HBEGF;PTK2B;FES;SH3KBP1;MMP9;PLAUR;LGMN;PTPRJ;TGFB1;CBL;IQGAP1;RASSF2
	GO:0007173	epidermal growth factor receptor signaling pathway	11	0.000271662	0.00714968	HBEGF;PTK2B;FES;SH3KBP1;MMP9;PLAUR;PTPRJ;TGFB1;CBL;IQGAP1;RASSF2
	GO:0032727	positive regulation of interferon-alpha production	4	0.000275015	0.00716879	IRF5;IRF7;TLR8;TLR4
	GO:0045579	positive regulation of B cell differentiation	4	0.000275015	0.00716879	NCKAP1L;PRDM1;SYK;BTK
	GO:0055098	response to low-density lipoprotein particle	4	0.000275015	0.00716879	FCER1G;ITGB2;SREBF2;SYK
	GO:0002687	positive regulation of leukocyte migration	10	0.000280664	0.00729281	CCR1;CSF1;PTK2B;NCKAP1L;IL1A;IL6R;PTAFR;GPSM3;TGFB1;C5AR1
	GO:2000116	regulation of cysteine-type endopeptidase activity	15	0.000285671	0.00739943	BCL2L11;NLRP1;HGF;BIRC3;FAS;ARRB2;MEFV;MMP9;NAIP;P2RX1;PLAUR;RPS6KA1;S100A9;MICAL1;NLRP12
	GO:0043281	regulation of cysteine-type endopeptidase activity involved in apoptotic process	14	0.000295261	0.00760582	BCL2L11;NLRP1;HGF;BIRC3;FAS;ARRB2;MMP9;NAIP;P2RX1;PLAUR;RPS6KA1;S100A9;MICAL1;NLRP12
	GO:0070374	positive regulation of ERK1 and ERK2 cascade	13	0.000295498	0.00760582	ABCA7;GPNMB;CCR1;CSF1R;PTK2B;C5AR2;RAPGEF1;ARRB2;CCL2;NOD2;TGFB1;TLR4;C5AR1
	GO:0002673	regulation of acute inflammatory response	8	0.000300341	0.00768216	A2M;FCER1G;C5AR2;IL1B;OSM;CFP;BTK;C5AR1
	GO:0002708	positive regulation of lymphocyte mediated immunity	8	0.000300341	0.00768216	SLAMF6;FCER1G;IL1B;STAT6;BTK;TGFB1;VAV1;RSAD2
	GO:0032649	regulation of interferon-gamma production	9	0.000317011	0.00805819	CEBPG;SLAMF6;IL1B;TLR8;BCL3;SLC11A1;TLR4;ZC3H12A;ISG15
	GO:0048010	vascular endothelial growth factor receptor signaling pathway	9	0.000317011	0.00805819	CYBB;PTK2B;NCKAP1L;IL1B;NCF2;ACTB;NCF1;VAV1;MAPKAPK2
	GO:0048545	response to steroid hormone	21	0.000319483	0.00809588	CDKN1A;TXNIP;ABHD2;CREBRF;CYBB;ENG;ALPL;HNF4A;FAS;IL1RN;ARRB2;NOTCH1;ATP2B1;PAK1;PTAFR;PTGER2;STAR;TGFB1;TLR2;ACOD1;ZFP36
	GO:0031214	biomineral tissue development	11	0.00033216	0.00839115	GPNMB;CCR1;PHOSPHO1;ECM1;PTK2B;SBNO2;ALPL;GATA1;SRGN;TGFB1;ISG15
	GO:0045730	respiratory burst	5	0.000343992	0.00863672	CYBB;HCK;NCF2;NCF1;SLC11A1
	GO:0072604	interleukin-6 secretion	5	0.000343992	0.00863672	C5AR2;RABGEF1;IL1B;IL1RAP;ZC3H12A
	GO:0043029	T cell homeostasis	6	0.000362641	0.00902511	BCL2L11;CORO1A;NCKAP1L;FAS;SLC46A2;TGFB1
	GO:0050701	interleukin-1 secretion	6	0.000362641	0.00902511	NLRP1;NOD2;TLR4;IL1R2;ZC3H12A;NLRP12
	GO:0032872	regulation of stress-activated MAPK cascade	14	0.000362769	0.00902511	PTK2B;RAPGEF1;HGF;IL1A;IL1B;MAP3K3;PAK1;NOD2;SYK;TIAM1;TLR4;ZC3H12A;RASSF2;ZEB2
	GO:0002283	neutrophil activation involved in immune response	4	0.000367915	0.00909784	FCER1G;PTAFR;SYK;TYROBP
	GO:0002313	mature B cell differentiation involved in immune response	4	0.000367915	0.00909784	PTK2B;LFNG;PLCG2;BCL3
	GO:0002706	regulation of lymphocyte mediated immunity	10	0.000376756	0.00923278	SLAMF6;FCER1G;IL1B;ARRB2;PTPN6;STAT6;BTK;TGFB1;VAV1;RSAD2
	GO:0038061	NIK/NF-kappaB signaling	10	0.000376756	0.00923278	ADGRG3;BIRC3;NFKB1;NFKB2;REL;RELB;NOD2;MAP3K14;NLRP12;RASSF2
	GO:0045580	regulation of T cell differentiation	10	0.000376756	0.00923278	CYLD;EGR3;NCKAP1L;IRF1;SLC46A2;PRDM1;SYK;ZEB1;TGFB1;TNFSF9
	GO:0002526	acute inflammatory response	11	0.000378488	0.00924755	A2M;FCER1G;FN1;C5AR2;IL1A;IL1B;IL6R;OSM;CFP;BTK;C5AR1
	GO:0070302	regulation of stress-activated protein kinase signaling cascade	14	0.000381573	0.00929516	PTK2B;RAPGEF1;HGF;IL1A;IL1B;MAP3K3;PAK1;NOD2;SYK;TIAM1;TLR4;ZC3H12A;RASSF2;ZEB2
	GO:0071674	mononuclear cell migration	8	0.00039962	0.00970591	JAML;CCR1;CSF1;IL6R;S100A12;CCL2;TGFB1;C5AR1
	GO:0031589	cell-substrate adhesion	18	0.000405813	0.00982717	BCL2L11;CORO1A;CSF1;OTOA;UNC13D;PTK2B;FN1;CORO1C;ITGAL;ITGB2;NOTCH1;PLAU;PREX1;PTPRJ;TIAM1;ZYX;FERMT3;IQGAP1
	GO:0032570	response to progesterone	6	0.000416281	0.0100213	TXNIP;ABHD2;PTGER2;TGFB1;TLR2;ACOD1
	GO:0032757	positive regulation of interleukin-8 production	6	0.000416281	0.0100213	DDIT3;IL1B;TLR8;NOD2;TLR2;TLR4
	GO:0070527	platelet aggregation	7	0.00042023	0.0100868	SLC7A11;GATA1;PLEK;PTPN6;ACTB;SYK;FERMT3
	GO:0050851	antigen receptor-mediated signaling pathway	14	0.000421692	0.0100922	NFAM1;CYLD;RFTN1;NCKAP1L;LCP2;NFKB1;NFKBIA;PAK1;PLCG2;PTPN6;PTPRJ;SYK;BTK;LAT2
	GO:0002315	marginal zone B cell differentiation	3	0.000452968	0.0107777	PTK2B;LFNG;BCL3
	GO:1900016	negative regulation of cytokine production involved in inflammatory response	3	0.000452968	0.0107777	MEFV;IL1R2;ZC3H12A
	GO:0050920	regulation of chemotaxis	13	0.000456955	0.0108411	PLXNC1;CCR1;CSF1;PTK2B;C5AR2;NCKAP1L;IL6R;NOTCH1;CCL2;GPSM3;TGFB1;TIAM1;C5AR1
	GO:0002718	regulation of cytokine production involved in immune response	7	0.000468158	0.0110748	FCER1G;HMOX1;NOD2;BTK;TGFB1;TLR4;RSAD2
	GO:0051493	regulation of cytoskeleton organization	22	0.000475027	0.0111936	CORO1A;RASSF1;TWF2;CSF1R;CYLD;PTK2B;FES;HCK;HCLS1;NCKAP1L;ARHGDIB;PAK1;PLEK;PTGER4;PREX1;RGS2;S100A9;TGFB1;VASP;WIPF1;FCHSD1;ARHGEF2
	GO:0032653	regulation of interleukin-10 production	6	0.000475916	0.0111936	FCER1G;HGF;BCL3;NOD2;TLR2;TLR4
	GO:0070167	regulation of biomineral tissue development	8	0.00047952	0.0112461	CCR1;PHOSPHO1;ECM1;PTK2B;GATA1;SRGN;TGFB1;ISG15
	GO:0052548	regulation of endopeptidase activity	20	0.000488109	0.0114148	BCL2L11;A2M;NLRP1;HGF;BIRC3;FAS;ARRB2;MEFV;MMP9;NAIP;P2RX1;FURIN;PLAUR;AKIRIN2;RPS6KA1;S100A9;MICAL1;SORL1;TIMP2;NLRP12
	GO:0036230	granulocyte activation	5	0.000493992	0.0115194	FCER1G;PTAFR;PREX1;SYK;TYROBP
	GO:0051147	regulation of muscle cell differentiation	12	0.000509422	0.0118455	DDIT3;ENG;ID3;ARRB2;MEF2A;NOTCH1;PAK1;BNIP2;ZEB1;TGFB1;GDF15;CD53
	GO:0002688	regulation of leukocyte chemotaxis	9	0.000512819	0.0118907	CCR1;CSF1;PTK2B;C5AR2;NCKAP1L;IL6R;CCL2;GPSM3;C5AR1
	GO:0030203	glycosaminoglycan metabolic process	12	0.000538756	0.0124568	ST3GAL6;B3GNT2;VCAN;CHSY1;GALNS;HGF;IL1B;NAGLU;NFKB1;CHST15;ST3GAL1;TGFB1
	GO:0008154	actin polymerization or depolymerization	13	0.000562419	0.0129673	CORO1A;TWF2;DIAPH1;PTK2B;HCK;HCLS1;NCKAP1L;PLEK;PREX1;MICAL1;VASP;WIPF1;FCHSD1
	GO:0046330	positive regulation of JNK cascade	10	0.000571157	0.013095	PTK2B;IL1A;IL1B;PAK1;NOD2;SYK;TIAM1;TLR4;RASSF2;ZEB2
	GO:0051250	negative regulation of lymphocyte activation	10	0.000571157	0.013095	GPNMB;CYLD;FAS;IRF1;PTPN6;PRDM1;SAMSN1;BTK;TGFB1;TNFAIP8L2
	GO:0043367	CD4-positive, alpha-beta T cell differentiation	7	0.000577061	0.0131934	SLAMF6;NCKAP1L;PTGER4;RELB;BCL3;STAT6;RSAD2
	GO:0030336	negative regulation of cell migration	14	0.000591705	0.0134906	TRIB1;ABHD2;ENG;CORO1C;C5AR2;RABGEF1;HMOX1;ARHGDIB;NOTCH1;PTGER4;PTPRJ;CCL2;ARAP3;TGFB1
	GO:0051101	regulation of DNA binding	9	0.000596753	0.0135678	CEBPG;DDIT3;GATA1;HMOX1;MMP9;NFKBIA;PLAUR;BCL3;TGFB1
	GO:0032956	regulation of actin cytoskeleton organization	17	0.000601583	0.0136398	CORO1A;TWF2;CSF1R;PTK2B;FES;HCK;HCLS1;NCKAP1L;ARHGDIB;PAK1;PLEK;PTGER4;PREX1;TGFB1;VASP;WIPF1;FCHSD1
	GO:0032613	interleukin-10 production	6	0.000614996	0.0137705	FCER1G;HGF;BCL3;NOD2;TLR2;TLR4
	GO:0032720	negative regulation of tumor necrosis factor production	6	0.000614996	0.0137705	GPNMB;C5AR2;ARRB2;BCL3;TLR4;ZC3H12A
	GO:0032647	regulation of interferon-alpha production	4	0.000617441	0.0137705	IRF5;IRF7;TLR8;TLR4
	GO:0033622	integrin activation	4	0.000617441	0.0137705	FN1;PLEK;PTGER4;FERMT3
	GO:0051767	nitric-oxide synthase biosynthetic process	4	0.000617441	0.0137705	CCL2;NOD2;TLR2;TLR4
	GO:0051769	regulation of nitric-oxide synthase biosynthetic process	4	0.000617441	0.0137705	CCL2;NOD2;TLR2;TLR4
	GO:0045621	positive regulation of lymphocyte differentiation	8	0.000623214	0.0138614	CYLD;EGR3;NCKAP1L;PRDM1;SYK;BTK;TGFB1;TNFSF9
	GO:1901342	regulation of vasculature development	15	0.000628356	0.0139379	GPNMB;LRG1;CCR3;CYBB;ECM1;ENG;PTK2B;HGF;HMOX1;IL1A;IL1B;ITGB2;NOTCH1;C5AR1;ZC3H12A
	GO:0032729	positive regulation of interferon-gamma production	7	0.00063858	0.0141264	CEBPG;SLAMF6;IL1B;TLR8;BCL3;SLC11A1;TLR4
	GO:0032609	interferon-gamma production	9	0.000642752	0.0141804	CEBPG;SLAMF6;IL1B;TLR8;BCL3;SLC11A1;TLR4;ZC3H12A;ISG15
	GO:1901615	organic hydroxy compound metabolic process	23	0.000647899	0.0142555	DHRS9;CHKA;PTK2B;GALK1;IL1B;LBR;LDHA;LIPE;CYP4F3;NFKB1;PLCB2;PLCG2;PLEK;BCO1;APOBR;LGMN;PTAFR;SOAT1;SORL1;SREBF2;STAR;ABCG1;ZEB2
	GO:0016064	immunoglobulin mediated immune response	9	0.000691609	0.0151765	GAPT;FCER1G;IRF7;TLR8;PTPN6;BCL3;STAT6;BTK;TGFB1
	GO:0032494	response to peptidoglycan	3	0.000711802	0.0152916	IRF5;NOD2;C5AR1
	GO:0032959	inositol trisphosphate biosynthetic process	3	0.000711802	0.0152916	PTK2B;PLCG2;PTAFR
	GO:0034127	regulation of MyD88-independent toll-like receptor signaling pathway	3	0.000711802	0.0152916	LY96;IRF7;TLR4
	GO:0042090	interleukin-12 biosynthetic process	3	0.000711802	0.0152916	IRF1;NFKB1;TLR4
	GO:0042492	gamma-delta T cell differentiation	3	0.000711802	0.0152916	EGR3;NCKAP1L;SYK
	GO:0045075	regulation of interleukin-12 biosynthetic process	3	0.000711802	0.0152916	IRF1;NFKB1;TLR4
	GO:0072672	neutrophil extravasation	3	0.000711802	0.0152916	JAML;IL1A;TREM1
	GO:1900165	negative regulation of interleukin-6 secretion	3	0.000711802	0.0152916	C5AR2;RABGEF1;ZC3H12A
	GO:0038095	Fc-epsilon receptor signaling pathway	10	0.000742019	0.015899	FCER1G;LCP2;NFKB1;NFKBIA;PAK1;PLCG2;SYK;BTK;VAV1;LAT2
	GO:0007254	JNK cascade	13	0.000758792	0.0161758	TRIB1;PTK2B;RAPGEF1;IL1A;IL1B;PAK1;PTGER4;NOD2;SYK;TIAM1;TLR4;RASSF2;ZEB2
	GO:1903533	regulation of protein targeting	17	0.000758888	0.0161758	CDKN1A;RGS19;CYLD;GDI1;HCLS1;IL1B;ITGAX;NFKBIA;NFKBIE;PAK1;BCL3;SREBF2;TGFB1;TLR2;TLR4;ZC3H12A;NLRP12
	GO:0032607	interferon-alpha production	4	0.000778847	0.0164896	IRF5;IRF7;TLR8;TLR4
	GO:0098581	detection of external biotic stimulus	4	0.000778847	0.0164896	LY96;NOD2;TLR2;TLR4
	GO:0032651	regulation of interleukin-1 beta production	6	0.000783684	0.0164896	NLRP1;ARRB2;MEFV;NOD2;ZC3H12A;NLRP12
	GO:0038083	peptidyl-tyrosine autophosphorylation	6	0.000783684	0.0164896	PTK2B;FES;HCK;SYK;BTK;IQGAP1
	GO:1903556	negative regulation of tumor necrosis factor superfamily cytokine production	6	0.000783684	0.0164896	GPNMB;C5AR2;ARRB2;BCL3;TLR4;ZC3H12A
	GO:0070997	neuron death	17	0.00078826	0.0165011	BCL2L11;GPNMB;CORO1A;DDIT3;PTK2B;NLRP1;HMOX1;FAS;MCL1;NAIP;LGMN;REL;CCL2;SORL1;STAR;C5AR1;CBL
	GO:0071902	positive regulation of protein serine/threonine kinase activity	17	0.00078826	0.0165011	CSF1R;PTK2B;PIK3R5;HGF;IL1B;PAK1;CCNL1;S100A12;NOD2;SYK;TGFB1;TIAM1;TLR4;C5AR1;IQGAP1;MAPKAPK2;ZEB2
	GO:0043154	negative regulation of cysteine-type endopeptidase activity involved in apoptotic process	8	0.000799809	0.0167001	HGF;BIRC3;ARRB2;MMP9;NAIP;PLAUR;RPS6KA1;MICAL1
	GO:0006606	protein import into nucleus	16	0.000824437	0.0171269	CDKN1A;RGS19;TXNIP;CYLD;HCLS1;IL1B;NFKBIA;NFKBIE;BCL3;SLC11A1;SYK;TGFB1;TLR2;TLR4;ZC3H12A;NLRP12
	GO:0044744	protein targeting to nucleus	16	0.000824437	0.0171269	CDKN1A;RGS19;TXNIP;CYLD;HCLS1;IL1B;NFKBIA;NFKBIE;BCL3;SLC11A1;SYK;TGFB1;TLR2;TLR4;ZC3H12A;NLRP12
	GO:0043491	protein kinase B signaling	11	0.00083144	0.0172287	DDIT3;HBEGF;INPP5F;PIK3R5;RAPGEF1;HCLS1;IL1B;ARRB2;PTPRJ;CCL2;TGFB1
	GO:0007160	cell-matrix adhesion	13	0.000835885	0.0172771	BCL2L11;CSF1;OTOA;PTK2B;FN1;CORO1C;ITGAL;ITGB2;PLAU;PTPRJ;TIAM1;ZYX;IQGAP1
	GO:0031334	positive regulation of protein complex assembly	14	0.000854087	0.0176088	BCL2L11;CORO1A;PTK2B;FES;HCK;NCKAP1L;FAS;LCP1;PLEK;RGS2;TGFB1;TLR4;VASP;WIPF1
	GO:1902593	single-organism nuclear import	16	0.000857722	0.0176393	CDKN1A;RGS19;TXNIP;CYLD;HCLS1;IL1B;NFKBIA;NFKBIE;BCL3;SLC11A1;SYK;TGFB1;TLR2;TLR4;ZC3H12A;NLRP12
	GO:0006022	aminoglycan metabolic process	12	0.000872755	0.0179035	ST3GAL6;B3GNT2;VCAN;CHSY1;GALNS;HGF;IL1B;NAGLU;NFKB1;CHST15;ST3GAL1;TGFB1
	GO:0002262	myeloid cell homeostasis	10	0.000896089	0.0183362	BCL2L11;CEBPG;FCER1G;GATA1;HCLS1;NCKAP1L;HMOX1;SPI1;ZFP36;ISG15
	GO:0002686	negative regulation of leukocyte migration	5	0.000935243	0.018921	C5AR2;RABGEF1;HMOX1;PTGER4;CCL2
	GO:0034142	toll-like receptor 4 signaling pathway	5	0.000935243	0.018921	LY96;ITGB2;NFKBIA;TLR4;ACOD1
	GO:0050704	regulation of interleukin-1 secretion	5	0.000935243	0.018921	NLRP1;NOD2;IL1R2;ZC3H12A;NLRP12
	GO:0030193	regulation of blood coagulation	8	0.000938384	0.018921	STXBP5;FCER1G;PLAU;PLAUR;PLEK;S100A9;SYK;TLR4
	GO:1900046	regulation of hemostasis	8	0.000938384	0.018921	STXBP5;FCER1G;PLAU;PLAUR;PLEK;S100A9;SYK;TLR4
	GO:0035710	CD4-positive, alpha-beta T cell activation	7	0.000938536	0.018921	SLAMF6;NCKAP1L;PTGER4;RELB;BCL3;STAT6;RSAD2
	GO:0032271	regulation of protein polymerization	12	0.000966674	0.0192289	CORO1A;TWF2;PTK2B;FES;HCK;HCLS1;NCKAP1L;PREX1;RGS2;VASP;WIPF1;FCHSD1
	GO:1901654	response to ketone	12	0.000966674	0.0192289	CDKN1A;TXNIP;ABHD2;CYBB;ATP2B1;PTAFR;PTGER2;PTGER4;STAR;TGFB1;TLR2;ACOD1
	GO:0002335	mature B cell differentiation	4	0.000967906	0.0192289	PTK2B;LFNG;PLCG2;BCL3
	GO:0002888	positive regulation of myeloid leukocyte mediated immunity	4	0.000967906	0.0192289	FCER1G;PTAFR;SYK;BTK
	GO:0042533	tumor necrosis factor biosynthetic process	4	0.000967906	0.0192289	CYBB;BCL3;TLR4;MAPKAPK2
	GO:0042534	regulation of tumor necrosis factor biosynthetic process	4	0.000967906	0.0192289	CYBB;BCL3;TLR4;MAPKAPK2
	GO:0001525	angiogenesis	21	0.000983515	0.0194917	GPNMB;LRG1;CCR3;CYBB;ECM1;EGR3;ENG;PTK2B;FN1;HGF;HMOX1;IL1A;IL1B;ITGB2;NOTCH1;SAT1;CCL2;SYK;TGFBI;C5AR1;ZC3H12A
	GO:0032970	regulation of actin filament-based process	18	0.000989024	0.0195535	CORO1A;TWF2;CNN2;CSF1R;PTK2B;FES;HCK;HCLS1;NCKAP1L;ARHGDIB;PAK1;PLEK;PTGER4;PREX1;TGFB1;VASP;WIPF1;FCHSD1
	GO:2000146	negative regulation of cell motility	14	0.0010184	0.0200858	TRIB1;ABHD2;ENG;CORO1C;C5AR2;RABGEF1;HMOX1;ARHGDIB;NOTCH1;PTGER4;PTPRJ;CCL2;ARAP3;TGFB1
	GO:1901223	negative regulation of NIK/NF-kappaB signaling	3	0.00104865	0.0206327	ADGRG3;NLRP12;RASSF2
	GO:0048015	phosphatidylinositol-mediated signaling	13	0.00105786	0.020764	HCST;CSF1R;HBEGF;INPP5F;PIK3R5;HCLS1;HGF;PTAFR;PTPN6;VAV1;PRR5L;CBL;IER3
	GO:0038066	p38MAPK cascade	5	0.00108071	0.0211112	HGF;MAP3K3;ZFP36;ZC3H12A;MAPKAPK2
	GO:0042092	type 2 immune response	5	0.00108071	0.0211112	ECM1;BCL3;NOD2;STAT6;RSAD2
	GO:0010720	positive regulation of cell development	22	0.00109167	0.0212746	TRIB1;RGS14;TWF2;CSF1;UNC13D;PTK2B;FES;FN1;RAPGEF1;HGF;IL1RAP;NOTCH1;PAK1;SMURF1;PREX1;STAR;ZEB1;TIAM1;TIMP2;TLR2;IQGAP1;ZEB2
	GO:0002761	regulation of myeloid leukocyte differentiation	9	0.00112516	0.0218235	TRIB1;CCR1;CSF1;HCLS1;IRF7;TLR4;TYROBP;CD101;RASSF2
	GO:0046209	nitric oxide metabolic process	7	0.00112517	0.0218235	PTK2B;IL1B;ITGB2;PTX3;TLR2;TLR4;ZC3H12A
	GO:0033673	negative regulation of kinase activity	15	0.00112995	0.0218643	TRIB1;CDKN1A;RGS14;CORO1C;IL1B;PREX1;TRIB3;PTPN6;PTPRJ;RGS2;RGS3;SORL1;CBL;MIDN;SOCS3
	GO:0051098	regulation of binding	17	0.00113955	0.0219981	CEBPG;TMC8;CYLD;DDIT3;GATA1;HMOX1;IFIT1;LFNG;ARRB2;MMP9;NFKBIA;PLAUR;TRIB3;BCL3;SORL1;TGFB1;TIAM1
	GO:2001236	regulation of extrinsic apoptotic signaling pathway	11	0.00115732	0.0222886	TMC8;CYLD;DEDD2;GATA1;HGF;HMOX1;FAS;IL1A;IL1B;MCL1;ARHGEF2
	GO:0010874	regulation of cholesterol efflux	4	0.00118705	0.0227541	ABCA7;NFKBIA;SREBF2;ABCG1
	GO:0031664	regulation of lipopolysaccharide-mediated signaling pathway	4	0.00118705	0.0227541	TRIB1;LY96;PRDM1;ACOD1
	GO:0046578	regulation of Ras protein signal transduction	13	0.00121328	0.0231485	FGD4;CSF1;CYTH4;RABGEF1;RAPGEF1;ARHGDIB;PREX1;ARAP3;TIAM1;TIMP2;VAV1;SQSTM1;ARHGEF2
	GO:0048017	inositol lipid-mediated signaling	13	0.00121328	0.0231485	HCST;CSF1R;HBEGF;INPP5F;PIK3R5;HCLS1;HGF;PTAFR;PTPN6;VAV1;PRR5L;CBL;IER3
	GO:0043112	receptor metabolic process	11	0.00122068	0.0232339	RAB31;FCER1G;INPP5F;ITGB2;ARRB2;FURIN;PLCG2;LGMN;SMURF1;SYK;TGFB1
	GO:0051222	positive regulation of protein transport	22	0.00122557	0.0232339	CSF1R;NLRP1;CLEC5A;CLEC4E;HCLS1;IL1A;IL1B;IL1RAP;ITGAX;PAK1;PTGER4;NOD2;SORL1;SREBF2;SYK;TGFB1;TLR2;TLR4;PRR5L;ZC3H12A;NLRP12;EDEM1
	GO:0002920	regulation of humoral immune response	6	0.00122627	0.0232339	A2M;C5AR2;CFP;PTPN6;C5AR1;ACOD1
	GO:0070423	nucleotide-binding oligomerization domain containing signaling pathway	5	0.00124229	0.0234831	CYLD;BIRC3;NFKBIA;NOD2;TLR4
	GO:0050818	regulation of coagulation	8	0.00127308	0.0240096	STXBP5;FCER1G;PLAU;PLAUR;PLEK;S100A9;SYK;TLR4
	GO:0045428	regulation of nitric oxide biosynthetic process	6	0.001362	0.0256276	PTK2B;IL1B;ITGB2;PTX3;TLR4;ZC3H12A
	GO:0022617	extracellular matrix disassembly	8	0.00137004	0.0257196	CTSS;A2M;FN1;LCP1;MMP9;FURIN;TGFB1;TIMP2
	GO:0035872	nucleotide-binding domain, leucine rich repeat containing receptor signaling pathway	5	0.00142105	0.0264625	CYLD;BIRC3;NFKBIA;NOD2;TLR4
	GO:0050702	interleukin-1 beta secretion	5	0.00142105	0.0264625	NLRP1;NOD2;TLR4;ZC3H12A;NLRP12
	GO:0009595	detection of biotic stimulus	4	0.00143871	0.0264625	LY96;NOD2;TLR2;TLR4
	GO:0010884	positive regulation of lipid storage	4	0.00143871	0.0264625	FITM1;NFKB1;SREBF2;ZC3H12A
	GO:0032958	inositol phosphate biosynthetic process	4	0.00143871	0.0264625	PTK2B;PLCG2;PLEK;PTAFR
	GO:0042094	interleukin-2 biosynthetic process	4	0.00143871	0.0264625	IL1A;IL1B;IL1RAP;ZFP36
	GO:0042347	negative regulation of NF-kappaB import into nucleus	4	0.00143871	0.0264625	CYLD;NFKBIA;ZC3H12A;NLRP12
	GO:0045662	negative regulation of myoblast differentiation	4	0.00143871	0.0264625	DDIT3;ID3;NOTCH1;TGFB1
	GO:0050779	RNA destabilization	4	0.00143871	0.0264625	TNFRSF1B;ZFP36;ZC3H12A;QKI
	GO:0006024	glycosaminoglycan biosynthetic process	9	0.00145796	0.0266443	ST3GAL6;B3GNT2;VCAN;CHSY1;IL1B;NFKB1;CHST15;ST3GAL1;TGFB1
	GO:2001057	reactive nitrogen species metabolic process	7	0.00145836	0.0266443	PTK2B;IL1B;ITGB2;PTX3;TLR2;TLR4;ZC3H12A
	GO:0002281	macrophage activation involved in immune response	3	0.00147138	0.0266443	SBNO2;SYK;TYROBP
	GO:0031665	negative regulation of lipopolysaccharide-mediated signaling pathway	3	0.00147138	0.0266443	TRIB1;PRDM1;ACOD1
	GO:0032957	inositol trisphosphate metabolic process	3	0.00147138	0.0266443	PTK2B;PLCG2;PTAFR
	GO:0050711	negative regulation of interleukin-1 secretion	3	0.00147138	0.0266443	IL1R2;ZC3H12A;NLRP12
	GO:0070431	nucleotide-binding oligomerization domain containing 2 signaling pathway	3	0.00147138	0.0266443	NFKBIA;NOD2;TLR4
	GO:0002753	cytoplasmic pattern recognition receptor signaling pathway	6	0.00150891	0.0272636	CYLD;BIRC3;IRF7;NFKBIA;NOD2;TLR4
	GO:0071248	cellular response to metal ion	10	0.00152263	0.027451	CYBB;ALOX5AP;SLC40A1;HMOX1;FAS;JUNB;MEF2A;MT2A;STAR;IQGAP1
	GO:0006469	negative regulation of protein kinase activity	14	0.00154894	0.0278638	TRIB1;CDKN1A;RGS14;CORO1C;IL1B;PREX1;TRIB3;PTPN6;PTPRJ;RGS2;RGS3;SORL1;CBL;SOCS3
	GO:0006023	aminoglycan biosynthetic process	9	0.00155244	0.0278656	ST3GAL6;B3GNT2;VCAN;CHSY1;IL1B;NFKB1;CHST15;ST3GAL1;TGFB1
	GO:0046822	regulation of nucleocytoplasmic transport	13	0.00158158	0.0282645	CDKN1A;RGS19;CYLD;HCLS1;IL1B;NFKBIA;NFKBIE;BCL3;TGFB1;TLR2;TLR4;ZC3H12A;NLRP12
	GO:0030041	actin filament polymerization	11	0.00158184	0.0282645	CORO1A;TWF2;DIAPH1;PTK2B;HCK;HCLS1;NCKAP1L;PREX1;VASP;WIPF1;FCHSD1
	GO:0043407	negative regulation of MAP kinase activity	7	0.00158502	0.0282645	RGS14;IL1B;PTPN6;PTPRJ;RGS2;RGS3;SORL1
	GO:0051170	nuclear import	16	0.00162459	0.0289071	CDKN1A;RGS19;TXNIP;CYLD;HCLS1;IL1B;NFKBIA;NFKBIE;BCL3;SLC11A1;SYK;TGFB1;TLR2;TLR4;ZC3H12A;NLRP12
	GO:0038034	signal transduction in absence of ligand	7	0.00172008	0.0304737	BCL2L11;GATA1;MKNK2;FAS;IL1A;IL1B;MCL1
	GO:0097192	extrinsic apoptotic signaling pathway in absence of ligand	7	0.00172008	0.0304737	BCL2L11;GATA1;MKNK2;FAS;IL1A;IL1B;MCL1
	GO:0051043	regulation of membrane protein ectodomain proteolysis	4	0.00172529	0.0305	IL1B;FURIN;TIMP2;TNFRSF1B
	GO:0031952	regulation of protein autophosphorylation	5	0.00183441	0.0323591	GPNMB;ENG;IQGAP1;NLRP12;RASSF2
	GO:0006801	superoxide metabolic process	6	0.00183858	0.0323629	CYBB;NCF2;PREX1;NCF1;SYK;TGFB1
	GO:0002824	positive regulation of adaptive immune response based on somatic recombination of immune receptors built from immunoglobulin superfamily domains	7	0.00186391	0.0326298	FCER1G;IL1B;SLC11A1;STAT6;BTK;TGFB1;RSAD2
	GO:0030301	cholesterol transport	7	0.00186391	0.0326298	ABCA7;NFKB1;NFKBIA;SOAT1;SREBF2;STAR;ABCG1
	GO:0050777	negative regulation of immune response	9	0.0018657	0.0326298	A2M;RABGEF1;HMOX1;ARRB2;PTPN6;SAMSN1;STAT6;TGFB1;ACOD1
	GO:0008064	regulation of actin polymerization or depolymerization	11	0.00192995	0.0336815	CORO1A;TWF2;PTK2B;HCK;HCLS1;NCKAP1L;PLEK;PREX1;VASP;WIPF1;FCHSD1
	GO:0015850	organic hydroxy compound transport	13	0.00195527	0.0339786	ABCA7;EMB;FCER1G;NFKB1;NFKBIA;P2RX1;SOAT1;SREBF2;STAR;SYK;SLC16A6;SLC16A3;ABCG1
	GO:0051402	neuron apoptotic process	13	0.00195527	0.0339786	BCL2L11;CORO1A;DDIT3;PTK2B;NLRP1;HMOX1;FAS;MCL1;NAIP;LGMN;CCL2;STAR;C5AR1
	GO:1903305	regulation of regulated secretory pathway	9	0.00198067	0.0340265	UNC13D;FCER1G;FES;RABGEF1;HMOX1;NOTCH1;PTAFR;SYK;SYTL1
	GO:0001820	serotonin secretion	3	0.00198713	0.0340265	FCER1G;P2RX1;SYK
	GO:0032700	negative regulation of interleukin-17 production	3	0.00198713	0.0340265	NCKAP1L;TGFB1;TLR4
	GO:0035879	plasma membrane lactate transport	3	0.00198713	0.0340265	EMB;SLC16A6;SLC16A3
	GO:0042535	positive regulation of tumor necrosis factor biosynthetic process	3	0.00198713	0.0340265	CYBB;TLR4;MAPKAPK2
	GO:0043374	CD8-positive, alpha-beta T cell differentiation	3	0.00198713	0.0340265	NCKAP1L;IRF1;TNFSF8
	GO:0071404	cellular response to low-density lipoprotein particle stimulus	3	0.00198713	0.0340265	FCER1G;ITGB2;SYK
	GO:0015918	sterol transport	7	0.0020169	0.0344407	ABCA7;NFKB1;NFKBIA;SOAT1;SREBF2;STAR;ABCG1
	GO:0030832	regulation of actin filament length	11	0.00202607	0.0344407	CORO1A;TWF2;PTK2B;HCK;HCLS1;NCKAP1L;PLEK;PREX1;VASP;WIPF1;FCHSD1
	GO:0046328	regulation of JNK cascade	11	0.00202607	0.0344407	PTK2B;RAPGEF1;IL1A;IL1B;PAK1;NOD2;SYK;TIAM1;TLR4;RASSF2;ZEB2
	GO:1901652	response to peptide	21	0.00203785	0.0344407	TCIRG1;RAB31;CYBB;EGR2;NLRP1;IL1B;IRF5;NFKB1;NFKBIA;NOTCH1;PAK1;TRIB3;PTPRE;NOD2;STAR;TGFB1;TLR2;UCP2;IQGAP1;SOCS3;ARHGEF2
	GO:1900180	regulation of protein localization to nucleus	13	0.00203812	0.0344407	CDKN1A;RGS19;CYLD;HCLS1;IL1B;NFKBIA;NFKBIE;BCL3;TGFB1;TLR2;TLR4;ZC3H12A;NLRP12
	GO:0007265	Ras protein signal transduction	17	0.00204093	0.0344407	CDKN1A;RASSF1;FGD4;CSF1;GDI1;CYTH4;RABGEF1;RAPGEF1;ARHGDIB;PREX1;ARAP3;TIAM1;TIMP2;VAV1;SQSTM1;ARHGEF2;MAPKAPK2
	GO:0032801	receptor catabolic process	4	0.00204919	0.0344407	FURIN;LGMN;SMURF1;TGFB1
	GO:0033032	regulation of myeloid cell apoptotic process	4	0.00204919	0.0344407	FCER1G;CLEC5A;IRF7;NOD2
	GO:0061082	myeloid leukocyte cytokine production	4	0.00204919	0.0344407	FCER1G;HMOX1;TGFB1;TLR4
	GO:0042088	T-helper 1 type immune response	5	0.00207119	0.0347392	RELB;BCL3;SLC11A1;STAT6;TLR4
	GO:0071887	leukocyte apoptotic process	8	0.00208171	0.0348441	BCL2L11;FCER1G;HCLS1;FAS;IRF7;SLC46A2;NOD2;BTK
	GO:0006898	receptor-mediated endocytosis	15	0.00215715	0.0360333	RAB31;FCER1G;FCGR1A;INPP5F;RABGEF1;ITGB2;ARRB2;OLR1;PLCG2;APOBR;TINAGL1;SORL1;SYK;CBL;PDLIM7
	GO:0051047	positive regulation of secretion	18	0.00217607	0.0362396	STXBP5;CSF1R;UNC13D;FCER1G;NLRP1;CLEC5A;CLEC4E;IL1A;IL1B;IL1RAP;SMPD3;PTAFR;PTGER4;S100A9;NOD2;SYK;TGFB1;NLRP12
	GO:1903532	positive regulation of secretion by cell	17	0.00217836	0.0362396	STXBP5;CSF1R;UNC13D;FCER1G;NLRP1;CLEC5A;CLEC4E;IL1A;IL1B;IL1RAP;SMPD3;PTAFR;PTGER4;NOD2;SYK;TGFB1;NLRP12
	GO:2000117	negative regulation of cysteine-type endopeptidase activity	8	0.00222433	0.0369082	HGF;BIRC3;ARRB2;MMP9;NAIP;PLAUR;RPS6KA1;MICAL1
	GO:0050921	positive regulation of chemotaxis	9	0.00222757	0.0369082	CCR1;CSF1;PTK2B;NCKAP1L;IL6R;GPSM3;TGFB1;TIAM1;C5AR1
	GO:0033628	regulation of cell adhesion mediated by integrin	5	0.00232952	0.038119	NCKAP1L;PLAU;PTPN6;SYK;FERMT3
	GO:0045429	positive regulation of nitric oxide biosynthetic process	5	0.00232952	0.038119	PTK2B;IL1B;ITGB2;PTX3;TLR4
	GO:0045646	regulation of erythrocyte differentiation	5	0.00232952	0.038119	GATA1;NCKAP1L;SPI1;ZFP36;ISG15
	GO:1904407	positive regulation of nitric oxide metabolic process	5	0.00232952	0.038119	PTK2B;IL1B;ITGB2;PTX3;TLR4
	GO:0031099	regeneration	11	0.00233805	0.038119	CDKN1A;INPP5F;HGF;HMOX1;IFRD1;LCP1;NFKBIA;NOTCH1;TGFB1;C5AR1;UCP2
	GO:0042129	regulation of T cell proliferation	10	0.00234224	0.038119	GPNMB;CORO1A;CCDC88B;NCKAP1L;IL1B;IRF1;PTPN6;SYK;TGFB1;TNFSF9
	GO:0051384	response to glucocorticoid	10	0.00234224	0.038119	CDKN1A;CREBRF;ALPL;FAS;IL1RN;ATP2B1;PTAFR;STAR;TGFB1;ZFP36
	GO:0050769	positive regulation of neurogenesis	19	0.00234687	0.038119	RGS14;TWF2;CSF1;PTK2B;FES;FN1;RAPGEF1;HGF;IL1RAP;NOTCH1;PAK1;SMURF1;STAR;ZEB1;TIAM1;TIMP2;TLR2;IQGAP1;ZEB2
	GO:0034109	homotypic cell-cell adhesion	7	0.00235188	0.038119	SLC7A11;GATA1;PLEK;PTPN6;ACTB;SYK;FERMT3
	GO:0046427	positive regulation of JAK-STAT cascade	7	0.00235188	0.038119	CSF1R;PTK2B;HCLS1;IL6R;NOTCH1;OSM;SOCS3
	GO:1904894	positive regulation of STAT cascade	7	0.00235188	0.038119	CSF1R;PTK2B;HCLS1;IL6R;NOTCH1;OSM;SOCS3
	GO:1904951	positive regulation of establishment of protein localization	23	0.00236996	0.0383342	BCL2L11;CSF1R;NLRP1;CLEC5A;CLEC4E;HCLS1;IL1A;IL1B;IL1RAP;ITGAX;PAK1;PTGER4;NOD2;SORL1;SREBF2;SYK;TGFB1;TLR2;TLR4;PRR5L;ZC3H12A;NLRP12;EDEM1
	GO:0045185	maintenance of protein location	8	0.00237452	0.0383342	TWF2;SUN2;NFKBIA;NFKBIE;SRGN;BCL3;SORL1;NLRP12
	GO:0042063	gliogenesis	14	0.00238069	0.0383582	CSF1;EGR2;PTK2B;SUN2;NAB1;NAB2;NOTCH1;S100A9;CCL2;TGFB1;TIAM1;TLR2;TLR4;VIM
	GO:0042346	positive regulation of NF-kappaB import into nucleus	4	0.00241278	0.0387988	IL1B;TLR2;TLR4;NLRP12
	GO:0033619	membrane protein proteolysis	6	0.00243185	0.0390288	IL1B;NFKB1;FURIN;TGFB1;TIMP2;TNFRSF1B
	GO:0034504	protein localization to nucleus	18	0.0024597	0.0393215	CDKN1A;RGS19;ABCA7;TXNIP;CYLD;SUN2;HCLS1;IL1B;NFKBIA;NFKBIE;BCL3;SLC11A1;SYK;TGFB1;TLR2;TLR4;ZC3H12A;NLRP12
	GO:0045862	positive regulation of proteolysis	18	0.0024597	0.0393215	BCL2L11;TRIB1;PTK2B;NLRP1;FN1;RNF19A;FAS;IL1B;MEFV;P2RX1;FURIN;AKIRIN2;SMURF1;TRIB3;S100A9;TNFRSF1B;ZC3H12A;NLRP12
	GO:0006644	phospholipid metabolic process	20	0.0024881	0.039698	CHKA;CSF1R;FITM1;PHOSPHO1;HBEGF;PTK2B;INPP5F;PIK3R5;ABHD5;PLAUR;PLCB2;PLCG2;PLEK;LPCAT2;SMPD3;NOD2;TGFB1;VAV1;GPAT3;CDS2
	GO:0002821	positive regulation of adaptive immune response	7	0.00253466	0.0402838	FCER1G;IL1B;SLC11A1;STAT6;BTK;TGFB1;RSAD2
	GO:2000106	regulation of leukocyte apoptotic process	7	0.00253466	0.0402838	FCER1G;HCLS1;FAS;IRF7;SLC46A2;NOD2;BTK
	GO:0051346	negative regulation of hydrolase activity	19	0.00256064	0.0403151	ECM1;A2M;NCKAP1L;HGF;BIRC3;IFIT1;ARRB2;MMP9;NAIP;FURIN;GMIP;PLAUR;PTX3;RGS2;RPS6KA1;MICAL1;SORL1;TIMP2;IQGAP1
	GO:0042098	T cell proliferation	11	0.00256686	0.0403151	GPNMB;CORO1A;CCDC88B;NCKAP1L;IL1B;IRF1;PTPN6;SLC11A1;SYK;TGFB1;TNFSF9
	GO:0030833	regulation of actin filament polymerization	10	0.00259443	0.0403151	CORO1A;TWF2;PTK2B;HCK;HCLS1;NCKAP1L;PREX1;VASP;WIPF1;FCHSD1
	GO:0032844	regulation of homeostatic process	21	0.00260128	0.0403151	CORO1A;CSF1R;DDIT3;DIAPH1;PTK2B;FCER1G;GATA1;METRNL;NCKAP1L;HNF4A;IL1B;PLCG2;PTPN6;SPI1;SREBF2;SYK;TGFB1;TIAM1;UCP2;ZFP36;ISG15
	GO:0015727	lactate transport	3	0.00260241	0.0403151	EMB;SLC16A6;SLC16A3
	GO:0033004	negative regulation of mast cell activation	3	0.00260241	0.0403151	RABGEF1;MILR1;HMOX1
	GO:0035873	lactate transmembrane transport	3	0.00260241	0.0403151	EMB;SLC16A6;SLC16A3
	GO:0045351	type I interferon biosynthetic process	3	0.00260241	0.0403151	IRF7;TLR8;TLR4
	GO:0045414	regulation of interleukin-8 biosynthetic process	3	0.00260241	0.0403151	TLR8;BCL3;TLR4
	GO:0061158	3'-UTR-mediated mRNA destabilization	3	0.00260241	0.0403151	ZFP36;ZC3H12A;QKI
	GO:0071402	cellular response to lipoprotein particle stimulus	3	0.00260241	0.0403151	FCER1G;ITGB2;SYK
	GO:0010761	fibroblast migration	5	0.00261051	0.0403151	CORO1C;PAK1;TGFB1;TNS1;PRR5L
	GO:0032480	negative regulation of type I interferon production	5	0.00261051	0.0403151	CYLD;REL;RELB;ACOD1;ISG15
	GO:0033344	cholesterol efflux	5	0.00261051	0.0403151	ABCA7;NFKBIA;SOAT1;SREBF2;ABCG1
	GO:0042992	negative regulation of transcription factor import into nucleus	5	0.00261051	0.0403151	CYLD;NFKBIA;NFKBIE;ZC3H12A;NLRP12
	GO:0042542	response to hydrogen peroxide	9	0.0026432	0.0407431	TXNIP;PTK2B;KDM6B;HGF;HMOX1;LDHA;STAR;STAT6;IL18RAP
	GO:2001237	negative regulation of extrinsic apoptotic signaling pathway	8	0.00269868	0.0415201	GATA1;HGF;HMOX1;FAS;IL1A;IL1B;MCL1;ARHGEF2
	GO:1903034	regulation of response to wounding	10	0.00272843	0.0418991	STXBP5;HBEGF;FCER1G;INPP5F;PLAU;PLAUR;PLEK;S100A9;SYK;TLR4
	GO:0043901	negative regulation of multi-organism process	9	0.00279462	0.0427551	IFIT1;ARHGDIB;C19orf66;PTX3;ZFP36;ZC3H12A;SQSTM1;RSAD2;ISG15
	GO:0051896	regulation of protein kinase B signaling	9	0.00279462	0.0427551	DDIT3;HBEGF;INPP5F;PIK3R5;RAPGEF1;HCLS1;ARRB2;PTPRJ;TGFB1
	GO:0071354	cellular response to interleukin-6	4	0.00281837	0.043038	ST3GAL6;SBNO2;IL6R;NFKB1
	GO:0043409	negative regulation of MAPK cascade	10	0.00286792	0.0437123	RGS14;RAPGEF1;IL1B;PTPN6;PTPRJ;RGS2;RGS3;SORL1;TLR4;NLRP12
	GO:1905039	carboxylic acid transmembrane transport	8	0.00287321	0.0437123	EMB;SLC7A11;SLC6A20;SLC1A5;SLC6A6;SLC7A7;SLC16A6;SLC16A3
	GO:0002437	inflammatory response to antigenic stimulus	5	0.00291526	0.0440247	FCER1G;KDM6B;IL5RA;NOTCH1;BTK
	GO:0032371	regulation of sterol transport	5	0.00291526	0.0440247	ABCA7;NFKB1;NFKBIA;SREBF2;ABCG1
	GO:0032374	regulation of cholesterol transport	5	0.00291526	0.0440247	ABCA7;NFKB1;NFKBIA;SREBF2;ABCG1
	GO:0050732	negative regulation of peptidyl-tyrosine phosphorylation	5	0.00291526	0.0440247	INPP5F;PTPN6;SAMSN1;CBL;SOCS3
	GO:0002690	positive regulation of leukocyte chemotaxis	7	0.00293281	0.0442083	CCR1;CSF1;PTK2B;NCKAP1L;IL6R;GPSM3;C5AR1
	GO:0031503	protein complex localization	8	0.00305641	0.0459023	CYLD;IL1B;NFKBIA;BCL3;TLR2;TLR4;ZC3H12A;NLRP12
	GO:0046165	alcohol biosynthetic process	8	0.00305641	0.0459023	PTK2B;IL1B;LBR;NFKB1;PLCG2;PLEK;PTAFR;ABCG1
	GO:0017157	regulation of exocytosis	11	0.00307878	0.0461535	STXBP5;UNC13D;FCER1G;FES;RABGEF1;HMOX1;NOTCH1;SMPD3;PTAFR;SYK;SYTL1
	GO:0061041	regulation of wound healing	9	0.00311802	0.0466562	STXBP5;HBEGF;FCER1G;PLAU;PLAUR;PLEK;S100A9;SYK;TLR4
	GO:0043500	muscle adaptation	7	0.00314901	0.0469484	INPP5F;HMOX1;IL1B;JARID2;MEF2A;PAK1;RGS2
	GO:0070542	response to fatty acid	7	0.00314901	0.0469484	ID3;PTAFR;PTGER2;PTGER4;TLR2;UCP2;ZC3H12A
	GO:2000107	negative regulation of leukocyte apoptotic process	5	0.0032449	0.0482865	FCER1G;HCLS1;IRF7;SLC46A2;NOD2
	GO:0001958	endochondral ossification	4	0.00326826	0.0482865	PHOSPHO1;ALPL;NAB1;NAB2
	GO:0002675	positive regulation of acute inflammatory response	4	0.00326826	0.0482865	FCER1G;IL1B;OSM;BTK
	GO:0036075	replacement ossification	4	0.00326826	0.0482865	PHOSPHO1;ALPL;NAB1;NAB2
	GO:0048246	macrophage chemotaxis	4	0.00326826	0.0482865	CSF1;PTK2B;CCL2;C5AR1
	GO:0002374	cytokine secretion involved in immune response	3	0.00332306	0.0483972	TREM1;NOD2;TLR2
	GO:0030213	hyaluronan biosynthetic process	3	0.00332306	0.0483972	IL1B;NFKB1;TGFB1
	GO:0032740	positive regulation of interleukin-17 production	3	0.00332306	0.0483972	SLAMF6;NOD2;TGFB1
	GO:0042228	interleukin-8 biosynthetic process	3	0.00332306	0.0483972	TLR8;BCL3;TLR4
	GO:0045342	MHC class II biosynthetic process	3	0.00332306	0.0483972	SLC11A1;SPI1;TLR4
	GO:0045651	positive regulation of macrophage differentiation	3	0.00332306	0.0483972	TRIB1;CSF1;HCLS1
	GO:0071243	cellular response to arsenic-containing substance	3	0.00332306	0.0483972	MKNK2;HMOX1;ZC3H12A
	GO:0098543	detection of other organism	3	0.00332306	0.0483972	NOD2;TLR2;TLR4
	GO:0051271	negative regulation of cellular component movement	14	0.00342823	0.0498158	TRIB1;ABHD2;ENG;CORO1C;C5AR2;RABGEF1;HMOX1;ARHGDIB;NOTCH1;PTGER4;PTPRJ;CCL2;ARAP3;TGFB1
	GO:0001649	osteoblast differentiation	12	0.00343263	0.0498158	GPNMB;VCAN;CLEC5A;ALPL;NOCT;HGF;ID3;IL6R;JUNB;NOTCH1;PDLIM7;RASSF2
	GO:0002700	regulation of production of molecular mediator of immune response	8	0.00345	0.049891	FCER1G;HMOX1;NOD2;STAT6;BTK;TGFB1;TLR4;RSAD2
	GO:1903825	organic acid transmembrane transport	8	0.00345	0.049891	EMB;SLC7A11;SLC6A20;SLC1A5;SLC6A6;SLC7A7;SLC16A6;SLC16A3
Molecular Function	GO:0004896	cytokine receptor activity	13	5.56508e-08	7.28217e-05	CCR1;CCR3;CSF2RA;CSF3R;IFNAR2;IFNGR1;IL1RAP;IL2RG;IL5RA;IL6R;IL10RA;IL1R2;CCRL2
	GO:0019955	cytokine binding	13	8.29876e-08	7.28217e-05	CCR1;CSF1R;CSF3R;A2M;ENG;IFNAR2;IFNGR1;IL1RN;IL2RG;IL6R;IL10RA;ZFP36;IL1R2
	GO:0001875	lipopolysaccharide receptor activity	4	9.94367e-07	0.000456529	LY96;PTAFR;TLR2;TLR4
	GO:0003779	actin binding	25	1.04052e-06	0.000456529	CORO1A;TWF2;FGD4;CNN2;PPP1R18;DIAPH1;PHACTR1;FHL3;COTL1;CORO1C;HCLS1;LCP1;MEFV;PLEC;FXYD5;S100A4;NOD2;MICAL1;SVIL;TNNI2;TNS1;VASP;WIPF1;FMNL1;PSTPIP2
	GO:0005096	GTPase activator activity	19	6.21063e-06	0.00217993	RGS19;RGS14;STXBP5;A2M;ARHGAP45;ARHGAP30;GDI1;NCKAP1L;ARHGDIB;GMIP;PREX1;RGS2;RGS3;ARHGAP9;ARAP3;BNIP2;RIN3;IQGAP1;ARHGAP25
	GO:0030695	GTPase regulator activity	20	7.8702e-06	0.00230203	RGS19;RGS14;STXBP5;A2M;ARHGAP45;ARHGAP30;GDI1;NCKAP1L;ARHGDIB;GMIP;PREX1;RGS2;RGS3;GPSM3;ARHGAP9;ARAP3;BNIP2;RIN3;IQGAP1;ARHGAP25
	GO:0051020	GTPase binding	20	1.15694e-05	0.00260185	FGD4;STXBP5;DIAPH1;UNC13D;DMXL2;CORO1C;GDI1;RABGEF1;LCP1;ARHGDIB;NCF2;MICAL1;SORL1;TIAM1;FMNL1;RIN3;RAB11FIP1;SYTL1;IQGAP1;ARHGEF2
	GO:0008047	enzyme activator activity	26	1.30443e-05	0.00260185	CDKN1A;RGS19;RGS14;STXBP5;A2M;NLRP1;FN1;ARHGAP45;ALOX5AP;ARHGAP30;GDI1;NCKAP1L;ARHGDIB;GMIP;PREX1;RGS2;RGS3;ARHGAP9;ARAP3;NCF1;BNIP2;TGFB1;RIN3;IQGAP1;NLRP12;ARHGAP25
	GO:0031267	small GTPase binding	19	1.33428e-05	0.00260185	FGD4;STXBP5;DIAPH1;UNC13D;DMXL2;CORO1C;GDI1;RABGEF1;ARHGDIB;NCF2;MICAL1;SORL1;TIAM1;FMNL1;RIN3;RAB11FIP1;SYTL1;IQGAP1;ARHGEF2
	GO:0008329	signaling pattern recognition receptor activity	5	2.13381e-05	0.00329842	LY96;PTAFR;CLEC7A;TLR2;TLR4
	GO:0038187	pattern recognition receptor activity	5	2.13381e-05	0.00329842	LY96;PTAFR;CLEC7A;TLR2;TLR4
	GO:0048365	Rac GTPase binding	7	2.25533e-05	0.00329842	CORO1C;ARHGDIB;NCF2;TIAM1;FMNL1;IQGAP1;ARHGEF2
	GO:0060589	nucleoside-triphosphatase regulator activity	20	3.53151e-05	0.00476754	RGS19;RGS14;STXBP5;A2M;ARHGAP45;ARHGAP30;GDI1;NCKAP1L;ARHGDIB;GMIP;PREX1;RGS2;RGS3;GPSM3;ARHGAP9;ARAP3;BNIP2;RIN3;IQGAP1;ARHGAP25
	GO:0000982	transcription factor activity, RNA polymerase II core promoter proximal region sequence-specific binding	20	4.72206e-05	0.00554011	CEBPG;DDIT3;EGR2;ETS2;ZNF292;FOSL2;GATA1;HNF4A;IRF1;IRF7;JUNB;MXD1;MEF2A;NFIL3;NFKB2;BACH1;PRDM1;SPI1;SREBF2;AKNA
	GO:0017124	SH3 domain binding	11	4.73514e-05	0.00554011	RAPGEF1;SH3KBP1;HCLS1;PTPN6;SH3BP2;MICAL1;NCF1;VASP;WIPF1;CBL;QKI
	GO:0017016	Ras GTPase binding	17	5.62669e-05	0.00617177	STXBP5;DIAPH1;UNC13D;DMXL2;CORO1C;GDI1;RABGEF1;ARHGDIB;NCF2;MICAL1;TIAM1;FMNL1;RIN3;RAB11FIP1;SYTL1;IQGAP1;ARHGEF2
	GO:0030246	carbohydrate binding	17	6.47014e-05	0.00667947	VCAN;ENG;RPIA;CLEC5A;GALK1;CLEC4E;HK3;CLEC4D;OLR1;P4HA1;CLEC4A;CLEC1A;PTX3;PYGL;TINAGL1;CLEC7A;MGAM
	GO:0015291	secondary active transmembrane transporter activity	15	0.000133692	0.0130349	SLC2A6;SLC7A11;SLCO4A1;SLCO4C1;SLC15A3;SLC6A20;SLC45A4;SLC46A2;SLC1A5;SLC6A6;SLC11A1;SLC2A10;SLC7A7;SLC16A6;SLC16A3
	GO:0001205	transcriptional activator activity, RNA polymerase II distal enhancer sequence-specific binding	5	0.000193742	0.0171129	NFKB1;BACH1;REL;SPI1;ZEB2
	GO:0005126	cytokine receptor binding	16	0.000195019	0.0171129	LRG1;CSF1;ECM1;ENG;IL1A;IL1B;IL1RN;IL6R;OSM;CCL2;TFF2;TGFB1;TNFSF9;CCRL2;TNFSF8;GDF15
	GO:0001228	transcriptional activator activity, RNA polymerase II transcription regulatory region sequence-specific binding	18	0.000204883	0.0171224	CEBPG;DDIT3;ARID3A;EGR2;ZNF292;GATA1;HNF4A;IRF1;JUNB;MAFG;MEF2A;NFKB1;NFKB2;BACH1;REL;SPI1;AKNA;ZEB2
	GO:0030676	Rac guanyl-nucleotide exchange factor activity	4	0.000229192	0.0177463	PREX1;TIAM1;VAV1;ARHGEF2
	GO:0050839	cell adhesion molecule binding	22	0.000232573	0.0177463	GPNMB;TWF2;JAML;CNN2;MB21D2;FN1;ICAM3;ITGAL;ITGB2;LDHA;PLEC;FXYD5;PTPN6;S100A11;SYK;TGFBI;TIMP2;VASP;EFHD2;FERMT3;CBL;IQGAP1
	GO:0022804	active transmembrane transporter activity	19	0.000265093	0.019385	TCIRG1;ABCA7;SLC2A6;SLC7A11;SLCO4A1;SLCO4C1;ATP2B1;SLC15A3;SLC6A20;SLC45A4;SLC46A2;SLC1A5;SLC6A6;SLC11A1;SLC2A10;SLC7A7;SLC16A6;SLC16A3;ABCG1
	GO:0017048	Rho GTPase binding	8	0.000324846	0.0228042	DIAPH1;CORO1C;ARHGDIB;NCF2;TIAM1;FMNL1;IQGAP1;ARHGEF2
	GO:0001227	transcriptional repressor activity, RNA polymerase II transcription regulatory region sequence-specific binding	12	0.000359187	0.0234045	ETS2;GATA1;JARID2;MXD1;NFIL3;NFKB1;BACH1;PRDM1;SPI1;SREBF2;ZEB1;ZEB2
	GO:0005088	Ras guanyl-nucleotide exchange factor activity	14	0.000360069	0.0234045	FGD4;CSF2RA;RASGEF1B;HBEGF;DENND3;RABGEF1;RAPGEF1;IL2RG;IL5RA;PREX1;TIAM1;VAV1;RIN3;ARHGEF2
	GO:0004715	non-membrane spanning protein tyrosine kinase activity	6	0.000408013	0.0255737	CLK1;PTK2B;FES;HCK;SYK;BTK
	GO:0005522	profilin binding	3	0.000731298	0.0414009	VASP;WIPF1;FMNL1
	GO:0016175	superoxide-generating NADPH oxidase activity	3	0.000731298	0.0414009	CYBB;NCF2;NCF1
	GO:0019966	interleukin-1 binding	3	0.000731298	0.0414009	A2M;IL1RN;IL1R2
	GO:0015293	symporter activity	10	0.00083711	0.0459103	SLC2A6;SLC15A3;SLC6A20;SLC45A4;SLC46A2;SLC1A5;SLC6A6;SLC2A10;SLC16A6;SLC16A3
Cellular Component	GO:0045121	membrane raft	25	4.09672e-13	2.15814e-10	RGS19;NFAM1;ARID3A;PTK2B;RFTN1;CORO1C;HCK;HMOX1;BIRC3;FAS;LCP2;LIPE;ATP2B1;OLR1;P2RX1;FURIN;PECAM1;STAT6;BTK;TLR2;TNFRSF1B;LAT2;EFHD2;CBL;IQGAP1
	GO:0098857	membrane microdomain	25	4.44977e-13	2.15814e-10	RGS19;NFAM1;ARID3A;PTK2B;RFTN1;CORO1C;HCK;HMOX1;BIRC3;FAS;LCP2;LIPE;ATP2B1;OLR1;P2RX1;FURIN;PECAM1;STAT6;BTK;TLR2;TNFRSF1B;LAT2;EFHD2;CBL;IQGAP1
	GO:0031252	cell leading edge	27	2.37677e-12	7.05057e-10	ABCA7;CORO1A;TWF2;FGD4;DIAPH1;PTK2B;CORO1C;LCP1;MEFV;NEDD9;ATP2B1;PAK1;PLEKHO1;PLEK;APBB1IP;PTPRJ;S100A11;SAMSN1;ARAP3;TIAM1;VASP;VIM;WIPF1;IQGAP1;PSTPIP1;ARHGEF2;PDLIM7
	GO:0098589	membrane region	27	2.90745e-12	7.05057e-10	RGS19;NFAM1;ARID3A;PTK2B;INPP5F;RFTN1;CORO1C;HCK;HMOX1;BIRC3;FAS;LCP2;LIPE;ARRB2;ATP2B1;OLR1;P2RX1;FURIN;PECAM1;STAT6;BTK;TLR2;TNFRSF1B;LAT2;EFHD2;CBL;IQGAP1
	GO:0033256	I-kappaB/NF-kappaB complex	6	7.07459e-11	1.37247e-08	NFKB1;NFKB2;NFKBIA;REL;RELB;BCL3
	GO:0001726	ruffle	17	1.58031e-10	2.55483e-08	ABCA7;FGD4;DIAPH1;LCP1;MEFV;PAK1;PLEKHO1;PLEK;PTPRJ;S100A11;SAMSN1;ARAP3;TIAM1;WIPF1;IQGAP1;ARHGEF2;PDLIM7
	GO:0005925	focal adhesion	25	9.2768e-10	1.2855e-07	CNN2;ENG;PTK2B;FES;FHL3;CORO1C;SH3KBP1;HCK;LCP1;NEDD9;PAK1;PLAU;PLAUR;PLEC;APBB1IP;ACTB;SVIL;TNS1;VASP;VIM;ZYX;IQGAP1;ARHGEF2;PDLIM7;ADGRE5
	GO:0005924	cell-substrate adherens junction	25	1.08664e-09	1.31756e-07	CNN2;ENG;PTK2B;FES;FHL3;CORO1C;SH3KBP1;HCK;LCP1;NEDD9;PAK1;PLAU;PLAUR;PLEC;APBB1IP;ACTB;SVIL;TNS1;VASP;VIM;ZYX;IQGAP1;ARHGEF2;PDLIM7;ADGRE5
	GO:0030055	cell-substrate junction	25	1.40953e-09	1.51916e-07	CNN2;ENG;PTK2B;FES;FHL3;CORO1C;SH3KBP1;HCK;LCP1;NEDD9;PAK1;PLAU;PLAUR;PLEC;APBB1IP;ACTB;SVIL;TNS1;VASP;VIM;ZYX;IQGAP1;ARHGEF2;PDLIM7;ADGRE5
	GO:0045335	phagocytic vesicle	12	6.01145e-09	5.83111e-07	TCIRG1;RAB31;CORO1A;CYBB;RAPGEF1;NCF2;NCF1;SLC11A1;SYK;TLR2;FMNL1;RAB11FIP1
	GO:0019898	extrinsic component of membrane	19	1.00209e-08	8.83658e-07	BCL2L11;RGS19;CYLD;PTK2B;FES;WDFY3;ATG2A;PIK3R5;SNX10;HCK;PLAUR;WDFY4;NCF1;SYK;BTK;TIAM1;ZC3H12A;SYTL1;IQGAP1
	GO:0030139	endocytic vesicle	17	2.71285e-07	2.19289e-05	TCIRG1;RAB31;CORO1A;CYBB;HBEGF;FCGR1A;INPP5F;RAPGEF1;SH3KBP1;ARRB2;NCF2;NCF1;SLC11A1;SYK;TLR2;FMNL1;RAB11FIP1
	GO:0030670	phagocytic vesicle membrane	8	1.89491e-06	0.000141389	TCIRG1;RAB31;CORO1A;CYBB;RAPGEF1;SLC11A1;TLR2;RAB11FIP1
	GO:0043235	receptor complex	18	2.08132e-06	0.000144206	PLXNC1;STXBP5;ENG;PTK2B;LY96;IL6R;ITGAL;ITGAX;ITGB2;NOTCH1;OLR1;IMPG2;GPR84;APBB1IP;PTPN6;SYK;TLR2;TLR4
	GO:0098552	side of membrane	20	2.8603e-06	0.000184966	RGS19;ANTXR2;CCR1;CYLD;ADGRE1;ENG;PTK2B;FCER1G;FES;HCK;FAS;IL2RG;ATP2B1;RGS2;SYK;BTK;TIAM1;TLR4;IQGAP1;ABCG1
	GO:0032587	ruffle membrane	9	3.53193e-06	0.000214123	ABCA7;DIAPH1;LCP1;PAK1;PLEKHO1;PLEK;PTPRJ;TIAM1;ARHGEF2
	GO:0031256	leading edge membrane	11	5.62352e-06	0.000320871	ABCA7;DIAPH1;LCP1;ATP2B1;PAK1;PLEKHO1;PLEK;PTPRJ;TIAM1;VASP;ARHGEF2
	GO:0030027	lamellipodium	12	9.88495e-06	0.000532689	CORO1A;TWF2;FGD4;PTK2B;CORO1C;MEFV;NEDD9;PAK1;APBB1IP;ARAP3;VASP;PSTPIP1
	GO:0031234	extrinsic component of cytoplasmic side of plasma membrane	9	1.54249e-05	0.000787481	RGS19;CYLD;PTK2B;FES;HCK;SYK;BTK;TIAM1;IQGAP1
	GO:0015629	actin cytoskeleton	20	1.70902e-05	0.000828873	CORO1A;FGD4;CNN2;FHL3;CORO1C;HCK;LCP1;NFE2;PAK1;SVIL;TNNI2;VASP;WIPF1;ZYX;FERMT3;IQGAP1;SLC16A3;ARHGEF2;PDLIM7;STK17B
	GO:0009898	cytoplasmic side of plasma membrane	11	2.35794e-05	0.00108914	RGS19;CYLD;PTK2B;FES;HCK;ATP2B1;RGS2;SYK;BTK;TIAM1;IQGAP1
	GO:0019897	extrinsic component of plasma membrane	10	4.42364e-05	0.00195042	RGS19;CYLD;PTK2B;FES;HCK;SYK;BTK;TIAM1;SYTL1;IQGAP1
	GO:0098562	cytoplasmic side of membrane	11	5.7575e-05	0.00242816	RGS19;CYLD;PTK2B;FES;HCK;ATP2B1;RGS2;SYK;BTK;TIAM1;IQGAP1
	GO:0098802	plasma membrane receptor complex	11	6.06647e-05	0.00245186	STXBP5;ENG;PTK2B;IL6R;ITGAL;ITGAX;ITGB2;APBB1IP;PTPN6;SYK;TLR2
	GO:0099503	secretory vesicle	19	6.44206e-05	0.00249952	ABHD2;STXBP5;ECM1;A2M;UNC13D;DMXL2;FN1;SLC40A1;HGF;IL1B;NCF2;NOTCH1;PECAM1;SRGN;CCDC136;SLC11A1;TGFB1;SYTL1;STX11
	GO:0030666	endocytic vesicle membrane	10	9.40717e-05	0.0035096	TCIRG1;RAB31;CORO1A;CYBB;HBEGF;FCGR1A;RAPGEF1;SLC11A1;TLR2;RAB11FIP1
	GO:0005578	proteinaceous extracellular matrix	15	0.00022913	0.00792407	OTOA;VCAN;PHOSPHO1;ECM1;FN1;ALPL;MATN3;MMP9;IMPG2;ADAMTSL4;MMP25;TGFB1;TGFBI;TIMP2;EMILIN2
	GO:0042629	mast cell granule	4	0.000234633	0.00792407	MILR1;SRGN;BTK;LAT2
	GO:0030426	growth cone	9	0.000236905	0.00792407	TWF2;PTK2B;KIF21B;PREX1;TIAM1;TIMP2;ORAI2;CBL;IQGAP1
	GO:0030141	secretory granule	15	0.000283683	0.00917243	ABHD2;STXBP5;ECM1;A2M;UNC13D;FN1;HGF;IL1B;NCF2;NOTCH1;PECAM1;SRGN;CCDC136;SLC11A1;TGFB1
	GO:0030427	site of polarized growth	9	0.000308243	0.00964501	TWF2;PTK2B;KIF21B;PREX1;TIAM1;TIMP2;ORAI2;CBL;IQGAP1
	GO:0043020	NADPH oxidase complex	3	0.000361464	0.0109569	CYBB;NCF2;NCF1
	GO:0031253	cell projection membrane	13	0.000451007	0.0128745	ABCA7;DIAPH1;LCP1;ATP2B1;PAK1;PLEKHO1;PLAUR;PLEK;PTPRJ;TIAM1;VASP;ARHGEF2;FAM65B
	GO:0043025	neuronal cell body	16	0.000458167	0.0128745	CYBB;ACSL4;PTK2B;NLRP1;INPP5F;NAIP;ATP2B1;SMURF1;ELOVL5;NCF1;STAR;TGFB1;TIAM1;TIMP2;TNFRSF1B;ARHGEF2
	GO:0044437	vacuolar part	16	0.000470437	0.0128745	TCIRG1;VCAN;CTSS;PLBD2;DAGLB;WDFY3;GALNS;NAGLU;SLC15A3;TLR8;LGMN;TMEM8A;GPR137B;LAPTM5;ATG16L2;CD68
	GO:0005811	lipid particle	6	0.000477818	0.0128745	ACSL4;ATG2A;LIPE;ABHD5;LPCAT2;RSAD2
	GO:0001725	stress fiber	5	0.000712024	0.0181753	CNN2;FHL3;LCP1;ZYX;PDLIM7
	GO:0097517	contractile actin filament bundle	5	0.000712024	0.0181753	CNN2;FHL3;LCP1;ZYX;PDLIM7
	GO:0044297	cell body	17	0.000736596	0.0182938	CYBB;ACSL4;PTK2B;NLRP1;INPP5F;NAIP;ATP2B1;SMURF1;ELOVL5;NCF1;STAR;TGFB1;TIAM1;TIMP2;TLR2;TNFRSF1B;ARHGEF2
	GO:0016323	basolateral plasma membrane	10	0.000754382	0.0182938	C5AR2;SLC40A1;SLCO4C1;IL6R;ARRB2;NAIP;ATP2B1;NOD2;C5AR1;SLC7A7
	GO:0071437	invadopodium	3	0.000833453	0.0195865	PAK1;PLAUR;SVIL
	GO:0002102	podosome	4	0.000848075	0.0195865	LCP1;SVIL;FERMT3;ARHGEF2
	GO:0031091	platelet alpha granule	6	0.000873425	0.0197028	A2M;FN1;HGF;PECAM1;SRGN;TGFB1
	GO:0005767	secondary lysosome	3	0.00104914	0.0231288	NCF2;NCF1;SQSTM1
	GO:0032432	actin filament bundle	5	0.00122331	0.0263691	CNN2;FHL3;LCP1;ZYX;PDLIM7
	GO:0005639	integral component of nuclear inner membrane	3	0.00129707	0.0267694	SUN2;LBR;P2RX1
	GO:0031229	intrinsic component of nuclear inner membrane	3	0.00129707	0.0267694	SUN2;LBR;P2RX1
	GO:0031093	platelet alpha granule lumen	5	0.00132954	0.0268677	A2M;FN1;HGF;SRGN;TGFB1
	GO:0044853	plasma membrane raft	6	0.00148356	0.0293684	CORO1C;HCK;HMOX1;LCP2;LIPE;CBL
	GO:0044453	nuclear membrane part	3	0.00157894	0.0306314	SUN2;LBR;P2RX1
	GO:0034774	secretory granule lumen	6	0.00167723	0.0317202	ECM1;A2M;FN1;HGF;SRGN;TGFB1
	GO:0005635	nuclear envelope	15	0.00170046	0.0317202	TMC8;CYBB;WDFY3;ALOX5;ALOX5AP;CERS6;SUN2;LBR;LRMP;P2RX1;PAK1;BNIP2;SORL1;SLC16A3;CEP170
	GO:0005884	actin filament	6	0.00178099	0.0325954	CORO1A;HCK;LCP1;PAK1;WIPF1;IQGAP1
	GO:0042641	actomyosin	5	0.00182349	0.0327041	CNN2;FHL3;LCP1;ZYX;PDLIM7
	GO:0098797	plasma membrane protein complex	10	0.00185435	0.0327041	RGS19;ABCA7;FCER1G;CORO1C;FAS;ITGAL;ITGAX;ITGB2;SYK;CBL
	GO:0043202	lysosomal lumen	6	0.00188954	0.0327295	VCAN;CTSS;PLBD2;GALNS;NAGLU;LGMN
	GO:0032010	phagolysosome	2	0.0021403	0.0364227	NCF2;NCF1
	GO:0005775	vacuolar lumen	6	0.00237453	0.039712	VCAN;CTSS;PLBD2;GALNS;NAGLU;LGMN
	GO:0001891	phagocytic cup	3	0.0026436	0.0427382	ABCA7;CORO1A;LCP1
	GO:0042101	T cell receptor complex	3	0.0026436	0.0427382	APBB1IP;PTPN6;SYK
	GO:0030659	cytoplasmic vesicle membrane	16	0.0028319	0.0450318	TCIRG1;RAB31;CORO1A;STXBP5;CYBB;HBEGF;FCGR1A;DMXL2;RAPGEF1;SH3KBP1;PECAM1;CCDC136;SLC11A1;SREBF2;TLR2;RAB11FIP1
	GO:0031965	nuclear membrane	11	0.00299666	0.0468832	TMC8;WDFY3;ALOX5;ALOX5AP;CERS6;SUN2;LBR;P2RX1;PAK1;SLC16A3;CEP170
	GO:0016605	PML body	6	0.00310594	0.0478217	RGS14;PATL1;WDFY3;MKNK2;NFE2;SQSTM1
	GO:0046696	lipopolysaccharide receptor complex	2	0.00317897	0.0481813	LY96;TLR4
1 Suárez-Vega, A. et al. 2017. Elucidating fish oil-induced milk fat depression in dairy sheep: Milk somatic cell transcriptome analysis. Sci. Rep. 7, 45905; doi: 10.1038/srep45905

## Sheet: Supplementary Table S4
Supplementary File for "Conjugated linoleic acid (CLA)-induced milk fat depression: application of RNA-Seq technology to elucidate mammary gene regulation in dairy ewes"
Authors: Aroa Suárez-Vega, Beatriz Gutiérrez-Gil, Pablo G. Toral, Gonzalo Hervás, Juan José Arranz & Pilar Frutos
Supplementary Table S4. Significant terms from the Gene Ontology (GO) enrichment analysis performed with WebGestalt for the genes identified as downregulated in the comparison between CLA-MFD and Fish oil-MFD1.
Category	Gene Ontology ID	Gene Ontology Name	Number of genes in the GO term	PValue	False Discovery Rate (FDR)	Genes
Biological Process	GO:0044282	small molecule catabolic process	11	2.00277e-08	0.000163927	CTH;ECH1;ETFDH;ALDH1A1;ALDOC;DDAH1;GCDH;GLDC;IVD;ALDH7A1;SCP2
	GO:0016054	organic acid catabolic process	9	7.94966e-08	0.000216893	CTH;ECH1;ETFDH;DDAH1;GCDH;GLDC;IVD;ALDH7A1;SCP2
	GO:0046395	carboxylic acid catabolic process	9	7.94966e-08	0.000216893	CTH;ECH1;ETFDH;DDAH1;GCDH;GLDC;IVD;ALDH7A1;SCP2
	GO:1901565	organonitrogen compound catabolic process	10	3.98426e-07	0.00081528	PM20D1;CTH;DDAH1;GCDH;GLDC;AOX1;IVD;ALDH7A1;TST;CAT
	GO:0009063	cellular amino acid catabolic process	6	2.54079e-06	0.00415928	CTH;DDAH1;GCDH;GLDC;IVD;ALDH7A1
	GO:0044242	cellular lipid catabolic process	7	3.67975e-06	0.00501979	ECH1;ETFDH;PLA2G4F;GCDH;IDH1;IVD;SCP2
	GO:0006635	fatty acid beta-oxidation	5	4.42354e-06	0.00517238	ECH1;ETFDH;GCDH;IVD;SCP2
	GO:0009062	fatty acid catabolic process	5	1.66708e-05	0.0154052	ECH1;ETFDH;GCDH;IVD;SCP2
	GO:0006081	cellular aldehyde metabolic process	5	1.84886e-05	0.0154052	ALDH1A1;GLDC;IDH1;ALDH7A1;H6PD
	GO:0019395	fatty acid oxidation	5	2.04574e-05	0.0154052	ECH1;ETFDH;GCDH;IVD;SCP2
	GO:0034440	lipid oxidation	5	2.25856e-05	0.0154052	ECH1;ETFDH;GCDH;IVD;SCP2
	GO:1901606	alpha-amino acid catabolic process	5	2.25856e-05	0.0154052	DDAH1;GCDH;GLDC;IVD;ALDH7A1
	GO:0033539	fatty acid beta-oxidation using acyl-CoA dehydrogenase	3	3.60702e-05	0.0227104	ETFDH;GCDH;IVD
	GO:0072329	monocarboxylic acid catabolic process	5	4.64812e-05	0.0271749	ECH1;ETFDH;GCDH;IVD;SCP2
	GO:0016042	lipid catabolic process	7	5.99505e-05	0.032713	ECH1;ETFDH;PLA2G4F;GCDH;IDH1;IVD;SCP2
	GO:0060740	prostate gland epithelium morphogenesis	3	9.51418e-05	0.048671	ESR1;AR;CYP7B1
Molecular Function	GO:0048037	cofactor binding	10	1.12172e-08	1.96862e-05	CTH;ETFDH;GCDH;GLDC;AOX1;IDH1;IVD;SCP2;CAT;H6PD
	GO:0050662	coenzyme binding	8	1.07756e-07	9.45558e-05	ETFDH;GCDH;AOX1;IDH1;IVD;SCP2;CAT;H6PD
	GO:0009055	electron carrier activity	5	3.46786e-05	0.020287	ETFDH;GCDH;GLDC;AOX1;IVD
	GO:0050660	flavin adenine dinucleotide binding	4	0.000117802	0.0431615	ETFDH;GCDH;AOX1;IVD
	GO:0000062	fatty-acyl-CoA binding	3	0.000122967	0.0431615	GCDH;IVD;SCP2
Cellular Component	GO:0005777	peroxisome	6	8.20679e-07	0.000398029	ECH1;FNDC5;IDH1;TRIM37;SCP2;CAT
	GO:0042579	microbody	6	8.20679e-07	0.000398029	ECH1;FNDC5;IDH1;TRIM37;SCP2;CAT
	GO:0044438	microbody part	4	6.76153e-05	0.0163967	FNDC5;IDH1;SCP2;CAT
	GO:0044439	peroxisomal part	4	6.76153e-05	0.0163967	FNDC5;IDH1;SCP2;CAT
	GO:0043197	dendritic spine	4	0.000138382	0.0182653	FARP1;SHANK2;APP;SEPT11
	GO:0044309	neuron spine	4	0.000148646	0.0182653	FARP1;SHANK2;APP;SEPT11
	GO:0005782	peroxisomal matrix	3	0.000150642	0.0182653	IDH1;SCP2;CAT
	GO:0031907	microbody lumen	3	0.000150642	0.0182653	IDH1;SCP2;CAT
	GO:0005577	fibrinogen complex	2	0.000212165	0.0228666	FGB;FGG
	GO:0031093	platelet alpha granule lumen	3	0.000336648	0.0326549	FGB;FGG;APP
	GO:0005759	mitochondrial matrix	6	0.000565282	0.0498476	ETFDH;GCDH;GLDC;IVD;ALDH7A1;TST
1 Suárez-Vega, A. et al. 2017. Elucidating fish oil-induced milk fat depression in dairy sheep: Milk somatic cell transcriptome analysis. Sci. Rep. 7, 45905; doi: 10.1038/srep45905

## Sheet: Supplementary Table S5
Supplementary File for "Conjugated linoleic acid (CLA)-induced milk fat depression: application of RNA-Seq technology to elucidate mammary gene regulation in dairy ewes"
Authors: Aroa Suárez-Vega, Beatriz Gutiérrez-Gil, Pablo G. Toral, Gonzalo Hervás, Juan José Arranz & Pilar Frutos
Supplementary Table S5. Significant terms from the Gene Ontology (GO) enrichment analysis performed with WebGestalt for the genes identified as shared between CLA-MFD and Fish oil-MFD1.
Category	Gene Ontology ID	Gene Ontology Name	Number of genes in the GO term	PValue	False Discovery Rate (FDR)	Genes	Expression compared to Control samples
Biological Process	GO:0070839	divalent metal ion export	2	3.07219e-06	0.0363379	SLC40A1;SLC11A1	upregulated CLA-MFD & FO-MFD
	GO:0006637	acyl-CoA metabolic process	4	1.4214e-06	0.00840616	ACACA;MVD;ACSS2;SUCLA2	downregulated CLA-MFD & FO-MFD
	GO:0035383	thioester metabolic process	4	1.4214e-06	0.00840616	ACACA;MVD;ACSS2;SUCLA2	downregulated CLA-MFD & FO-MFD
	GO:0006084	acetyl-CoA metabolic process	3	4.45452e-06	0.0118295	ACACA;MVD;ACSS2	downregulated CLA-MFD & FO-MFD
	GO:0016053	organic acid biosynthetic process	5	5.00064e-06	0.0118295	STARD4;ACACA;ACSS2;SUCLA2;FADS2	downregulated CLA-MFD & FO-MFD
	GO:0046394	carboxylic acid biosynthetic process	5	5.00064e-06	0.0118295	STARD4;ACACA;ACSS2;SUCLA2;FADS2	downregulated CLA-MFD & FO-MFD
	GO:0006637	acyl-CoA metabolic process	4	1.4214e-06	0.00840616	ACACA;MVD;ACSS2;SUCLA2	downregulated CLA-MFD & FO-MFD
	GO:0035383	thioester metabolic process	4	1.4214e-06	0.00840616	ACACA;MVD;ACSS2;SUCLA2	downregulated CLA-MFD & FO-MFD
	GO:0006084	acetyl-CoA metabolic process	3	4.45452e-06	0.0118295	ACACA;MVD;ACSS2	downregulated CLA-MFD & FO-MFD
	GO:0016053	organic acid biosynthetic process	5	5.00064e-06	0.0118295	STARD4;ACACA;ACSS2;SUCLA2;FADS2	downregulated CLA-MFD & FO-MFD
	GO:0046394	carboxylic acid biosynthetic process	5	5.00064e-06	0.0118295	STARD4;ACACA;ACSS2;SUCLA2;FADS2	downregulated CLA-MFD & FO-MFD
Molecular Function	GO:0016878	acid-thiol ligase activity	4	9.04601e-09	2.78617e-05	ACSS2;AACS;ACSS3;SUCLA2	downregulated CLA-MFD & FO-MFD
	GO:0016877	ligase activity, forming carbon-sulfur bonds	4	5.48451e-08	8.44614e-05	ACSS2;AACS;ACSS3;SUCLA2	downregulated CLA-MFD & FO-MFD
	GO:0016405	CoA-ligase activity	3	2.78556e-07	0.000285984	ACSS2;ACSS3;SUCLA2	downregulated CLA-MFD & FO-MFD
	GO:0003987	acetate-CoA ligase activity	2	2.6953e-06	0.00207538	ACSS2;ACSS3	downregulated CLA-MFD & FO-MFD
	GO:0016874	ligase activity	5	1.73402e-05	0.0106816	ACACA;ACSS2;AACS;ACSS3;SUCLA2	downregulated CLA-MFD & FO-MFD
1 Suárez-Vega, A. et al. 2017. Elucidating fish oil-induced milk fat depression in dairy sheep: Milk somatic cell transcriptome analysis. Sci. Rep. 7, 45905; doi: 10.1038/srep45905
